# Supplementary material for: Dynamic changes in transcriptome and cell wall composition underlying brassinosteroid-mediated lignification of switchgrass suspension cells
Source: Biotechnol Biofuels. 2017 Nov 30;10:266. doi: 10.1186/s13068-017-0954-2 (PMC5707915; doi:10.1186/s13068-017-0954-2)
Supplement: Supplementary file 3 — Additional file 3: Table S1. List of differentially expressed genes in switchgrass suspension cells using SOM and the linear model. [file 13068_2017_954_MOESM3_ESM.xlsx]

## Sheet: SOM
Probe Set ID	SOMclass	PviUT sequence ID	PvGene	Arabidopsis homology	Arab Nick name	Mapbin
AlamoCTG00016_s_at	5	AlamCTG00016	Pavir.Ab03304	AT3G45090.1		35.1
AlamoCTG00056_s_at	13	AlamCTG00056
AlamoCTG00056_x_at	13	AlamCTG00056	Pavir.J30558	AT1G56700.1		29.5
AlamoCTG00076_s_at	14	AlamCTG00076	Pavir.Ca00205	AT1G43770.2		27.3.63
AlamoCTG00086_s_at	16	AlamCTG00086	Pavir.Ab00647	AT4G35220.1		28.99
AlamoCTG00092_at	4	AlamCTG00092
AlamoCTG00131_at	13	AlamCTG00131	Pavir.Ib01758	AT1G56700.1		29.5
AlamoCTG00148_s_at	3	AlamCTG00148	Pavir.Ab02856	AT2G18330.1		29.5.9
AlamoCTG00176_s_at	4	AlamCTG00176	Pavir.Ba00984	AT4G21570.1		35.2
AlamoCTG00232_x_at	14	AlamCTG00232	Pavir.Db00040	AT1G20696.2	HMGB3,NFD03,NFD3	27.3.62
AlamoCTG00236_at	2	AlamCTG00236	Pavir.Ca00783	AT1G02500.1	AtSAM1,MAT1,SAM-1,SAM1	13.1.3.4.11
AlamoCTG00244_at	3	AlamCTG00244
AlamoCTG00244_s_at	2	AlamCTG00244	Pavir.Hb01904	AT5G52340.1	ATEXO70A2,EXO70A2	31.4
AlamoCTG00254_at	2	AlamCTG00254
AlamoCTG00317_at	12	AlamCTG00317	Pavir.J07577
AlamoCTG00344_s_at	9	AlamCTG00344	Pavir.Eb03712	AT3G48710.1		35.2
AlamoCTG00346_s_at	4	AlamCTG00346	Pavir.J07102	AT5G55580.1		27.3.99
AlamoCTG00355_at	13	AlamCTG00355	Pavir.Ib01638	AT2G27310.1		29.5.11.4.3.2
AlamoCTG00389_at	3	AlamCTG00389	Pavir.J07464	AT2G18740.1		27.1
AlamoCTG00390_s_at	3	AlamCTG00390	Pavir.Ab02272	AT2G39460.1	ATRPL23A,RPL23A,RPL23AA	29.2.1.2.2.523
AlamoCTG00456_s_at	16	AlamCTG00456	Pavir.Ea02809	AT4G37560.1		26.1
AlamoCTG00458_s_at	16	AlamCTG00458	Pavir.Ib00324	AT2G36810.1		35.2
AlamoCTG00486_s_at	9	AlamCTG00486	Pavir.Aa02178	AT3G48660.1		35.2
AlamoCTG00492_s_at	13	AlamCTG00492	Pavir.Bb02951
AlamoCTG00501-5_at	13
AlamoCTG00508_s_at	4	AlamCTG00508	Pavir.Ib00111	AT5G23760.1		35.1
AlamoCTG00537_at	16	AlamCTG00537	Pavir.Ha01531	AT3G62300.2	ATDUF7,DUF7	35.1.2
AlamoCTG00559_at	14	AlamCTG00559	Pavir.Ga01293	AT1G04790.1		29.5.11.4.2
AlamoCTG00578_s_at	6	AlamCTG00578	Pavir.J40164	AT1G36180.1	ACC2	11.1.1.1
AlamoCTG00579_at	15	AlamCTG00579	Pavir.Bb03071	AT3G19960.1	ATM1	31.1
AlamoCTG00582_s_at	3	AlamCTG00582	Pavir.J10202	AT3G22270.1		35.2
AlamoCTG00583_s_at	8	AlamCTG00583	Pavir.J23768	AT3G22200.2	GABA-T,HER1,POP2	13.1.1.1.2
AlamoCTG00584_s_at	4	AlamCTG00584	Pavir.Fb01890	AT4G31340.1		31.1
AlamoCTG00587_s_at	16	AlamCTG00587	Pavir.Ea00788	AT1G27510.1		35.2
AlamoCTG00652_at	2	AlamCTG00652	Pavir.Bb03641	AT5G65750.1		8.1.5
AlamoCTG00661_x_at	12	AlamCTG00661	Pavir.Ib03255	AT5G43330.1		8.2.9
AlamoCTG00690_at	16	AlamCTG00690	Pavir.Fa01786
AlamoCTG00700_s_at	4	AlamCTG00700	Pavir.Ab03096	AT3G03380.1	DegP7	29.5.5
AlamoCTG00701_at	12	AlamCTG00701	Pavir.J02737	AT2G43980.1	AtITPK4,ITPK4	30.4.5
AlamoCTG00742_x_at	3	AlamCTG00742	Pavir.J35906	AT5G20290.1		29.2.1.2.1.8
AlamoCTG00761_s_at	4	AlamCTG00761	Pavir.Ba00965	AT5G07630.1		35.1
AlamoCTG00780_at	16	AlamCTG00780
AlamoCTG00845_at	16	AlamCTG00845	Pavir.Ib02250
AlamoCTG00870_s_at	2	AlamCTG00870	Pavir.Ca01313	AT5G04590.1	SIR	14.3
AlamoCTG00886_s_at	4	AlamCTG00886	Pavir.Cb00828	AT5G39850.1		29.2.1.2.1.9
AlamoCTG00893_s_at	4	AlamCTG00893	Pavir.Ea02798	AT3G62760.1	ATGSTF13	26.9
AlamoCTG00920_s_at	2	AlamCTG00920	Pavir.Ib01675	AT3G12860.1		29.2.2.3.1
AlamoCTG00937_x_at	3	AlamCTG00937	Pavir.Bb02013	AT4G27500.1	PPI1	35.2
AlamoCTG00953_at	2	AlamCTG00953	Pavir.J15264	AT1G57660.1		29.2.1.2.2.21
AlamoCTG00954_x_at	3	AlamCTG00954	Pavir.Ia00423	AT1G02500.1	AtSAM1,MAT1,SAM-1,SAM1	13.1.3.4.11
AlamoCTG00974_at	3	AlamCTG00974	Pavir.Bb01279	AT3G12340.1		29.6
AlamoCTG00978_at	4	AlamCTG00978
AlamoCTG00978_s_at	16	AlamCTG00978	Pavir.Ea02965	AT5G45740.1		35.2
AlamoCTG00982_x_at	12	AlamCTG00982	Pavir.J00102	AT3G48670.1	IDN2,RDM12	27.3.67
AlamoCTG00985_at	12	AlamCTG00985	Pavir.Fa02123	AT1G11840.6	ATGLX1,GLX1	24.2
AlamoCTG01016_s_at	12	AlamCTG01016	Pavir.Eb02047	AT5G25480.1	AtDNMT2,DNMT2	27.3.46
AlamoCTG01029_s_at	16
AlamoCTG01090_at	12	AlamCTG01090	Pavir.J35881
AlamoCTG01116_at	2	AlamCTG01116	Pavir.Ca02389	AT3G43980.1		29.2.1.2.1.29
AlamoCTG01147_s_at	16	AlamCTG01147	Pavir.J03354	AT3G43920.2	ATDCL3,DCL3	27.1.20
AlamoCTG01159_at	12	AlamCTG01159	Pavir.J12238	AT3G15020.1	mMDH2	8.1.9
AlamoCTG01169_s_at	14	AlamCTG01169	Pavir.Hb00480	AT5G65110.1	ACX2,ATACX2	11.9.4.2
AlamoCTG01172_at	16	AlamCTG01172	Pavir.Ca01965	AT2G36810.1		35.2
AlamoCTG01206_x_at	3	AlamCTG01206	Pavir.J23958	AT3G63130.1	ATRANGAP1,RANGAP1	30.5
AlamoCTG01215_s_at	3	AlamCTG01215	Pavir.Aa00281	AT1G53910.1	RAP2.12	27.3.3
AlamoCTG01219_at	13	AlamCTG01219	Pavir.Fa01901	AT4G35580.1	NTL9	27.3.27
AlamoCTG01232_s_at	2	AlamCTG01232	Pavir.Ca01894	AT5G06600.1	UBP12	29.5.11.5
AlamoCTG01234_x_at	2	AlamCTG01234	Pavir.Ea01816
AlamoCTG01242_s_at	13	AlamCTG01242	Pavir.J25256	AT1G71140.1		34.99
AlamoCTG01254_s_at	14	AlamCTG01254	Pavir.Ha00211	AT4G16070.1		11.9.2.1
AlamoCTG01260_s_at	13	AlamCTG01260	Pavir.Ga00865	AT4G03510.1	ATRMA1,RMA1	29.5.11.4.2
AlamoCTG01281_s_at	12	AlamCTG01281	Pavir.Eb02159	AT1G65930.1	cICDH	8.1.4
AlamoCTG01283_at	3	AlamCTG01283	Pavir.J12426	AT4G16720.1		29.2.1.2.2.15
AlamoCTG01287_at	16	AlamCTG01287	Pavir.Bb02964
AlamoCTG01337_at	3	AlamCTG01337
AlamoCTG01353_at	13	AlamCTG01353	Pavir.J11417	AT4G24750.1		35.2
AlamoCTG01383_at	13	AlamCTG01383	Pavir.Ca02174
AlamoCTG01412_at	16	AlamCTG01412
AlamoCTG01422_s_at	1	AlamCTG01422	Pavir.Ea01395	AT2G45590.1		29.4.1.61
AlamoCTG01432_s_at	13	AlamCTG01432	Pavir.J04024	AT3G13000.2		27.3.27
AlamoCTG01438_s_at	12	AlamCTG01438	Pavir.Ia03973	AT1G12530.1		35.2
AlamoCTG01479_at	2	AlamCTG01479	Pavir.Db00793	AT4G17150.1		35.2
AlamoCTG01482_s_at	2	AlamCTG01482	Pavir.Ab00312	AT3G18040.1	MPK9	30.6
AlamoCTG01495_s_at	12	AlamCTG01495	Pavir.Da00915	AT1G01430.1	TBL25	35.2
AlamoCTG01522_s_at	3	AlamCTG01522	Pavir.Bb02279	AT5G25350.1	EBF2	29.5.11.4.3.2
AlamoCTG01524_at	16	AlamCTG01524	Pavir.Gb02488
AlamoCTG01535_s_at	12	AlamCTG01535	Pavir.J05247	AT3G48430.1	REF6	27.3.57
AlamoCTG01565_s_at	12	AlamCTG01565	Pavir.Fa00555
AlamoCTG01590_at	16	AlamCTG01590	Pavir.Bb01505	AT5G23880.1	ATCPSF100,CPSF100,EMB1265,ESP5	27.1.3.3
AlamoCTG01608_at	5	AlamCTG01608	Pavir.J02353	AT3G05740.1	RECQI1	28.99
AlamoCTG01615_at	12	AlamCTG01615	Pavir.Cb01585	AT1G13030.1		35.1
AlamoCTG01642_at	2	AlamCTG01642	Pavir.J00249	AT5G09510.1		29.2.1.2.1.15
AlamoCTG01663_s_at	16	AlamCTG01663	Pavir.Ea03395
AlamoCTG01667_s_at	8	AlamCTG01667	Pavir.J23850	AT4G26840.1	ATSUMO1,SUM1,SUMO 1,SUMO1	29.5.11.1
AlamoCTG01677_s_at	12	AlamCTG01677	Pavir.Gb00018	AT5G08750.3		29.5.11.4.2
AlamoCTG01688_s_at	7	AlamCTG01688	Pavir.Ga01726	AT4G21192.1		35.1
AlamoCTG01691_at	15	AlamCTG01691
AlamoCTG01691_s_at	15	AlamCTG01691	Pavir.J01131	AT4G02840.1		27.1
AlamoCTG01704_s_at	3	AlamCTG01704	Pavir.Ea03478	AT1G70610.1	ATTAP1,TAP1	34.16
AlamoCTG01729_s_at	12	AlamCTG01729	Pavir.Ca01555	AT1G07480.1		27.3.50
AlamoCTG01742_s_at	12	AlamCTG01742	Pavir.Ib01792	AT5G03760.1	ATCSLA09,ATCSLA9,CSLA09,CSLA9,RAT4	10.2
AlamoCTG01748_s_at	3	AlamCTG01748	Pavir.J01343	AT2G21580.1		29.2.1.2.1.25
AlamoCTG01769_at	16	AlamCTG01769	Pavir.J09021
AlamoCTG01778_s_at	15	AlamCTG01778	Pavir.J09817	AT3G18430.1		30.3
AlamoCTG01783_at	12	AlamCTG01783	Pavir.Da01473	AT3G13300.2	VCS	27.1
AlamoCTG01788_s_at	13	AlamCTG01788	Pavir.J19056	AT3G26000.1		29.5.11.4.3.2
AlamoCTG01792_at	8	AlamCTG01792	Pavir.Ea01227	AT1G64750.1	ATDSS1(I),DSS1(I)	35.1
AlamoCTG01802_at	14	AlamCTG01802	Pavir.Ba00636	AT1G51860.1		30.2.99
AlamoCTG01806_s_at	15	AlamCTG01806
AlamoCTG01827_s_at	16	AlamCTG01827	Pavir.J12003	AT1G10210.1	ATMPK1,MPK1	30.6
AlamoCTG01838_at	16	AlamCTG01838
AlamoCTG01908_s_at	16	AlamCTG01908	Pavir.Da02210	AT3G59760.1	ATCS-C,OASC	13.1.5.3.1
AlamoCTG01910_s_at	12	AlamCTG01910	Pavir.Eb03762
AlamoCTG01921_s_at	5	AlamCTG01921	Pavir.Ea00921	AT5G64680.1		35.2
AlamoCTG01922_at	4	AlamCTG01922
AlamoCTG01938_s_at	16	AlamCTG01938	Pavir.Ha00716	AT3G03330.1		26.22
AlamoCTG01961_at	13	AlamCTG01961	Pavir.Bb01727	AT2G35140.1		35.2
AlamoCTG01986_s_at	2	AlamCTG01986	Pavir.J15482	AT1G27400.1		29.2.1.2.2.17
AlamoCTG02025_at	15	AlamCTG02025	Pavir.J02633	AT3G06580.1	GAL1,GALK	3.8.1
AlamoCTG02045_at	16	AlamCTG02045	Pavir.Hb02058	AT5G13800.1	CRN1,PPH	35.1
AlamoCTG02061_at	12	AlamCTG02061	Pavir.Eb01529	AT4G26240.1		35.2
AlamoCTG02104_at	10	AlamCTG02104	Pavir.Ea01062	AT5G12250.1	TUB6	31.1
AlamoCTG02105_at	16	AlamCTG02105	Pavir.Da01619	AT5G55470.1	ATNHX3,NHX3	34.14
AlamoCTG02108_s_at	4	AlamCTG02108	Pavir.Ia04685	AT1G74240.1		34.9
AlamoCTG02116_s_at	12	AlamCTG02116	Pavir.J36397	AT5G02800.1		29.4.1.57
AlamoCTG02121_s_at	3	AlamCTG02121	Pavir.Ab02563	AT4G13940.1	ATSAHH1,EMB1395,HOG1,MEE58,SAHH1	13.2.3.4
AlamoCTG02123_s_at	3	AlamCTG02123	Pavir.Gb01798	AT5G61790.1	ATCNX1,CNX1	30.3
AlamoCTG02126_at	12	AlamCTG02126	Pavir.Ib03183	AT1G10940.1	ASK1,SNRK2-4,SNRK2.4,SRK2A	29.4
AlamoCTG02128_s_at	16	AlamCTG02128	Pavir.Cb01670	AT1G03160.1	FZL	30.5
AlamoCTG02131_s_at	14	AlamCTG02131	Pavir.Ea02283
AlamoCTG02132_s_at	11	AlamCTG02132	Pavir.Ib00271	AT4G14110.1	COP9,CSN8,EMB143,FUS7	30.11.1
AlamoCTG02184_s_at	4	AlamCTG02184	Pavir.Fb01625
AlamoCTG02199_at	16	AlamCTG02199	Pavir.Eb02420
AlamoCTG02200_s_at	4	AlamCTG02200	Pavir.Ib03053	AT5G17010.1		34.2
AlamoCTG02211_s_at	12	AlamCTG02211	Pavir.Ea03335	AT5G45410.1		35.2
AlamoCTG02219_x_at	2	AlamCTG02219	Pavir.J29089	AT3G05060.1		29.2.2.3.1
AlamoCTG02243_at	8	AlamCTG02243
AlamoCTG02255_at	8	AlamCTG02255	Pavir.J21931
AlamoCTG02332_s_at	2	AlamCTG02332	Pavir.Ga01247
AlamoCTG02337_at	5	AlamCTG02337	Pavir.Ib01579	AT3G51620.2		35.2
AlamoCTG02355_at	16	AlamCTG02355
AlamoCTG02362_s_at	11	AlamCTG02362	Pavir.J36727	AT5G10010.1		35.2
AlamoCTG02387_s_at	1	AlamCTG02387	Pavir.Ib01667	AT3G05060.1		29.2.2.3.1
AlamoCTG02390_s_at	12	AlamCTG02390	Pavir.Eb00490	AT1G49950.1	ATTRB1,TRB1	27.3.26
AlamoCTG02406_at	15	AlamCTG02406	Pavir.Ga02180
AlamoCTG02431_s_at	14	AlamCTG02431	Pavir.Ia01639	AT1G15960.1	ATNRAMP6,NRAMP6	34.12
AlamoCTG02438_s_at	3	AlamCTG02438	Pavir.J05154
AlamoCTG02451_at	13	AlamCTG02451	Pavir.Ba00631	AT5G12480.1	CPK7	30.3
AlamoCTG02453_at	13	AlamCTG02453	Pavir.Da00360	AT5G19300.1		35.2
AlamoCTG02455_s_at	15	AlamCTG02455	Pavir.Ha00456	AT5G45160.1		33.99
AlamoCTG02458_at	13	AlamCTG02458	Pavir.Ab00331	AT4G24020.1	NLP7	27.3.60
AlamoCTG02469_s_at	16	AlamCTG02469	Pavir.J03158	AT4G35780.1		29.4
AlamoCTG02473_s_at	3	AlamCTG02473	Pavir.J18199	AT1G36050.2		35.2
AlamoCTG02492_x_at	13	AlamCTG02492	Pavir.Hb02012	AT3G10740.1	ARAF,ARAF1,ASD1,ATASD1	10.6.2
AlamoCTG02496_at	12	AlamCTG02496	Pavir.Ba03947	AT3G21060.1		33.99
AlamoCTG02527_s_at	16	AlamCTG02527	Pavir.Fb00402	AT1G01060.1	LHY,LHY1	27.3.26
AlamoCTG02531_s_at	1	AlamCTG02531	Pavir.Aa01981	AT3G52580.1		29.2.1.2.1.14
AlamoCTG02532_x_at	13	AlamCTG02532	Pavir.Eb02318	AT4G16070.1		11.9.2.1
AlamoCTG02540_s_at	4	AlamCTG02540	Pavir.Ba02169	AT1G70160.1		35.2
AlamoCTG02543_at	1	AlamCTG02543	Pavir.J05216	AT5G59850.1		29.2.1.2.1.515
AlamoCTG02562_s_at	1	AlamCTG02562	Pavir.Ab02020	AT3G57230.1	AGL16	27.3.24
AlamoCTG02568_s_at	15	AlamCTG02568	Pavir.J40123
AlamoCTG02570_at	15	AlamCTG02570	Pavir.Eb00931
AlamoCTG02572_at	12	AlamCTG02572	Pavir.Ia01399	AT1G78560.1		34.14
AlamoCTG02594_s_at	12	AlamCTG02594	Pavir.Ga00886	AT3G60590.3		35.2
AlamoCTG02596_s_at	4	AlamCTG02596	Pavir.J19016	AT3G03380.1	DegP7	29.5.5
AlamoCTG02597_at	1	AlamCTG02597
AlamoCTG02597_s_at	1	AlamCTG02597	Pavir.J37000	AT3G51550.1	FER	30.2.16
AlamoCTG02608_s_at	3	AlamCTG02608	Pavir.Eb03856	AT3G02360.1		7.1.3
AlamoCTG02632_s_at	13	AlamCTG02632	Pavir.Ca00460	AT3G15355.1	PFU1,UBC25	29.5.11.3
AlamoCTG02638_s_at	12	AlamCTG02638	Pavir.Ga00061	AT4G31430.2		35.2
AlamoCTG02655_x_at	16	AlamCTG02655	Pavir.Ea02342	AT1G29820.1		35.2
AlamoCTG02659_s_at	3	AlamCTG02659	Pavir.Bb03332	AT1G74960.1	ATKAS2,FAB1,KAS2	11.1.3
AlamoCTG02665_s_at	8	AlamCTG02665	Pavir.Cb01811	AT4G24830.1		13.1.2.3.22
AlamoCTG02668_s_at	12	AlamCTG02668	Pavir.J15959	AT5G05570.2		35.1
AlamoCTG02679_s_at	16	AlamCTG02679	Pavir.J09189	AT4G22280.2		29.5.11.4.3.2
AlamoCTG02682_s_at	12	AlamCTG02682	Pavir.Ia03954	AT2G02040.1	ATPTR2,ATPTR2-B,NTR1,PTR2,PTR2-B	34.3
AlamoCTG02690_at	13	AlamCTG02690	Pavir.Eb01720	AT2G26650.1	AKT1,ATAKT1,KT1	34.15
AlamoCTG02705_s_at	5	AlamCTG02705	Pavir.Ba00024	AT4G01790.1		29.2.1.2.2.57
AlamoCTG02708_at	15	AlamCTG02708	Pavir.Ba00526	AT4G35335.1		34.2
AlamoCTG02711_at	3	AlamCTG02711	Pavir.J22160
AlamoCTG02720_s_at	16	AlamCTG02720	Pavir.Ib00905	AT2G02040.1	ATPTR2,ATPTR2-B,NTR1,PTR2,PTR2-B	34.3
AlamoCTG02743_s_at	14	AlamCTG02743	Pavir.Aa00680	AT3G07650.1	COL9	27.3.7
AlamoCTG02760_s_at	12	AlamCTG02760	Pavir.Ea01094	AT1G27600.1	I9H,IRX9-L	29.7
AlamoCTG02770_s_at	16	AlamCTG02770	Pavir.J16991	AT1G68930.1		35.1.5
AlamoCTG02777_at	12	AlamCTG02777	Pavir.Ea02209	AT2G19130.1		29.4
AlamoCTG02782_at	2	AlamCTG02782
AlamoCTG02784_at	16	AlamCTG02784
AlamoCTG02793_at	13	AlamCTG02793	Pavir.J34335	AT2G43250.1		35.2
AlamoCTG02801_at	16	AlamCTG02801	Pavir.J36960
AlamoCTG02813_x_at	13	AlamCTG02813	Pavir.J40249	AT5G11850.1		30.6
AlamoCTG02830_s_at	13	AlamCTG02830	Pavir.Ha01137	AT3G07040.1	RPM1,RPS3	20.1
AlamoCTG02833_s_at	1	AlamCTG02833	Pavir.Ia00898	AT1G09570.1	FHY2,FRE1,HY8,PHYA	30.11
AlamoCTG02866_s_at	4	AlamCTG02866	Pavir.J03881	AT1G16740.1		29.2.1.1.3.2.20
AlamoCTG02891_s_at	3	AlamCTG02891	Pavir.Ib03167	AT1G71220.2	EBS1,PSL2,UGGT	29.7.4
AlamoCTG02920_at	6	AlamCTG02920
AlamoCTG02920_s_at	5	AlamCTG02920	Pavir.Ab00697	AT5G06820.1	SRF2	30.2.5
AlamoCTG02963_s_at	3	AlamCTG02963	Pavir.Hb01437
AlamoCTG02968_s_at	4	AlamCTG02968	Pavir.Bb01281	AT1G64230.1	UBC28	29.5.11.3
AlamoCTG02984_at	10	AlamCTG02984	Pavir.J04365	AT3G09660.1	MCM8	28.1
AlamoCTG03011_at	14	AlamCTG03011	Pavir.Ia03242	AT5G42900.1	COR27	35.2
AlamoCTG03019_s_at	16	AlamCTG03019	Pavir.J26244
AlamoCTG03038_at	14	AlamCTG03038	Pavir.Ea02938	AT5G11710.1		35.1.21
AlamoCTG03045_at	13	AlamCTG03045	Pavir.Ea02938	AT5G11710.1		35.1.21
AlamoCTG03073_at	4	AlamCTG03073	Pavir.J01390	AT1G61770.1		20.2.1
AlamoCTG03074_s_at	12	AlamCTG03074	Pavir.J31059
AlamoCTG03098_s_at	10	AlamCTG03098	Pavir.Ea03529	AT5G62410.1	ATCAP-E1,ATSMC4,SMC2,TTN3	28.1
AlamoCTG03106_s_at	5	AlamCTG03106	Pavir.Fa00859	AT1G60640.1		35.2
AlamoCTG03112_s_at	15	AlamCTG03112	Pavir.Ba03581	AT4G36400.1		35.1
AlamoCTG03142_at	12	AlamCTG03142	Pavir.Ia00618	AT1G13570.1		29.5.11.4.3.2
AlamoCTG03160_s_at	3	AlamCTG03160	Pavir.Ab01954	AT5G57580.1		30.3
AlamoCTG03185_at	15	AlamCTG03185	Pavir.Ga00182	AT1G26270.1		29.5.11
AlamoCTG03188_at	14	AlamCTG03188	Pavir.Ea01910	AT3G62300.2	ATDUF7,DUF7	35.1.2
AlamoCTG03189_at	13	AlamCTG03189	Pavir.Fa00779
AlamoCTG03192_s_at	3	AlamCTG03192	Pavir.Ea03950	AT4G13850.1	ATGRP2,GR-RBP2,GRP2	27.4
AlamoCTG03199_s_at	3	AlamCTG03199	Pavir.Eb01106	AT2G27030.3	ACAM-2,CAM5	30.3
AlamoCTG03208_at	2	AlamCTG03208
AlamoCTG03208_s_at	2	AlamCTG03208	Pavir.J12738	AT4G25340.1	ATFKBP53,FKBP53	29.6
AlamoCTG03214_s_at	12	AlamCTG03214	Pavir.Ab02862	AT2G18280.1	AtTLP2,TLP2	31.1
AlamoCTG03216_at	13	AlamCTG03216	Pavir.J20870
AlamoCTG03228_s_at	12	AlamCTG03228	Pavir.Ba00131	AT1G08830.1	CSD1	21.6
AlamoCTG03232_at	3	AlamCTG03232	Pavir.J06105	AT5G53220.1		35.2
AlamoCTG03247_s_at	4	AlamCTG03247	Pavir.Ca00550	AT5G49810.1	MMT	13.1.3.4.13
AlamoCTG03249_at	5	AlamCTG03249
AlamoCTG03249_s_at	6	AlamCTG03249	Pavir.J06805
AlamoCTG03260_at	16	AlamCTG03260	Pavir.Gb01658	AT1G58060.1		28.1
AlamoCTG03267_x_at	16	AlamCTG03267	Pavir.Ab00366	AT5G20730.2	ARF7,BIP,IAA21,IAA23,IAA25,MSG1,NPH4,TIR5	17.2.3
AlamoCTG03272_s_at	15	AlamCTG03272	Pavir.Gb00399
AlamoCTG03280_at	8	AlamCTG03280	Pavir.Ib00111	AT5G23760.1		35.1
AlamoCTG03281_s_at	16	AlamCTG03281	Pavir.J06584	AT5G09810.1	ACT7	31.1
AlamoCTG03293_s_at	3	AlamCTG03293
AlamoCTG03300_s_at	2	AlamCTG03300	Pavir.Aa02013	AT3G18240.1		35.2
AlamoCTG03304_at	13	AlamCTG03304	Pavir.Ia04590	AT5G01720.1		29.5.11.4.3.2
AlamoCTG03315_s_at	2	AlamCTG03315	Pavir.Eb03637	AT2G28520.1	VHA-A1	34.1
AlamoCTG03359_at	4	AlamCTG03359
AlamoCTG03360_s_at	16	AlamCTG03360	Pavir.J37129
AlamoCTG03378_s_at	12	AlamCTG03378	Pavir.Eb02429	AT3G51500.1		35.2
AlamoCTG03426_s_at	13	AlamCTG03426	Pavir.Db01326	AT5G53130.1	ATCNGC1,CNGC1	34.22
AlamoCTG03428_s_at	4	AlamCTG03428	Pavir.Eb00894	AT3G13870.1	RHD3	33.99
AlamoCTG03444_s_at	16	AlamCTG03444	Pavir.Aa03054	AT1G80300.1	ATNTT1,NTT1	34.99
AlamoCTG03468_x_at	15	AlamCTG03468	Pavir.J34324	AT5G58240.1	FHIT	26.1
AlamoCTG03487_s_at	4	AlamCTG03487	Pavir.Fb00870
AlamoCTG03499_at	13	AlamCTG03499	Pavir.Ca01040	AT3G14460.1		20.1.7
AlamoCTG03532_at	16	AlamCTG03532
AlamoCTG03537_at	12	AlamCTG03537
AlamoCTG03537_s_at	16	AlamCTG03537	Pavir.J35925	AT5G36890.1	BGLU42	26.3
AlamoCTG03545_s_at	16	AlamCTG03545	Pavir.Ca00483	AT5G41700.1	ATUBC8,UBC8	29.5.11.3
AlamoCTG03547_at	13	AlamCTG03547	Pavir.Ib02139
AlamoCTG03556_at	1	AlamCTG03556
AlamoCTG03564_s_at	12	AlamCTG03564	Pavir.J14179
AlamoCTG03565_s_at	13	AlamCTG03565	Pavir.Da00593	AT1G42990.1	ATBZIP60,BZIP60	27.3.35
AlamoCTG03585_s_at	13	AlamCTG03585	Pavir.J05437	AT2G26230.1		23.2
AlamoCTG03592_s_at	3	AlamCTG03592	Pavir.Bb00409	AT2G27710.1		29.2.1.2.2.82
AlamoCTG03600_at	12	AlamCTG03600	Pavir.Ea02006
AlamoCTG03677_s_at	12	AlamCTG03677	Pavir.Cb00855
AlamoCTG03691_s_at	13	AlamCTG03691	Pavir.Gb00275	AT5G57390.1	AIL5,CHO1,EMK	33.99
AlamoCTG03697_s_at	13	AlamCTG03697	Pavir.J16415
AlamoCTG03704_at	14	AlamCTG03704
AlamoCTG03706_s_at	12	AlamCTG03706	Pavir.J24955	AT1G63770.3		29.5
AlamoCTG03711_s_at	13	AlamCTG03711	Pavir.J12924	AT5G63140.1	ATPAP29,PAP29	26.13
AlamoCTG03719_at	12	AlamCTG03719	Pavir.J09498
AlamoCTG03738_at	4	AlamCTG03738	Pavir.Ea03219	AT5G18440.1		35.2
AlamoCTG03754_at	1	AlamCTG03754	Pavir.Fa00273	AT5G61820.1		35.2
AlamoCTG03765_s_at	14	AlamCTG03765	Pavir.J39476	AT5G20730.1	ARF7,BIP,IAA21,IAA23,IAA25,MSG1,NPH4,TIR5	17.2.3
AlamoCTG03766_s_at	13	AlamCTG03766	Pavir.Ca01491	AT4G26270.1	PFK3	4.1.4
AlamoCTG03785_s_at	12	AlamCTG03785	Pavir.Ab02596	AT5G51290.1		29.4
AlamoCTG03792_at	15	AlamCTG03792	Pavir.Cb00786
AlamoCTG03795_at	16	AlamCTG03795	Pavir.Ea00088	AT5G42710.1		35.2
AlamoCTG03808_at	4	AlamCTG03808	Pavir.J38253
AlamoCTG03817_at	13	AlamCTG03817	Pavir.J40991	AT5G15490.1		10.1.4
AlamoCTG03836_at	5	AlamCTG03836	Pavir.Fb01586
AlamoCTG03841_s_at	16	AlamCTG03841	Pavir.Eb03697	AT4G21105.1		35.2
AlamoCTG03865_s_at	16	AlamCTG03865	Pavir.J06802	AT1G02850.2	BGLU11	26.3
AlamoCTG03883_s_at	2	AlamCTG03883	Pavir.Ba03688	AT2G27710.1		29.2.1.2.2.82
AlamoCTG03889_at	13	AlamCTG03889	Pavir.J33644	AT5G67610.2		35.2
AlamoCTG03893_s_at	13	AlamCTG03893	Pavir.J13029	AT1G28600.1		26.28
AlamoCTG03896_s_at	2	AlamCTG03896	Pavir.Gb01670	AT3G61110.1	ARS27A,RS27A	29.2.1.2.1.27
AlamoCTG03917_at	12	AlamCTG03917	Pavir.Ab02176	AT5G40530.1		29.2.2.3.3
AlamoCTG03921_x_at	1	AlamCTG03921	Pavir.J24764	AT4G18100.1		29.2.1.2.2.32
AlamoCTG03961_at	4	AlamCTG03961
AlamoCTG03991_s_at	13	AlamCTG03991	Pavir.Ba00072	AT1G58410.1		20.1.7
AlamoCTG03994_s_at	13	AlamCTG03994	Pavir.J25256	AT1G71140.1		34.99
AlamoCTG03999_at	13	AlamCTG03999
AlamoCTG04024_at	2	AlamCTG04024	Pavir.J17049	AT3G17450.1		27.3.67
AlamoCTG04043_at	1	AlamCTG04043	Pavir.Gb00881	AT1G20696.1	HMGB3,NFD03,NFD3	27.3.62
AlamoCTG04082_x_at	15	AlamCTG04082	Pavir.Ga00415	AT1G62040.2	ATG8C	29.5.2
AlamoCTG04083_at	14	AlamCTG04083
AlamoCTG04105_s_at	4	AlamCTG04105	Pavir.J02009	AT3G53340.1	NF-YB10	27.3.15
AlamoCTG04112_s_at	7	AlamCTG04112	Pavir.J35545	AT1G56250.1	AtPP2-B14,PP2-B14	31.1
AlamoCTG04119_at	5	AlamCTG04119	Pavir.Da00053
AlamoCTG04136_at	12	AlamCTG04136	Pavir.J16525
AlamoCTG04150_at	14	AlamCTG04150
AlamoCTG04151_at	14	AlamCTG04151	Pavir.Fa00090	AT4G38900.2		27.3.35
AlamoCTG04169_at	4	AlamCTG04169	Pavir.Ea03306
AlamoCTG04176_at	5	AlamCTG04176	Pavir.Eb00105	AT2G29970.1		20.2.1
AlamoCTG04190_at	13	AlamCTG04190	Pavir.Eb02713	AT1G34300.1		30.2.24
AlamoCTG04199_s_at	4	AlamCTG04199	Pavir.Ba00649	AT3G43300.1	ATMIN7,BEN1	30.5
AlamoCTG04201_s_at	16	AlamCTG04201	Pavir.J36029	AT1G19660.1		20.2.4
AlamoCTG04209_s_at	2	AlamCTG04209	Pavir.Aa03058	AT5G25350.1	EBF2	29.5.11.4.3.2
AlamoCTG04220_s_at	7	AlamCTG04220	Pavir.Ea01612	AT2G32590.1		35.1
AlamoCTG04292_s_at	2	AlamCTG04292	Pavir.Ab00303	AT1G50440.1		29.5.11.4.2
AlamoCTG04304_x_at	11	AlamCTG04304	Pavir.J22521	AT4G14960.2	TUA6	31.1
AlamoCTG04307_at	16	AlamCTG04307	Pavir.Ga02188
AlamoCTG04340_s_at	4	AlamCTG04340	Pavir.Ia01565	AT4G28260.1		35.2
AlamoCTG04349_s_at	12	AlamCTG04349	Pavir.Ea01073	AT3G15140.1		28.99
AlamoCTG04351_s_at	13	AlamCTG04351	Pavir.J06938	AT5G53050.2		35.1
AlamoCTG04353_s_at	16	AlamCTG04353	Pavir.Aa01279	AT2G33470.1	ATGLTP1,GLTP1	11.6
AlamoCTG04401_x_at	16	AlamCTG04401	Pavir.J22196
AlamoCTG04408_s_at	16	AlamCTG04408	Pavir.J39291
AlamoCTG04424_s_at	13	AlamCTG04424	Pavir.J36342	AT5G64460.1		35.2
AlamoCTG04441_s_at	12	AlamCTG04441	Pavir.Bb03409	AT3G47640.1	PYE	27.3.6
AlamoCTG04451_at	5	AlamCTG04451	Pavir.J31540	AT1G64585.1	DVL12,RTFL22	35.1.5
AlamoCTG04454_s_at	8	AlamCTG04454	Pavir.Ab00877	AT1G08510.1	FATB	11.1.7
AlamoCTG04468_at	3	AlamCTG04468
AlamoCTG04473_s_at	16	AlamCTG04473	Pavir.Ia04744	AT1G24090.1		27.1.19
AlamoCTG04484_s_at	13	AlamCTG04484
AlamoCTG04485_at	3	AlamCTG04485	Pavir.J09221	AT3G51730.1		35.1
AlamoCTG04498_at	11	AlamCTG04498
AlamoCTG04506_s_at	16	AlamCTG04506
AlamoCTG04512_at	12	AlamCTG04512	Pavir.Cb00580	AT4G11820.2	EMB2778,FKP1,HMGS,MVA1	16.1.2.2
AlamoCTG04517_s_at	13	AlamCTG04517
AlamoCTG04541-M_x_at	3
AlamoCTG04542_s_at	4	AlamCTG04542	Pavir.Ea03563	AT3G54510.2		20.2.3
AlamoCTG04546_s_at	13	AlamCTG04546	Pavir.Bb00344	AT5G08080.1	ATSYP132,SYP132	31.4
AlamoCTG04552_s_at	16	AlamCTG04552	Pavir.J01505	AT4G30810.1	scpl29	29.5.5
AlamoCTG04562_s_at	12	AlamCTG04562	Pavir.Ib02528	AT2G35630.1	GEM1,MOR1	31.1
AlamoCTG04566_s_at	8	AlamCTG04566
AlamoCTG04585_s_at	12	AlamCTG04585	Pavir.Ab01535	AT2G06210.1	ELF8,VIP6	33.99
AlamoCTG04587_at	3	AlamCTG04587	Pavir.J33790	AT5G05310.2		35.2
AlamoCTG04618_s_at	2	AlamCTG04618	Pavir.Bb03270	AT5G15550.1		35.1
AlamoCTG04621_s_at	14	AlamCTG04621	Pavir.Ib04372	AT1G02840.1	ATSRP34,SR1,SRP34	27.1.1
AlamoCTG04624_s_at	4	AlamCTG04624	Pavir.Ea00863	AT1G24265.1		35.2
AlamoCTG04629_s_at	13	AlamCTG04629	Pavir.J04472	AT3G12280.2	ATRBR1,RB,RB1,RBR,RBR1	31.2
AlamoCTG04632_at	11	AlamCTG04632	Pavir.Ba00876	AT3G15260.1		29.4
AlamoCTG04633_at	8	AlamCTG04633	Pavir.J25812	AT2G37770.2		3.5
AlamoCTG04637_s_at	4	AlamCTG04637	Pavir.Ga00660	AT2G44710.1		27.4
AlamoCTG04639_s_at	13	AlamCTG04639	Pavir.Ca02328
AlamoCTG04646_s_at	15	AlamCTG04646	Pavir.Eb00590	AT3G44750.2	ATHD2A,HD2A,HDA3,HDT1	27.3.55
AlamoCTG04647_s_at	12	AlamCTG04647	Pavir.J21946	AT3G20490.1		35.2
AlamoCTG04651_s_at	2	AlamCTG04651	Pavir.Ib00861	AT4G12700.1		35.2
AlamoCTG04655_s_at	12	AlamCTG04655	Pavir.Ca00201	AT2G27230.1	LHW	27.3.6
AlamoCTG04658_s_at	13	AlamCTG04658	Pavir.Ib01713	AT4G14290.1		35.2
AlamoCTG04661_s_at	4	AlamCTG04661	Pavir.J21711	AT3G20870.1	ZTP29	34.12
AlamoCTG04663_at	4	AlamCTG04663	Pavir.Ea01896	AT1G72660.1		34.5
AlamoCTG04669_at	13	AlamCTG04669	Pavir.J16291	AT4G19210.1	ATRLI2,RLI2	27.2
AlamoCTG04670_s_at	14	AlamCTG04670	Pavir.Fb01278	AT2G31955.1	CNX2	18.6
AlamoCTG04679_s_at	12	AlamCTG04679	Pavir.Ea02547	AT5G63040.1		35.2
AlamoCTG04680_s_at	4	AlamCTG04680	Pavir.J40426	AT5G56410.1		29.5.11.4.3.2
AlamoCTG04681_s_at	3	AlamCTG04681	Pavir.J36452	AT1G19485.1		28.2
AlamoCTG04685_s_at	16	AlamCTG04685	Pavir.J38945	AT2G16390.1	CHR35,DMS1,DRD1	27.3.44
AlamoCTG04687_s_at	2	AlamCTG04687	Pavir.Eb03974	AT3G11620.1		35.1
AlamoCTG04689_x_at	12	AlamCTG04689	Pavir.Bb01566	AT4G28610.1	AtPHR1,PHR1	27.3.20
AlamoCTG04691_at	5	AlamCTG04691	Pavir.Fb01955	AT3G21180.1	ACA9,ATACA9	30.3
AlamoCTG04693_s_at	12	AlamCTG04693	Pavir.J08324	AT3G52750.1	FTSZ2-2	31.2
AlamoCTG04698_s_at	2	AlamCTG04698	Pavir.Ib01235	AT4G16180.2		35.2
AlamoCTG04699_at	3	AlamCTG04699
AlamoCTG04702_s_at	15	AlamCTG04702	Pavir.Ea00318	AT3G16000.1	MFP1	27.3.34
AlamoCTG04704_s_at	1	AlamCTG04704	Pavir.Ca00680	AT1G42440.1		29.2.2
AlamoCTG04706_s_at	3	AlamCTG04706	Pavir.Ba00472	AT5G61030.1	GR-RBP3	27.4
AlamoCTG04707_s_at	3	AlamCTG04707	Pavir.Ab03162	AT3G54250.1		16.1.2.6
AlamoCTG04708_at	4	AlamCTG04708
AlamoCTG04708_s_at	4	AlamCTG04708	Pavir.J30925
AlamoCTG04713_at	4	AlamCTG04713	Pavir.Bb02656	AT4G32180.1	ATPANK2,PANK2	18.4.5
AlamoCTG04716_at	16	AlamCTG04716
AlamoCTG04719_s_at	15	AlamCTG04719	Pavir.Ib00119	AT5G60690.1	IFL,IFL1,REV	33.99
AlamoCTG04733_s_at	12	AlamCTG04733	Pavir.Ab03162	AT3G54250.1		16.1.2.6
AlamoCTG04736_s_at	16	AlamCTG04736	Pavir.Ha01293	AT5G53850.2		3.5
AlamoCTG04737_s_at	8	AlamCTG04737	Pavir.J27750	AT1G63770.5		29.5
AlamoCTG04747_s_at	1	AlamCTG04747	Pavir.Ia03753	AT5G15810.1		27.3.99
AlamoCTG04752_s_at	12	AlamCTG04752	Pavir.Db01616	AT4G13360.1		11.9.4.3
AlamoCTG04759_at	4	AlamCTG04759	Pavir.Eb01522	AT3G48195.1		35.1
AlamoCTG04766_s_at	13	AlamCTG04766	Pavir.Fb01854	AT1G55680.1		35.1
AlamoCTG04769_s_at	16	AlamCTG04769	Pavir.Ab00165	AT1G12800.1		27.3.23
AlamoCTG04771_s_at	15	AlamCTG04771	Pavir.J03419
AlamoCTG04776_s_at	12	AlamCTG04776	Pavir.J25564
AlamoCTG04780_s_at	4	AlamCTG04780	Pavir.Ia01671	AT3G49660.1		33.99
AlamoCTG04784_at	2	AlamCTG04784
AlamoCTG04784_s_at	3	AlamCTG04784	Pavir.J07311	AT3G51850.1	CPK13	30.3
AlamoCTG04790_s_at	2	AlamCTG04790	Pavir.J02588	AT1G09620.1		29.1.4
AlamoCTG04792_at	15	AlamCTG04792	Pavir.J10133	AT5G48300.1	ADG1,APS1	2.1.2.1
AlamoCTG04793_at	14	AlamCTG04793	Pavir.Db00799	AT5G14420.1	RGLG2	29.5.11.4.2
AlamoCTG04795_at	16	AlamCTG04795	Pavir.Ba00967	AT4G17380.1	ATMSH4,MSH4	28.2
AlamoCTG04797_s_at	13	AlamCTG04797	Pavir.Ib04360	AT1G73950.1		29.5.11.4.2
AlamoCTG04801_at	13	AlamCTG04801	Pavir.J12416	AT5G64520.1	ATXRCC2,XRCC2	28.2
AlamoCTG04806_s_at	12	AlamCTG04806	Pavir.Eb04026	AT5G04710.1		29.5.4
AlamoCTG04808_at	10	AlamCTG04808
AlamoCTG04808_s_at	15	AlamCTG04808	Pavir.Ia03558	AT4G33680.1	AGD2	13.1.3.5.3
AlamoCTG04813_s_at	12	AlamCTG04813	Pavir.J02896	AT3G01090.2	AKIN10,KIN10,SNRK1.1	29.4.1
AlamoCTG04815_s_at	5	AlamCTG04815	Pavir.Cb01283	AT3G54020.1	AtIPCS1	26.13
AlamoCTG04821_s_at	4	AlamCTG04821	Pavir.Ia03915	AT4G25370.1		29.3.99
AlamoCTG04826_s_at	13	AlamCTG04826	Pavir.J01450	AT4G13750.1	NOV	35.2
AlamoCTG04827_s_at	16	AlamCTG04827	Pavir.Ca00722	AT5G03040.1	iqd2	30.3
AlamoCTG04829_at	10	AlamCTG04829	Pavir.J13021	AT3G19210.1	ATRAD54,CHR25,RAD54	28.2
AlamoCTG04831_at	8	AlamCTG04831	Pavir.Hb01962	AT3G48350.1		29.5.3
AlamoCTG04839_s_at	12	AlamCTG04839	Pavir.Ia00019	AT1G09840.1	ATSK41,SK41	29.4
AlamoCTG04841_at	15	AlamCTG04841	Pavir.J05324	AT3G14470.1		20.1.7
AlamoCTG04848_s_at	13	AlamCTG04848	Pavir.Ib02870	AT5G49970.1	ATPPOX,PDX3,PPOX	18
AlamoCTG04853_s_at	4	AlamCTG04853	Pavir.J01852	AT5G58040.1	ATFIP1[V],ATFIPS5,FIP1[V],FIPS5	27.1.3.7
AlamoCTG04857_s_at	16	AlamCTG04857	Pavir.J12573
AlamoCTG04863_s_at	13	AlamCTG04863	Pavir.Aa00777	AT3G03140.1		35.2
AlamoCTG04868_s_at	5	AlamCTG04868	Pavir.J14000	AT1G26560.1	BGLU40	26.3
AlamoCTG04874_x_at	12	AlamCTG04874	Pavir.Da01521	AT5G36210.1		29.5
AlamoCTG04876_s_at	13	AlamCTG04876	Pavir.J36770	AT2G44060.1		33.2
AlamoCTG04878_s_at	12	AlamCTG04878	Pavir.J35995	AT1G02890.1		29.5.9
AlamoCTG04884_s_at	4	AlamCTG04884	Pavir.Ba03172	AT1G76140.1		29.5
AlamoCTG04889_s_at	4	AlamCTG04889	Pavir.Ia00377	AT4G34270.1		35.1
AlamoCTG04890_s_at	15	AlamCTG04890	Pavir.Da01290	AT5G40160.1	EMB139,EMB506	31.1
AlamoCTG04896_x_at	13	AlamCTG04896	Pavir.J37048	AT5G11850.1		30.6
AlamoCTG04898_at	4	AlamCTG04898	Pavir.J35801	AT2G04540.1		11.1.3
AlamoCTG04900_at	1	AlamCTG04900
AlamoCTG04900_s_at	1	AlamCTG04900	Pavir.Aa03098	AT3G28345.1		34.16
AlamoCTG04905_s_at	4	AlamCTG04905	Pavir.J09036	AT3G16630.1	ATKINESIN-13A,KINESIN-13A	31.1
AlamoCTG04906_s_at	2	AlamCTG04906	Pavir.Da00874	AT1G53650.1	CID8	27.4
AlamoCTG04907_s_at	14	AlamCTG04907	Pavir.J40907	AT1G10820.2		35.2
AlamoCTG04909_s_at	3	AlamCTG04909	Pavir.J00301	AT4G25230.1	RIN2	29.5.11.4.2
AlamoCTG04913_s_at	16	AlamCTG04913	Pavir.J08178	AT5G55480.1	SVL1	11.9.3.3
AlamoCTG04919_at	3	AlamCTG04919	Pavir.Eb00686	AT1G79740.1		35.1
AlamoCTG04920_s_at	1	AlamCTG04920	Pavir.J05052	AT3G12685.1		35.2
AlamoCTG04921_s_at	12	AlamCTG04921	Pavir.J02996	AT2G39940.1	COI1	29.5.11.4.3.2
AlamoCTG04938_s_at	16	AlamCTG04938	Pavir.Bb03169
AlamoCTG04942_s_at	4	AlamCTG04942	Pavir.Ab01421	AT3G18170.1		35.2
AlamoCTG04946_s_at	16	AlamCTG04946	Pavir.Ga00454	AT4G19860.1		11.8.10
AlamoCTG04950_s_at	3	AlamCTG04950	Pavir.J01987	AT3G05840.1	ATSK12	29.4
AlamoCTG04955_s_at	12	AlamCTG04955	Pavir.J37557	AT1G09010.1		26.3
AlamoCTG04970_s_at	4	AlamCTG04970	Pavir.Bb03484	AT2G26810.1		35.2
AlamoCTG04971_s_at	16	AlamCTG04971	Pavir.Ib01923	AT4G26630.1		35.2
AlamoCTG04973_s_at	16	AlamCTG04973	Pavir.Aa03217	AT5G10910.1		35.1
AlamoCTG04977_s_at	4	AlamCTG04977	Pavir.Aa02386	AT1G08490.1	ATCPNIFS,ATNFS2,ATSUFS,CPNIFS,SUFS	30.1
AlamoCTG04981_s_at	1	AlamCTG04981	Pavir.Ca00645	AT3G53620.1	AtPPa4,PPa4	23.4.99
AlamoCTG04982_s_at	4	AlamCTG04982	Pavir.J05678	AT4G24630.1		27.3.99
AlamoCTG04990_s_at	2	AlamCTG04990	Pavir.J02196	AT5G15610.2		29.5.11.20
AlamoCTG04993_s_at	3	AlamCTG04993	Pavir.J30642	AT5G40660.1		27.3.99
AlamoCTG04996_at	4	AlamCTG04996
AlamoCTG04996_s_at	3	AlamCTG04996	Pavir.Ba02317	AT3G03305.1		26.27
AlamoCTG05007_at	4	AlamCTG05007	Pavir.Ea04072	AT4G23540.1		27.3.99
AlamoCTG05010RC_s_at	16	AlamCTG05010-RC	Pavir.J37114	AT2G39570.1		35.1
AlamoCTG05018_s_at	13	AlamCTG05018	Pavir.Ba02854	AT3G60190.1	ADL1E,ADL4,ADLP2,DL1E,DRP1E,EDR3	26.17
AlamoCTG05022_s_at	4	AlamCTG05022	Pavir.J38053	AT1G15780.1		35.2
AlamoCTG05028_s_at	1	AlamCTG05028	Pavir.Ea04141	AT5G02230.1		35.1
AlamoCTG05036_at	4	AlamCTG05036	Pavir.J34253	AT1G53750.1	RPT1A	29.5.11.20
AlamoCTG05039_s_at	14	AlamCTG05039	Pavir.Aa01949	AT5G04750.1		34.1.3
AlamoCTG05040_s_at	16	AlamCTG05040	Pavir.Ba03378	AT5G05200.1		35.2
AlamoCTG05041_s_at	16	AlamCTG05041	Pavir.Ia00809	AT5G03280.1	ATEIN2,CKR1,EIN2,ERA3,ORE2,ORE3,PIR2	34.12
AlamoCTG05060_x_at	3	AlamCTG05060	Pavir.Ib00250	AT1G64880.1		29.2.1.1.3.1.5
AlamoCTG05061_x_at	12	AlamCTG05061	Pavir.J37451
AlamoCTG05070_s_at	3	AlamCTG05070	Pavir.Gb01319	AT2G43670.1		26.4
AlamoCTG05071_s_at	12	AlamCTG05071	Pavir.Fb02380	AT5G25100.2		35.1
AlamoCTG05076_s_at	15	AlamCTG05076	Pavir.Ab02982	AT5G40250.1		29.5.11.4.2
AlamoCTG05089_s_at	14	AlamCTG05089	Pavir.Ca00928	AT2G33860.1	ARF3,ETT	27.3.4
AlamoCTG05092_x_at	12	AlamCTG05092	Pavir.Ba03774	AT5G04870.1	ATCPK1,CPK1	30.3
AlamoCTG05097_x_at	4	AlamCTG05097	Pavir.J29139	AT2G38280.1	ATAMPD,FAC1	23.2
AlamoCTG05099_at	13	AlamCTG05099	Pavir.J04682	AT3G46730.1		20.1.7
AlamoCTG05103_s_at	16	AlamCTG05103	Pavir.J12104	AT3G62010.1		29.4
AlamoCTG05115_x_at	4	AlamCTG05115	Pavir.Gb01729	AT5G50920.1	ATHSP93-V,CLPC,CLPC1,DCA1,HSP93-V	29.5.5
AlamoCTG05116_at	16	AlamCTG05116	Pavir.J39163	AT3G47680.1		27.3.25
AlamoCTG05127_s_at	16	AlamCTG05127	Pavir.Ea00043	AT3G15355.1	PFU1,UBC25	29.5.11.3
AlamoCTG05128_s_at	1	AlamCTG05128	Pavir.Ba00549	AT3G61470.1	LHCA2	1.1.2.1
AlamoCTG05131_s_at	16	AlamCTG05131	Pavir.J03203	AT3G48110.1	EDD,EDD1	29.1.14
AlamoCTG05153_s_at	16	AlamCTG05153	Pavir.Eb02685	AT2G42880.1	ATMPK20,MPK20	30.6
AlamoCTG05154_s_at	2	AlamCTG05154	Pavir.Ea03615	AT1G57680.1		35.2
AlamoCTG05155_s_at	16	AlamCTG05155	Pavir.J10127
AlamoCTG05159_x_at	2	AlamCTG05159	Pavir.J27730	AT5G61790.1	ATCNX1,CNX1	30.3
AlamoCTG05219_s_at	6	AlamCTG05219	Pavir.Ga01565	AT5G40760.1	G6PD6	7.1.1
AlamoCTG05221_s_at	4	AlamCTG05221	Pavir.J31475
AlamoCTG05224_s_at	12	AlamCTG05224	Pavir.Ab00071	AT1G68010.1	ATHPR1,HPR	1.2.6
AlamoCTG05228_s_at	16	AlamCTG05228	Pavir.Eb02969
AlamoCTG05246_at	1	AlamCTG05246
AlamoCTG05246_s_at	1	AlamCTG05246	Pavir.Ia00334	AT2G23520.1		35.1
AlamoCTG05248_s_at	15	AlamCTG05248	Pavir.J00994	AT5G62740.1	ATHIR1,HIR1	35.1
AlamoCTG05256_s_at	11	AlamCTG05256	Pavir.Da02428	AT1G62730.1		35.2
AlamoCTG05267_at	16	AlamCTG05267	Pavir.Ib02636
AlamoCTG05276_at	10	AlamCTG05276	Pavir.J04547	AT4G38180.1	FRS5	30.11
AlamoCTG05287_s_at	4
AlamoCTG05302_s_at	13	AlamCTG05302
AlamoCTG05315_at	12	AlamCTG05315	Pavir.Ha01696	AT5G05510.1		29.4
AlamoCTG05326_at	2	AlamCTG05326	Pavir.Gb01520	AT3G02520.1	GF14 NU,GRF7	30.7
AlamoCTG05332_at	3	AlamCTG05332
AlamoCTG05339_s_at	4	AlamCTG05339	Pavir.Ea01391
AlamoCTG05342_s_at	15	AlamCTG05342	Pavir.Ib01256	AT3G46510.1	ATPUB13,PUB13	29.5.11.4.2
AlamoCTG05351_s_at	4	AlamCTG05351	Pavir.Ba03672	AT4G02590.1	UNE12	27.3.6
AlamoCTG05353_s_at	4	AlamCTG05353	Pavir.J00169	AT5G49960.1		35.2
AlamoCTG05370_s_at	13	AlamCTG05370	Pavir.Eb00946	AT2G47680.1		28.1
AlamoCTG05373_x_at	3	AlamCTG05373	Pavir.J00276	AT3G01610.1	CDC48C,emb1354	29.2.2.1
AlamoCTG05414_at	13	AlamCTG05414	Pavir.Hb00933
AlamoCTG05443_at	1	AlamCTG05443
AlamoCTG05444_x_at	13	AlamCTG05444	Pavir.J19948
AlamoCTG05452_s_at	2	AlamCTG05452	Pavir.J36927	AT3G07950.1		29.5.5
AlamoCTG05461_at	15	AlamCTG05461	Pavir.Ab01825	AT1G74310.1	ATHSP101,HOT1,HSP101	20.2.1
AlamoCTG05475_at	14	AlamCTG05475	Pavir.Ba01300	AT1G67370.1	ASY1,ATASY1	27.3.67
AlamoCTG05480_at	13	AlamCTG05480	Pavir.J14149	AT5G56270.1	ATWRKY2,WRKY2	27.3.32
AlamoCTG05486_s_at	14	AlamCTG05486	Pavir.Gb01974	AT3G48530.1	KING1	10.5
AlamoCTG05491_x_at	4	AlamCTG05491	Pavir.Bb03339	AT4G33680.1	AGD2	13.1.3.5.3
AlamoCTG05505_s_at	16	AlamCTG05505	Pavir.Cb00710	AT5G66930.2		35.2
AlamoCTG05510_s_at	1	AlamCTG05510	Pavir.Ca00457	AT5G44635.1	MCM6	28.1
AlamoCTG05514_at	13	AlamCTG05514	Pavir.Bb00543	AT2G14170.1	ALDH6B2	13.2.4.3
AlamoCTG05544_x_at	16	AlamCTG05544	Pavir.J06584	AT5G09810.1	ACT7	31.1
AlamoCTG05547_s_at	4	AlamCTG05547	Pavir.J04041	AT3G16340.1	ATPDR1,PDR1	34.16
AlamoCTG05571_s_at	16	AlamCTG05571	Pavir.J05174	AT2G01060.1		27.3.20
AlamoCTG05572_at	12	AlamCTG05572	Pavir.J02997	AT3G47000.1		10.6.1
AlamoCTG05622_s_at	16	AlamCTG05622	Pavir.Db02197	AT1G80420.1	ATXRCC1	28.2
AlamoCTG05629_s_at	2	AlamCTG05629	Pavir.Gb01922	AT5G55070.1		8.1.5
AlamoCTG05630_at	2	AlamCTG05630	Pavir.Fb00471	AT3G55160.1		35.2
AlamoCTG05630RC_at	1	AlamCTG05630-RC	Pavir.Fb00471	AT3G55160.1		35.2
AlamoCTG05639_s_at	1	AlamCTG05639	Pavir.Ca00645	AT3G53620.1	AtPPa4,PPa4	23.4.99
AlamoCTG05642_s_at	12	AlamCTG05642	Pavir.Aa00187	AT4G32050.1		35.1.3
AlamoCTG05643_s_at	4	AlamCTG05643	Pavir.J37737
AlamoCTG05644_s_at	12	AlamCTG05644	Pavir.J29269
AlamoCTG05647_s_at	3	AlamCTG05647	Pavir.J39162	AT4G13420.1	ATHAK5,HAK5	34.15
AlamoCTG05671_s_at	4	AlamCTG05671	Pavir.Ab02448
AlamoCTG05684_at	14	AlamCTG05684	Pavir.J18381
AlamoCTG05695_s_at	15	AlamCTG05695	Pavir.J00007	AT4G32600.1		29.5.11.4.2
AlamoCTG05696_s_at	3	AlamCTG05696	Pavir.J38207	AT1G80270.1	PPR596	27.3.67
AlamoCTG05702_at	13	AlamCTG05702	Pavir.J39516	AT5G14220.1	HEMG2,MEE61,PPO2	19.9
AlamoCTG05708_s_at	12	AlamCTG05708	Pavir.Bb03169
AlamoCTG05715_s_at	4	AlamCTG05715	Pavir.J27252
AlamoCTG05717_s_at	4	AlamCTG05717	Pavir.Bb02034	AT2G35160.1	SGD9,SUVH5	27.3.69
AlamoCTG05720_at	16	AlamCTG05720	Pavir.J28809	AT4G34030.1	MCCB	13.2.4.4
AlamoCTG05726_s_at	4	AlamCTG05726	Pavir.Ca00075	AT1G74040.1	IMS1,IPMS2,MAML-3	13.1.4.4.1
AlamoCTG05730_s_at	14	AlamCTG05730	Pavir.J34307	AT1G71410.1		29.4
AlamoCTG05737_at	2	AlamCTG05737
AlamoCTG05737_s_at	2	AlamCTG05737	Pavir.J02687	AT3G25040.1	ERD2B	29.3.4.1
AlamoCTG05741_s_at	13	AlamCTG05741	Pavir.Ea03118	AT5G54730.1	ATATG18F,ATG18F,G18F	29.5.2
AlamoCTG05742_s_at	4	AlamCTG05742	Pavir.Gb01980	AT2G43710.2	FAB2,SSI2	11.1.15
AlamoCTG05756_s_at	15	AlamCTG05756	Pavir.Ab00398	AT5G24870.1		29.5.11.4.2
AlamoCTG05757_s_at	16	AlamCTG05757	Pavir.Ea03774	AT5G03770.1	KDTA	3.5
AlamoCTG05764_s_at	16	AlamCTG05764	Pavir.Fb00896	AT4G35335.1		34.2
AlamoCTG05769_at	12	AlamCTG05769
AlamoCTG05771_at	14	AlamCTG05771	Pavir.J20216
AlamoCTG05778_s_at	5	AlamCTG05778	Pavir.J38468
AlamoCTG05780_s_at	14	AlamCTG05780	Pavir.J31910	AT4G33500.1		29.4
AlamoCTG05785_s_at	4	AlamCTG05785	Pavir.J28985
AlamoCTG05788_s_at	16	AlamCTG05788	Pavir.Ab02226
AlamoCTG05798_s_at	4	AlamCTG05798	Pavir.Aa02124
AlamoCTG05803_s_at	4	AlamCTG05803	Pavir.J05458	AT4G21450.1		31.4
AlamoCTG05837_s_at	12	AlamCTG05837	Pavir.Eb02513	AT3G24440.1	VIL1,VRN5	33.99
AlamoCTG05839_s_at	12	AlamCTG05839	Pavir.J13738	AT1G49820.1	ATMTK,MTK	13.99
AlamoCTG05851_s_at	13	AlamCTG05851
AlamoCTG05853_s_at	1	AlamCTG05853	Pavir.Aa01645	AT2G02380.1	ATGSTZ2,GSTZ2	26.9
AlamoCTG05854_s_at	2	AlamCTG05854	Pavir.Ha01872	AT1G67430.1		29.2.1.2.2.17
AlamoCTG05855_s_at	12	AlamCTG05855	Pavir.Bb01566	AT4G28610.1	AtPHR1,PHR1	27.3.20
AlamoCTG05882_at	16	AlamCTG05882	Pavir.Fa00774	AT5G40440.1	ATMKK3,MKK3	30.6
AlamoCTG05883_s_at	4	AlamCTG05883	Pavir.Fa00148	AT5G50850.1	MAB1	8.1.1.1
AlamoCTG05884_s_at	12	AlamCTG05884	Pavir.J31923
AlamoCTG05888_s_at	4	AlamCTG05888	Pavir.Ab00980	AT4G29010.1	AIM1	11.9.4.9
AlamoCTG05894_at	8	AlamCTG05894	Pavir.Bb02810	AT5G63320.1	NPX1	35.2
AlamoCTG05903_at	5	AlamCTG05903
AlamoCTG05905_x_at	4	AlamCTG05905	Pavir.Hb01548	AT1G21750.1	ATPDI5,ATPDIL1-1,PDI5,PDIL1-1	21.1.1
AlamoCTG05908_s_at	2	AlamCTG05908	Pavir.Eb02294	AT3G06680.1		29.2.1.2.2.29
AlamoCTG05946_s_at	5	AlamCTG05946	Pavir.J17155	AT2G26510.1	PDE135	34.99
AlamoCTG05956_at	5	AlamCTG05956
AlamoCTG05994_at	16
AlamoCTG06123_x_at	14	AlamCTG06123	Pavir.J07925	AT4G05320.2	UBQ10	29.5.11.1
AlamoCTG06278_at	3	AlamCTG06278	Pavir.Da01761
AlamoCTG06288_at	13	AlamCTG06288	Pavir.Ha00903
AlamoCTG06289_at	4	AlamCTG06289	Pavir.Ha00865	AT1G71860.1	ATPTP1,PTP1	29.4
AlamoCTG06300_s_at	16	AlamCTG06300	Pavir.Ia02398	AT4G11410.1		26.22
AlamoCTG06324_s_at	16	AlamCTG06324	Pavir.Ia02793
AlamoCTG06347_s_at	12	AlamCTG06347	Pavir.J38020	AT5G67320.1	HOS15	20.2.2
AlamoCTG06361_x_at	4	AlamCTG06361	Pavir.Db00134
AlamoCTG06364_at	12	AlamCTG06364
AlamoCTG06367_s_at	12	AlamCTG06367	Pavir.Gb00196	AT2G46860.1	AtPPa3,PPa3	23.4.99
AlamoCTG06368_s_at	2	AlamCTG06368	Pavir.Ca00680	AT1G42440.1		29.2.2
AlamoCTG06381_s_at	12	AlamCTG06381	Pavir.Da00040	AT4G23280.1	CRK20	30.2.17
AlamoCTG06394_at	13	AlamCTG06394	Pavir.J07941	AT4G00530.1		35.2
AlamoCTG06407_at	14	AlamCTG06407	Pavir.J04170	AT2G04520.1		29.2.3
AlamoCTG06431_s_at	16	AlamCTG06431	Pavir.Ba00568	AT5G47540.1		35.1.3
AlamoCTG06438_s_at	4	AlamCTG06438	Pavir.J41110	AT3G42170.1		28.99
AlamoCTG06444_at	14	AlamCTG06444	Pavir.J31927	AT3G48430.1	REF6	27.3.57
AlamoCTG06466_at	16	AlamCTG06466	Pavir.Db00107
AlamoCTG06469_s_at	14	AlamCTG06469	Pavir.Ia03305
AlamoCTG06481_s_at	2	AlamCTG06481	Pavir.Ia01898	AT5G35910.1		28.1
AlamoCTG06489_s_at	14	AlamCTG06489	Pavir.J37029
AlamoCTG06517_at	2	AlamCTG06517	Pavir.Cb01702	AT5G48760.1		29.2.1.2.2.513
AlamoCTG06524_at	15	AlamCTG06524	Pavir.Ba02992	AT3G14450.1	CID9	27.4
AlamoCTG06531_at	15	AlamCTG06531	Pavir.Ga02061
AlamoCTG06578_s_at	4	AlamCTG06578	Pavir.J23442	AT4G17910.1		20.1
AlamoCTG06592_s_at	4	AlamCTG06592	Pavir.Ea02046
AlamoCTG06645_s_at	13	AlamCTG06645	Pavir.J00081
AlamoCTG06651_s_at	16	AlamCTG06651	Pavir.J04795	AT2G19810.1		27.3.12
AlamoCTG06663_at	10	AlamCTG06663	Pavir.Da00109
AlamoCTG06671_x_at	16	AlamCTG06671	Pavir.Ab01210
AlamoCTG06685_at	12	AlamCTG06685	Pavir.J23796	AT5G28040.1		27.3.49
AlamoCTG06725_s_at	12	AlamCTG06725	Pavir.Ib01931	AT5G15802.1		35.2
AlamoCTG06740_s_at	12	AlamCTG06740	Pavir.J34357	AT2G47610.1		29.2.1.2.2.57
AlamoCTG06751_at	16	AlamCTG06751	Pavir.J28023
AlamoCTG06752_s_at	12	AlamCTG06752	Pavir.Eb02668	AT5G52920.1	PKP-BETA1,PKP1,PKP2	4.2.14
AlamoCTG06765_at	13	AlamCTG06765
AlamoCTG06765_s_at	13	AlamCTG06765	Pavir.Aa03491	AT4G38470.1		29.4
AlamoCTG06776_at	13	AlamCTG06776	Pavir.Aa01225	AT5G23850.1		35.2
AlamoCTG06777_x_at	5
AlamoCTG06780_at	3	AlamCTG06780
AlamoCTG06780_s_at	3	AlamCTG06780	Pavir.J39656	AT1G65470.1	FAS1,NFB2	28.1
AlamoCTG06784_at	16	AlamCTG06784
AlamoCTG06784_s_at	15	AlamCTG06784	Pavir.J12592	AT1G04970.1		35.1
AlamoCTG06788_s_at	4	AlamCTG06788	Pavir.Eb03780	AT1G15120.1		9.5
AlamoCTG06803_at	2	AlamCTG06803	Pavir.Aa01269	AT4G31080.1		35.2
AlamoCTG06804_at	4	AlamCTG06804	Pavir.Ca02810	AT4G20760.1		26.22
AlamoCTG06816_at	13	AlamCTG06816	Pavir.Ga02582
AlamoCTG06827_at	15	AlamCTG06827	Pavir.J38294	AT1G50240.2	FU	35.1.3
AlamoCTG06842_at	16	AlamCTG06842	Pavir.Ea03585
AlamoCTG06853_at	13	AlamCTG06853	Pavir.Ib01395
AlamoCTG06875_at	8	AlamCTG06875	Pavir.Da02349	AT1G21320.2		35.1.42
AlamoCTG06910_s_at	3	AlamCTG06910	Pavir.Db00286	AT5G44230.1		35.1.5
AlamoCTG06945_at	12	AlamCTG06945	Pavir.Ha00048
AlamoCTG06961_s_at	13
AlamoCTG06963_s_at	12	AlamCTG06963	Pavir.J21119	AT4G17730.1	ATSYP23,SYP23	31.4
AlamoCTG06967_s_at	15	AlamCTG06967	Pavir.J06273	AT4G25990.1	CIL	35.2
AlamoCTG06968_at	3	AlamCTG06968	Pavir.Gb00214	AT5G03220.1		27.3.99
AlamoCTG06977_s_at	7	AlamCTG06977	Pavir.Da02180	AT1G06470.1		34.8
AlamoCTG06986_s_at	15	AlamCTG06986	Pavir.Bb03198	AT3G11945.1	ATHST,HST,PDS2	16.1.3
AlamoCTG06988_s_at	12	AlamCTG06988	Pavir.J36783	AT5G46860.1	ATSYP22,ATVAM3,SGR3,SYP22,VAM3	31.4
AlamoCTG06994_at	12	AlamCTG06994	Pavir.Ea00793
AlamoCTG07000_at	4	AlamCTG07000	Pavir.Ia02575	AT5G41350.1		29.5.11.4.2
AlamoCTG07020_at	14	AlamCTG07020
AlamoCTG07020_s_at	13	AlamCTG07020	Pavir.Ba00734	AT4G23180.1	CRK10,RLK4	30.2.17
AlamoCTG07026_s_at	12	AlamCTG07026	Pavir.J01288	AT4G34640.1	ERG9,SQS1	11.8.8
AlamoCTG07047_s_at	16	AlamCTG07047	Pavir.Ib02813	AT1G31930.1	XLG3	30.5
AlamoCTG07057_s_at	16	AlamCTG07057	Pavir.Eb03528	AT1G02850.2	BGLU11	26.3
AlamoCTG07078_s_at	16	AlamCTG07078	Pavir.J19259	AT5G20240.1	PI	33.99
AlamoCTG07086_at	14	AlamCTG07086	Pavir.J14488	AT5G59970.1		28.1.3.2.4
AlamoCTG07088_at	14	AlamCTG07088	Pavir.Hb01234
AlamoCTG07118_s_at	9	AlamCTG07118	Pavir.Ca00546	AT4G24290.2		35.2
AlamoCTG07119_s_at	12	AlamCTG07119	Pavir.J05886	AT2G23790.1		35.2
AlamoCTG07121_at	3	AlamCTG07121	Pavir.Ab02448
AlamoCTG07169_at	16	AlamCTG07169	Pavir.J02495	AT3G17770.1		3.5
AlamoCTG07203_s_at	16	AlamCTG07203	Pavir.J33058
AlamoCTG07205_s_at	4	AlamCTG07205	Pavir.Ea03352	AT5G02250.1	ATMTRNASEII,EMB2730,RNR1	27.1.19
AlamoCTG07216_at	12	AlamCTG07216	Pavir.J21922	AT5G45400.1	ATRPA70C,RPA70C	28.1
AlamoCTG07223_s_at	13	AlamCTG07223	Pavir.Ib01253	AT2G30020.1		29.4
AlamoCTG07236_s_at	4	AlamCTG07236	Pavir.Ia04286	AT1G06730.1		3.5
AlamoCTG07262_at	13	AlamCTG07262
AlamoCTG07282_at	12	AlamCTG07282	Pavir.J10090
AlamoCTG07283_s_at	13	AlamCTG07283	Pavir.Hb01076	AT5G19150.1		3.5
AlamoCTG07295_at	13	AlamCTG07295	Pavir.J07553
AlamoCTG07297_s_at	14	AlamCTG07297	Pavir.Gb00536	AT1G64520.1	RPN12a	29.5.11.20
AlamoCTG07309_at	4	AlamCTG07309	Pavir.Fa01181
AlamoCTG07350_at	13	AlamCTG07350	Pavir.Db02241	AT1G63800.1	UBC5	29.5.11.3
AlamoCTG07359_at	16	AlamCTG07359	Pavir.Db01922	AT1G24200.1		35.1.25
AlamoCTG07372_at	3	AlamCTG07372
AlamoCTG07372_s_at	2	AlamCTG07372	Pavir.J32744	AT2G39370.1		35.2
AlamoCTG07393_at	1	AlamCTG07393	Pavir.Ca00966	AT5G52910.1	ATIM	35.1
AlamoCTG07394_at	13	AlamCTG07394	Pavir.Ca00829	AT3G13730.1	CYP90D1	17.3.1.1.99
AlamoCTG07415_s_at	15	AlamCTG07415	Pavir.Ib00457	AT1G14330.1		29.5.11.4.3.2
AlamoCTG07439_s_at	12	AlamCTG07439	Pavir.Ba00317	AT5G13610.1		35.2
AlamoCTG07450_s_at	14	AlamCTG07450	Pavir.Ab03114	AT5G46290.3	KAS I,KAS1	11.1.3
AlamoCTG07482_at	13	AlamCTG07482
AlamoCTG07482_s_at	13	AlamCTG07482	Pavir.J13716	AT4G24460.1	CLT2	35.2
AlamoCTG07492_s_at	14	AlamCTG07492	Pavir.Da00900	AT5G53130.1	ATCNGC1,CNGC1	34.22
AlamoCTG07497_s_at	3	AlamCTG07497	Pavir.Ib01942	AT5G61170.1		29.2.1.2.1.19
AlamoCTG07510_s_at	13	AlamCTG07510	Pavir.Ca00477	AT3G24550.1	ATPERK1,PERK1	30.2.22
AlamoCTG07521_at	13	AlamCTG07521	Pavir.J36365
AlamoCTG07538_at	12	AlamCTG07538	Pavir.Eb03966	AT4G23540.1		27.3.99
AlamoCTG07586_s_at	16	AlamCTG07586	Pavir.Ea03217	AT5G04920.1		29.3.4.3
AlamoCTG07590_s_at	5
AlamoCTG07623_at	14	AlamCTG07623	Pavir.Fa01494
AlamoCTG07671_at	4	AlamCTG07671	Pavir.Ea00952
AlamoCTG07674_s_at	8	AlamCTG07674	Pavir.Eb00736	AT3G55440.1	ATCTIMC,CYTOTPI,TPI	4.1.7
AlamoCTG07692_at	5	AlamCTG07692	Pavir.Ba02983	AT1G77210.1	AtSTP14,STP14	34.2
AlamoCTG07694_s_at	7	AlamCTG07694	Pavir.J36597	AT5G13000.1	ATGSL12,gsl12	3.6
AlamoCTG07708_at	5	AlamCTG07708	Pavir.J23513	AT4G26780.1	AR192	29.6
AlamoCTG07711_s_at	13	AlamCTG07711	Pavir.Gb00249	AT5G62920.1	ARR6	27.3.5
AlamoCTG07719_s_at	12	AlamCTG07719	Pavir.Ib02465
AlamoCTG07724_s_at	3	AlamCTG07724	Pavir.Ba00424	AT1G30230.1		29.2.4
AlamoCTG07736_at	1	AlamCTG07736	Pavir.J20649	AT3G09410.1		10.8.2
AlamoCTG07740_s_at	8	AlamCTG07740	Pavir.Fb02029	AT3G63520.1	ATCCD1,ATNCED1,CCD1,NCED1	16.1.4.10
AlamoCTG07746_at	16	AlamCTG07746	Pavir.Ib04374
AlamoCTG07751_s_at	4	AlamCTG07751	Pavir.Bb03421
AlamoCTG07764_at	13	AlamCTG07764	Pavir.Ia00672	AT1G72060.1		35.2
AlamoCTG07772_x_at	3	AlamCTG07772	Pavir.J31297	AT3G21060.1		33.99
AlamoCTG07780RC_x_at	15	AlamCTG07780-RC	Pavir.Fa02168	AT5G42820.1	ATU2AF35B,U2AF35B	27.1.1
AlamoCTG07799_s_at	12	AlamCTG07799	Pavir.Da00693	AT1G29250.1		35.2
AlamoCTG07821_s_at	15	AlamCTG07821	Pavir.J12548	AT2G45910.1		29.4.1.59
AlamoCTG07825_at	12	AlamCTG07825
AlamoCTG07832_s_at	14	AlamCTG07832	Pavir.Ea02562	AT1G73020.1		35.2
AlamoCTG07835_x_at	16	AlamCTG07835	Pavir.Eb00663
AlamoCTG07855_at	13	AlamCTG07855	Pavir.Fa00243	AT3G59540.1		29.2.1.2.2.38
AlamoCTG07867_s_at	10	AlamCTG07867	Pavir.Ga01763	AT5G38570.1		29.5.11.4.3.2
AlamoCTG07868_at	16	AlamCTG07868	Pavir.J01438	AT1G20230.1		35.1.5
AlamoCTG07902_at	4	AlamCTG07902	Pavir.Gb00240	AT4G17020.3		27.3.50
AlamoCTG07906_at	16	AlamCTG07906	Pavir.Ea01424
AlamoCTG07922_at	5	AlamCTG07922	Pavir.Ib02010	AT5G07610.1		29.5.11.4.3.2
AlamoCTG07923_s_at	16	AlamCTG07923
AlamoCTG07926_at	12	AlamCTG07926	Pavir.Ga00801	AT4G00290.1		35.1
AlamoCTG07959_at	8	AlamCTG07959	Pavir.Ib03907	AT5G38900.1		35.1
AlamoCTG07999_at	13	AlamCTG07999	Pavir.J33508
AlamoCTG08008_at	4	AlamCTG08008
AlamoCTG08015_at	4	AlamCTG08015	Pavir.Eb03659	AT5G45410.1		35.2
AlamoCTG08045_at	4	AlamCTG08045	Pavir.J05681	AT5G13420.1		7.2.2
AlamoCTG08071_s_at	15	AlamCTG08071	Pavir.Eb00205	AT1G54350.1		34.16
AlamoCTG08083_s_at	16	AlamCTG08083	Pavir.J27889	AT4G25180.1		27.3.50
AlamoCTG08094_s_at	12	AlamCTG08094	Pavir.Bb01224	AT1G01770.1		35.2
AlamoCTG08121_at	10	AlamCTG08121	Pavir.Ba00852
AlamoCTG08143_s_at	4	AlamCTG08143	Pavir.J04758	AT4G21520.1		30.5
AlamoCTG08160_at	14
AlamoCTG08160_s_at	13
AlamoCTG08163_at	14	AlamCTG08163	Pavir.Ba03987	AT5G67380.1	ATCKA1,CKA1	29.4
AlamoCTG08164_s_at	4	AlamCTG08164	Pavir.Ea04091	AT5G45310.1		35.2
AlamoCTG08170_at	4	AlamCTG08170	Pavir.Ba02718
AlamoCTG08172_at	13	AlamCTG08172	Pavir.J29132
AlamoCTG08190_at	13	AlamCTG08190	Pavir.J36542	AT1G03230.1		29.5.4
AlamoCTG08207_at	15	AlamCTG08207	Pavir.J06920	AT5G65685.1		2.1.2.2
AlamoCTG08209_s_at	4	AlamCTG08209	Pavir.J40178	AT1G13410.1		35.1.5
AlamoCTG08243_s_at	4	AlamCTG08243	Pavir.Ib02518
AlamoCTG08262_at	15	AlamCTG08262
AlamoCTG08266_at	11	AlamCTG08266	Pavir.Cb00379
AlamoCTG08316_s_at	15	AlamCTG08316	Pavir.Hb02049
AlamoCTG08318_at	4	AlamCTG08318	Pavir.J01602	AT3G49645.1		12.4
AlamoCTG08338_at	1	AlamCTG08338	Pavir.Eb01911
AlamoCTG08353_at	14	AlamCTG08353	Pavir.Ea03019	AT2G30140.1		26.2
AlamoCTG08371_at	2	AlamCTG08371	Pavir.J13770	AT3G24550.1	ATPERK1,PERK1	30.2.22
AlamoCTG08403_at	13	AlamCTG08403	Pavir.Ib02916	AT5G67470.1	ATFH6,FH6	35.1.20
AlamoCTG08413_s_at	5	AlamCTG08413	Pavir.Gb00081	AT2G02220.1	ATPSKR1,PSKR1	30.2.10
AlamoCTG08438_at	16	AlamCTG08438
AlamoCTG08457_s_at	12	AlamCTG08457	Pavir.Ib01550	AT3G10850.1	GLX2-2,GLY2	24.1
AlamoCTG08460_s_at	16	AlamCTG08460	Pavir.Bb02385
AlamoCTG08465_at	4	AlamCTG08465
AlamoCTG08465_s_at	4	AlamCTG08465	Pavir.J35620	AT5G04610.1		22.1.6
AlamoCTG08476_x_at	16	AlamCTG08476	Pavir.Ib00390	AT4G14710.1	ATARD2	15.3
AlamoCTG08483_s_at	3	AlamCTG08483
AlamoCTG08511_at	14	AlamCTG08511	Pavir.J04620
AlamoCTG08512_x_at	4	AlamCTG08512	Pavir.Ca00621	AT2G47640.2		27.1
AlamoCTG08520_at	4	AlamCTG08520	Pavir.J35350	AT5G05080.1	ATUBC22,UBC22	29.5.11.3
AlamoCTG08521_s_at	16	AlamCTG08521	Pavir.Eb01829	AT2G45280.2	ATRAD51C,RAD51C	28.2
AlamoCTG08523_s_at	13	AlamCTG08523	Pavir.J14462	AT5G42900.1	COR27	35.2
AlamoCTG08536_s_at	4	AlamCTG08536	Pavir.J01759	AT3G46730.1		20.1.7
AlamoCTG08537_s_at	3	AlamCTG08537	Pavir.Bb00244
AlamoCTG08554_x_at	15	AlamCTG08554	Pavir.Da01786	AT3G18440.1	ALMT9,AtALMT9	35.2
AlamoCTG08561_at	3	AlamCTG08561	Pavir.Eb00696
AlamoCTG08565_at	16	AlamCTG08565	Pavir.Ab00121	AT1G56570.1		35.1.5
AlamoCTG08593_s_at	13	AlamCTG08593	Pavir.Fb01854	AT1G55680.1		35.1
AlamoCTG08596_at	13	AlamCTG08596	Pavir.Eb00412	AT5G54960.1	PDC2	5.2
AlamoCTG08599_at	16	AlamCTG08599
AlamoCTG08599_s_at	16	AlamCTG08599	Pavir.J14295
AlamoCTG08643_s_at	13	AlamCTG08643	Pavir.Ea00541	AT3G02600.1	ATLPP3,LPP3	26.13
AlamoCTG08666_s_at	4	AlamCTG08666	Pavir.J03344	AT1G48380.1	HYP7,RHL1	27.3.34
AlamoCTG08674_at	13	AlamCTG08674	Pavir.Fa01000
AlamoCTG08675_at	15	AlamCTG08675
AlamoCTG08681_at	15	AlamCTG08681	Pavir.Gb02434
AlamoCTG08695_at	13	AlamCTG08695	Pavir.Db00570	AT5G47690.3		35.2
AlamoCTG08706_s_at	14	AlamCTG08706	Pavir.Da00593	AT1G42990.1	ATBZIP60,BZIP60	27.3.35
AlamoCTG08718_at	4	AlamCTG08718	Pavir.J17879
AlamoCTG08728_s_at	1	AlamCTG08728
AlamoCTG08730_s_at	13	AlamCTG08730	Pavir.J32143	AT5G47770.1	FPS1	16.1.2.9
AlamoCTG08734_at	12	AlamCTG08734	Pavir.Ba02688
AlamoCTG08745_at	14	AlamCTG08745	Pavir.J29048
AlamoCTG08753_at	4	AlamCTG08753	Pavir.Fa02266
AlamoCTG08765_s_at	15	AlamCTG08765	Pavir.Ca01500
AlamoCTG08767_s_at	16	AlamCTG08767	Pavir.Hb01236	AT1G67400.1		35.1
AlamoCTG08773_s_at	14	AlamCTG08773	Pavir.J04516	AT3G14470.1		20.1.7
AlamoCTG08774_x_at	3	AlamCTG08774	Pavir.Ca02409	AT5G61030.1	GR-RBP3	27.4
AlamoCTG08796_at	15	AlamCTG08796	Pavir.J25262
AlamoCTG08809_at	8	AlamCTG08809	Pavir.Ga00859	AT3G15420.1		35.2
AlamoCTG08827_s_at	13	AlamCTG08827	Pavir.Hb00844	AT5G23670.1	LCB2	11.8.1.2
AlamoCTG08838_s_at	1	AlamCTG08838	Pavir.J00715	AT4G11380.2		31.4
AlamoCTG08841_s_at	8	AlamCTG08841	Pavir.Gb00881	AT1G20696.1	HMGB3,NFD03,NFD3	27.3.62
AlamoCTG08844_at	1	AlamCTG08844	Pavir.J35772
AlamoCTG08854_s_at	4	AlamCTG08854	Pavir.J23702
AlamoCTG08861_at	4	AlamCTG08861	Pavir.Ea00579	AT5G16450.1		25
AlamoCTG08880_at	5	AlamCTG08880	Pavir.J37789	AT1G14790.1	ATRDRP1,RDR1	27.2
AlamoCTG08884_s_at	13	AlamCTG08884	Pavir.Da01703
AlamoCTG08887_s_at	14	AlamCTG08887	Pavir.Ba03023
AlamoCTG08896_at	4	AlamCTG08896	Pavir.J22241	AT3G62790.1		9.1.2
AlamoCTG08902_at	3	AlamCTG08902	Pavir.Ha01608	AT1G77320.1	MEI1	28.2
AlamoCTG08917_s_at	13	AlamCTG08917	Pavir.Cb01078	AT5G05360.1		35.2
AlamoCTG08919_s_at	13	AlamCTG08919	Pavir.Ca00936	AT1G45180.1		29.5.11.4.2
AlamoCTG08928_at	7	AlamCTG08928	Pavir.Ib03661	AT4G01897.1		35.2
AlamoCTG08936_s_at	2	AlamCTG08936	Pavir.Ia03023	AT3G10110.1	MEE67	29.3.2
AlamoCTG08938_s_at	4	AlamCTG08938	Pavir.J33347	AT5G28740.1		28.2
AlamoCTG08959_at	10	AlamCTG08959	Pavir.Cb00425
AlamoCTG08965_at	12	AlamCTG08965	Pavir.Ba01664	AT1G30910.1		35.1
AlamoCTG08986_s_at	14	AlamCTG08986	Pavir.J31667	AT2G37110.1		35.2
AlamoCTG09004_s_at	12	AlamCTG09004	Pavir.Ia00386	AT3G29185.1		35.2
AlamoCTG09032_at	14	AlamCTG09032	Pavir.J23679
AlamoCTG09052_at	12	AlamCTG09052
AlamoCTG09061_s_at	1	AlamCTG09061	Pavir.Ba02199	AT1G78080.1	RAP2.4	27.3.3
AlamoCTG09068_s_at	16	AlamCTG09068	Pavir.Ca01346	AT4G19645.1		35.2
AlamoCTG09073_s_at	15	AlamCTG09073	Pavir.Ia04766	AT2G22610.1		31.1
AlamoCTG09076_at	12	AlamCTG09076	Pavir.J35196	AT2G44970.2		11.9.2
AlamoCTG09083_s_at	13	AlamCTG09083	Pavir.Ea00362	AT2G19810.1		27.3.12
AlamoCTG09139_s_at	14	AlamCTG09139	Pavir.J11548	AT5G08400.1		35.2
AlamoCTG09156_s_at	2	AlamCTG09156	Pavir.Ia02274	AT2G38740.1		35.1
AlamoCTG09166_s_at	12	AlamCTG09166	Pavir.Hb01710	AT2G42700.2		35.2
AlamoCTG09170_at	2	AlamCTG09170	Pavir.J05048	AT4G00170.1		35.1
AlamoCTG09186_at	15	AlamCTG09186
AlamoCTG09190_x_at	3	AlamCTG09190	Pavir.Ia00434	AT3G43980.1		29.2.1.2.1.29
AlamoCTG09191_s_at	15	AlamCTG09191	Pavir.Ca00520
AlamoCTG09201_s_at	16	AlamCTG09201	Pavir.J16566
AlamoCTG09204_s_at	12	AlamCTG09204	Pavir.J12623	AT5G58380.1	CIPK10,PKS2,SIP1,SNRK3.8	29.4
AlamoCTG09208_s_at	16	AlamCTG09208	Pavir.Fb01252	AT1G07350.1		35.1
AlamoCTG09211_at	13	AlamCTG09211	Pavir.J00428	AT3G54280.1	ATBTAF1,BTAF1,CHA16,CHR16,RGD3	27.3.44
AlamoCTG09214_s_at	2	AlamCTG09214	Pavir.J03207	AT1G15170.1		34.99
AlamoCTG09237_s_at	16	AlamCTG09237	Pavir.J13431
AlamoCTG09239_at	12	AlamCTG09239	Pavir.J27007	AT4G22670.1	AtHip1,HIP1	35.1.5
AlamoCTG09248_s_at	12	AlamCTG09248	Pavir.J02537	AT5G55660.1		35.2
AlamoCTG09249_at	13	AlamCTG09249	Pavir.Ia03022	AT3G02890.1		27.3.99
AlamoCTG09257_s_at	16	AlamCTG09257	Pavir.Bb02004	AT3G10530.1		31.3
AlamoCTG09279_at	12	AlamCTG09279	Pavir.Ga01214	AT4G10770.1	ATOPT7,OPT7	34.13
AlamoCTG09334_at	13	AlamCTG09334	Pavir.Eb01549	AT1G70520.1	CRK2	30.2.17
AlamoCTG09386_at	5	AlamCTG09386	Pavir.Da00462	AT5G32440.3		28.1
AlamoCTG09414_s_at	15	AlamCTG09414	Pavir.Fa02043	AT1G11720.2	ATSS3,SS3	2.1.2.2
AlamoCTG09416_at	11	AlamCTG09416	Pavir.J14039	AT3G47680.1		27.3.25
AlamoCTG09421_at	8	AlamCTG09421	Pavir.Ba01881	AT5G20650.1	COPT5	34.12
AlamoCTG09439_s_at	4	AlamCTG09439	Pavir.Ia04819	AT2G45850.1		28.99
AlamoCTG09453_s_at	3	AlamCTG09453	Pavir.J11329	AT5G56030.2	AtHsp90.2,ERD8,HSP81-2,HSP90.2	20.2.1
AlamoCTG09457_at	12	AlamCTG09457	Pavir.J00863	AT5G65740.2		35.2
AlamoCTG09458_at	11	AlamCTG09458	Pavir.Aa02979
AlamoCTG09459_s_at	4	AlamCTG09459	Pavir.Ab02800	AT5G11790.1	NDL2	34.23.1
AlamoCTG09460RC_x_at	2	AlamCTG09460-RC	Pavir.J00148	AT2G38730.1		31.3.1
AlamoCTG09512_s_at	12	AlamCTG09512	Pavir.Ba00442	AT1G72830.1	ATHAP2C,HAP2C,NF-YA3	27.3.14
AlamoCTG09518_at	12	AlamCTG09518
AlamoCTG09519_at	5	AlamCTG09519	Pavir.J06156
AlamoCTG09526_x_at	5	AlamCTG09526	Pavir.Ia02057
AlamoCTG09566_at	13	AlamCTG09566
AlamoCTG09578_at	4	AlamCTG09578	Pavir.Eb02164	AT4G01040.1		35.1
AlamoCTG09588_at	14	AlamCTG09588	Pavir.Fa00091
AlamoCTG09591_s_at	8	AlamCTG09591	Pavir.Ba02012	AT4G10130.1		20.2.1
AlamoCTG09599_at	1	AlamCTG09599
AlamoCTG09600_s_at	12	AlamCTG09600	Pavir.Ia03702	AT1G08830.1	CSD1	21.6
AlamoCTG09602_at	14	AlamCTG09602
AlamoCTG09602_s_at	14	AlamCTG09602
AlamoCTG09614_s_at	1	AlamCTG09614	Pavir.J36417	AT5G53890.1	AtPSKR2,PSKR2	30.2.10
AlamoCTG09617_at	16	AlamCTG09617	Pavir.Fa00123	AT5G18610.1		29.4.1.57
AlamoCTG09620_s_at	13	AlamCTG09620	Pavir.J08845
AlamoCTG09623_s_at	4	AlamCTG09623	Pavir.J21825
AlamoCTG09645_s_at	1	AlamCTG09645	Pavir.Aa03334	AT5G25060.1		27.4
AlamoCTG09655_s_at	16	AlamCTG09655	Pavir.Aa02238
AlamoCTG09673_at	12	AlamCTG09673	Pavir.Eb00004	AT4G24960.3	ATHVA22D,HVA22D	17.1.3
AlamoCTG09691_at	2	AlamCTG09691	Pavir.Cb00202
AlamoCTG09720_at	2	AlamCTG09720	Pavir.Ab02510	AT2G20490.1	EDA27,NOP10	29.2.2.3.1
AlamoCTG09730_at	12	AlamCTG09730	Pavir.Db00855	AT3G14460.1		20.1.7
AlamoCTG09735_at	15	AlamCTG09735	Pavir.Db01165	AT3G50520.1		4.3.12
AlamoCTG09741_s_at	11	AlamCTG09741	Pavir.Bb00520	AT5G04280.1		27.4
AlamoCTG09744_s_at	13	AlamCTG09744	Pavir.Ga00865	AT4G03510.1	ATRMA1,RMA1	29.5.11.4.2
AlamoCTG09779_s_at	4	AlamCTG09779	Pavir.Aa00434	AT1G23230.1		27.3.67
AlamoCTG09785_at	2	AlamCTG09785	Pavir.Eb03845	AT3G62760.1	ATGSTF13	26.9
AlamoCTG09809_s_at	5	AlamCTG09809	Pavir.Hb00152	AT1G79990.1		31.4
AlamoCTG09848_s_at	16	AlamCTG09848	Pavir.J02126	AT1G72050.2	TFIIIA	27.3.11
AlamoCTG09854RC_s_at	15	AlamCTG09854-RC	Pavir.Eb03117	AT4G22930.1	DHOASE,PYR4	23.1.1.3
AlamoCTG09856_s_at	13
AlamoCTG09868_s_at	16	AlamCTG09868	Pavir.J31195
AlamoCTG09879_at	4	AlamCTG09879
AlamoCTG09879_s_at	3	AlamCTG09879	Pavir.J18193	AT4G34260.1	FUC95A	35.2
AlamoCTG09880_at	4	AlamCTG09880	Pavir.J02071
AlamoCTG09917_s_at	16	AlamCTG09917	Pavir.J01273	AT5G65910.1		27.3.65
AlamoCTG09943_s_at	10	AlamCTG09943	Pavir.Eb00341	AT1G18950.1		29.1
AlamoCTG09950_at	5	AlamCTG09950	Pavir.Ca01245	AT1G48330.1		35.2
AlamoCTG09975_at	2	AlamCTG09975	Pavir.J32983	AT5G54860.1		34.99
AlamoCTG09986_at	3	AlamCTG09986	Pavir.Ea01375	AT1G54610.2		29.4.1
AlamoCTG09991RC_at	3	AlamCTG09991-RC	Pavir.Fa01762	AT3G13060.2	ECT5	35.2
AlamoCTG09999_s_at	14	AlamCTG09999	Pavir.Fb00806	AT1G19660.1		20.2.4
AlamoCTG10010_at	4	AlamCTG10010
AlamoCTG10038_at	2	AlamCTG10038	Pavir.Eb03693	AT1G07430.1	HAI2	29.4
AlamoCTG10041_at	16	AlamCTG10041	Pavir.Ia03803
AlamoCTG10058_s_at	14	AlamCTG10058	Pavir.Ib03271	AT2G36850.1	ATGSL08,ATGSL8,CHOR,GSL08,GSL8	3.6
AlamoCTG10078_at	7	AlamCTG10078	Pavir.J40284	AT2G26780.1		27.3.67
AlamoCTG10102_at	1	AlamCTG10102	Pavir.Ia02669	AT1G73270.1	scpl6	29.5.5
AlamoCTG10104_s_at	16	AlamCTG10104	Pavir.Ia00635	AT1G50030.1	TOR	33.30.1
AlamoCTG10136_at	4	AlamCTG10136	Pavir.Ib00431	AT5G15280.1		35.1.5
AlamoCTG10137_s_at	15	AlamCTG10137	Pavir.Ha00878	AT5G02540.1		26.22
AlamoCTG10158_s_at	3	AlamCTG10158	Pavir.J03392	AT2G22410.1	SLO1	35.1.5
AlamoCTG10162_at	14	AlamCTG10162	Pavir.J39704
AlamoCTG10168_at	16	AlamCTG10168	Pavir.Eb03465	AT1G12210.1	RFL1	20.1
AlamoCTG10187_x_at	13	AlamCTG10187	Pavir.Ib01356
AlamoCTG10188_at	13	AlamCTG10188	Pavir.Ia00750	AT5G42770.1		35.1
AlamoCTG10204_s_at	4	AlamCTG10204	Pavir.Eb03258	AT1G26640.1		23.4.99
AlamoCTG10210_s_at	12	AlamCTG10210	Pavir.J31923
AlamoCTG10234_s_at	5	AlamCTG10234	Pavir.Da01146	AT1G69640.1	SBH1	11.8.1
AlamoCTG10239_s_at	16	AlamCTG10239	Pavir.Ba02624	AT3G10770.2		35.2
AlamoCTG10258_s_at	1	AlamCTG10258	Pavir.J34557	AT2G19480.1	NAP1;2,NFA02,NFA2	28.1
AlamoCTG10276_x_at	13
AlamoCTG10278_s_at	4	AlamCTG10278	Pavir.J26645	AT1G65970.1	TPX2	21.5
AlamoCTG10289_at	13	AlamCTG10289
AlamoCTG10319_at	3	AlamCTG10319	Pavir.J02478	AT2G22250.2	AAT,ATAAT,MEE17	13.1.1.2.1
AlamoCTG10329_at	8	AlamCTG10329	Pavir.Db00134
AlamoCTG10336_at	3	AlamCTG10336	Pavir.Eb01020	AT1G78780.2		20.1
AlamoCTG10339_s_at	4	AlamCTG10339	Pavir.J37046
AlamoCTG10341_s_at	13	AlamCTG10341	Pavir.Ca01001
AlamoCTG10355_at	12	AlamCTG10355	Pavir.J00725
AlamoCTG10356_at	3	AlamCTG10356	Pavir.J14558
AlamoCTG10389_at	16	AlamCTG10389	Pavir.Db01987
AlamoCTG10392_s_at	2	AlamCTG10392	Pavir.Eb04066	AT3G06740.1	GATA15	27.3.9
AlamoCTG10395_at	4	AlamCTG10395	Pavir.Ba00577
AlamoCTG10416_at	2	AlamCTG10416	Pavir.J08103	AT5G41350.1		29.5.11.4.2
AlamoCTG10427_at	8	AlamCTG10427	Pavir.Ib04369	AT2G17900.1	SDG37	27.3.69
AlamoCTG10429_at	13	AlamCTG10429
AlamoCTG10478_s_at	15	AlamCTG10478	Pavir.Bb00503	AT4G14500.1		35.1
AlamoCTG10488_s_at	12	AlamCTG10488	Pavir.J07728	AT3G45180.1		29.5.11.1
AlamoCTG10493_x_at	14	AlamCTG10493	Pavir.J14224	AT5G59300.1	ATUBC7,UBC7	29.5.11.3
AlamoCTG10503_s_at	15	AlamCTG10503	Pavir.Aa01317	AT2G44970.2		11.9.2
AlamoCTG10514_at	9	AlamCTG10514	Pavir.Ba03765	AT5G08080.1	ATSYP132,SYP132	31.4
AlamoCTG10518_s_at	7	AlamCTG10518	Pavir.J26044	AT1G08260.1	ABO4,EMB142,EMB2284,EMB529,ESD7,POL2A,TIL1	28.1
AlamoCTG10520_x_at	15	AlamCTG10520	Pavir.J00144	AT5G04980.2		28.1
AlamoCTG10524_at	13	AlamCTG10524	Pavir.Ba03071
AlamoCTG10533_s_at	2	AlamCTG10533	Pavir.Eb03309	AT2G31060.3		29.2.4
AlamoCTG10566_s_at	2	AlamCTG10566	Pavir.J35908	AT5G64420.1		28.2
AlamoCTG10578_s_at	4	AlamCTG10578	Pavir.Bb00320
AlamoCTG10582_s_at	4	AlamCTG10582	Pavir.Ib04422	AT2G41900.1		27.3.12
AlamoCTG10608_s_at	13	AlamCTG10608	Pavir.Aa03378	AT1G31040.1		27.3.99
AlamoCTG10612_at	16	AlamCTG10612
AlamoCTG10624_at	2	AlamCTG10624
AlamoCTG10652_at	9	AlamCTG10652	Pavir.Fb02107	AT5G19000.1	ATBPM1,BPM1	29.5.11.4.5.2
AlamoCTG10655_at	16	AlamCTG10655	Pavir.J25244	AT1G49670.1	NQR	20.2
AlamoCTG10660_at	15	AlamCTG10660	Pavir.J38114
AlamoCTG10681_at	16	AlamCTG10681	Pavir.Ea03369	AT4G21105.1		35.2
AlamoCTG10686_at	13	AlamCTG10686	Pavir.Ab00193
AlamoCTG10691_at	13	AlamCTG10691	Pavir.Gb01340	AT4G24710.1		35.1
AlamoCTG10693_s_at	14	AlamCTG10693	Pavir.J05632	AT1G04920.1	ATSPS3F,SPS3F	2.1.1.1
AlamoCTG10706_s_at	15	AlamCTG10706	Pavir.Ab00366	AT5G20730.2	ARF7,BIP,IAA21,IAA23,IAA25,MSG1,NPH4,TIR5	17.2.3
AlamoCTG10719_s_at	12	AlamCTG10719	Pavir.Bb03749	AT2G40770.1		27.3.44
AlamoCTG10740_at	13	AlamCTG10740	Pavir.Eb00257
AlamoCTG10751_at	2	AlamCTG10751
AlamoCTG10751_s_at	3	AlamCTG10751	Pavir.J05634	AT4G15940.1		13.2.6.2
AlamoCTG10781_s_at	4	AlamCTG10781	Pavir.J38513
AlamoCTG10809_at	13	AlamCTG10809	Pavir.Fa00779
AlamoCTG10813_at	11	AlamCTG10813
AlamoCTG10826_s_at	3	AlamCTG10826	Pavir.Ia03986
AlamoCTG10836_at	12	AlamCTG10836	Pavir.Hb01804	AT5G04740.1		13
AlamoCTG10841_at	7	AlamCTG10841	Pavir.Aa01938
AlamoCTG10882_at	1	AlamCTG10882	Pavir.J04039	AT2G04230.1		29.5.11.4.3.2
AlamoCTG10891_at	8	AlamCTG10891	Pavir.J24267
AlamoCTG10900_at	2	AlamCTG10900	Pavir.Ia02980	AT4G02850.1		35.1
AlamoCTG10901_s_at	13	AlamCTG10901	Pavir.J15299	AT1G11950.1		27.3.57
AlamoCTG10909_s_at	15	AlamCTG10909	Pavir.Eb01683	AT5G15860.1	ATPCME,PCME	35.2
AlamoCTG10916_at	13	AlamCTG10916	Pavir.Ea02111	AT3G14470.1		20.1.7
AlamoCTG10929_s_at	4	AlamCTG10929	Pavir.Cb01031	AT5G27380.1	GSH2,GSHB	21.2.2
AlamoCTG10931_at	13	AlamCTG10931
AlamoCTG10939_at	12	AlamCTG10939
AlamoCTG10939_s_at	16	AlamCTG10939	Pavir.Aa00304	AT2G26310.1		35.2
AlamoCTG10946_at	16	AlamCTG10946	Pavir.Aa00966	AT5G45360.1		29.5.11.4.3.2
AlamoCTG10948_s_at	13	AlamCTG10948	Pavir.Fa00221	AT1G21320.1		35.1.42
AlamoCTG10970_s_at	3	AlamCTG10970	Pavir.J09567	AT5G19460.1	atnudt20,NUDT20	23.3.3
AlamoCTG10976_at	1	AlamCTG10976	Pavir.Ca00825	AT5G56960.1		27.3.6
AlamoCTG10986_s_at	13	AlamCTG10986	Pavir.J20146	AT5G18590.1		35.1
AlamoCTG10988_s_at	16	AlamCTG10988	Pavir.Da01028
AlamoCTG10989_s_at	2	AlamCTG10989	Pavir.Fb00428	AT1G15750.1	TPL,WSIP1	33.99
AlamoCTG10998_at	13	AlamCTG10998	Pavir.J01542
AlamoCTG10999_at	3	AlamCTG10999	Pavir.J01403
AlamoCTG11021_s_at	15	AlamCTG11021	Pavir.Fa01017
AlamoCTG11027_x_at	12	AlamCTG11027	Pavir.J02552	AT3G50690.1		35.1
AlamoCTG11028_x_at	13	AlamCTG11028	Pavir.Ca01446	AT2G38280.1	ATAMPD,FAC1	23.2
AlamoCTG11105_at	13	AlamCTG11105	Pavir.J12134
AlamoCTG11146_s_at	10	AlamCTG11146	Pavir.Eb04078	AT1G10590.3		35.1
AlamoCTG11152RC_at	15	AlamCTG11152-RC	Pavir.Ha00899	AT1G44170.1	ALDH3H1,ALDH4	5.10
AlamoCTG11154_at	12	AlamCTG11154	Pavir.Ab01552	AT1G50170.1	ATSIRB,SIRB	19.32
AlamoCTG11155_at	15	AlamCTG11155	Pavir.Ea02139	AT1G14990.1		35.2
AlamoCTG11157_at	16	AlamCTG11157	Pavir.Gb02029	AT3G04160.1		35.2
AlamoCTG11165_s_at	14	AlamCTG11165	Pavir.J07358
AlamoCTG11174_at	5	AlamCTG11174	Pavir.Bb02574	AT1G75010.1	ARC3	31.2.5
AlamoCTG11176_at	4	AlamCTG11176	Pavir.Da00101	AT5G16230.1		11.1.15
AlamoCTG11199_s_at	15	AlamCTG11199	Pavir.J02927	AT5G20960.1	AAO1,AO1,AOalpha,AT-AO1,ATAO,AtAO1	26.1
AlamoCTG11236_at	3	AlamCTG11236
AlamoCTG11249_s_at	4	AlamCTG11249	Pavir.J34681	AT5G27380.1	GSH2,GSHB	21.2.2
AlamoCTG11251_at	1	AlamCTG11251	Pavir.Ea02469	AT2G01120.1	ATORC4,ORC4	31.3
AlamoCTG11253_s_at	13	AlamCTG11253	Pavir.J00081
AlamoCTG11267_at	2	AlamCTG11267	Pavir.J12426	AT4G16720.1		29.2.1.2.2.15
AlamoCTG11284_x_at	4	AlamCTG11284	Pavir.J10090
AlamoCTG11296_at	12	AlamCTG11296
AlamoCTG11299_s_at	13	AlamCTG11299	Pavir.Bb01726	AT4G11800.1		26.13
AlamoCTG11318_s_at	10	AlamCTG11318	Pavir.Cb01990
AlamoCTG11320_s_at	14	AlamCTG11320	Pavir.Ia04511	AT1G01540.2		29.4.1.55
AlamoCTG11326_s_at	16	AlamCTG11326	Pavir.J40806	AT4G31180.1		29.1.12
AlamoCTG11328_at	15	AlamCTG11328
AlamoCTG11328_s_at	15	AlamCTG11328	Pavir.Gb00513
AlamoCTG11329_s_at	15	AlamCTG11329	Pavir.J38211
AlamoCTG11333_x_at	10	AlamCTG11333	Pavir.J33686	AT5G59910.1	HTB4	28.1.3.2.2
AlamoCTG11336_at	4	AlamCTG11336	Pavir.J07453	AT1G06050.1		35.2
AlamoCTG11339_at	16	AlamCTG11339	Pavir.Eb01337	AT1G78790.1		35.2
AlamoCTG11358_s_at	1	AlamCTG11358	Pavir.Ea02485	AT3G18290.1	BTS,EMB2454	27.3.11
AlamoCTG11374_s_at	1	AlamCTG11374	Pavir.Ea01461	AT4G03020.1		33.99
AlamoCTG11378_s_at	14	AlamCTG11378
AlamoCTG11384_s_at	16	AlamCTG11384	Pavir.Cb00510
AlamoCTG11385_at	12	AlamCTG11385	Pavir.Ia01653	AT4G14300.1		27.4
AlamoCTG11386_at	16	AlamCTG11386	Pavir.Ib00200	AT1G09795.1	ATATP-PRT2,ATP-PRT2,HISN1B	13.1.7.1
AlamoCTG11408_x_at	2	AlamCTG11408	Pavir.J10795	AT3G44340.1	CEF	29.3.4.2
AlamoCTG11415_x_at	8	AlamCTG11415	Pavir.J21160	AT1G01920.2		35.1.13
AlamoCTG11450_at	2
AlamoCTG11455_s_at	4	AlamCTG11455	Pavir.Ia00578	AT5G47420.1		35.2
AlamoCTG11457_s_at	16	AlamCTG11457	Pavir.Bb03212	AT1G45150.1		35.2
AlamoCTG11458_at	15	AlamCTG11458	Pavir.J40744
AlamoCTG11466_at	3	AlamCTG11466	Pavir.Cb02190	AT3G51640.1		35.2
AlamoCTG11486_x_at	1	AlamCTG11486	Pavir.Fb01883	AT5G56710.1		29.2.1.2.2.31
AlamoCTG11499_s_at	15	AlamCTG11499	Pavir.J05658
AlamoCTG11510_at	13	AlamCTG11510	Pavir.J10826	AT5G05490.1	ATREC8,DIF1,REC8,SYN1	31.2
AlamoCTG11512_at	13	AlamCTG11512	Pavir.Ca00373
AlamoCTG11518_s_at	15	AlamCTG11518	Pavir.Ia02292
AlamoCTG11535_s_at	4	AlamCTG11535	Pavir.J08470	AT3G20550.1	DDL	32
AlamoCTG11562_at	2	AlamCTG11562
AlamoCTG11604_at	13	AlamCTG11604	Pavir.Ia04731	AT5G62740.1	ATHIR1,HIR1	35.1
AlamoCTG11626_at	5	AlamCTG11626	Pavir.Ea01526	AT1G13245.1	DVL4,RTFL17	33.99
AlamoCTG11649_at	4	AlamCTG11649	Pavir.J40527
AlamoCTG11654_s_at	15	AlamCTG11654	Pavir.Fb01890	AT4G31340.1		31.1
AlamoCTG11668_at	12	AlamCTG11668	Pavir.Eb02434	AT3G23610.2	DSPTP1	29.4
AlamoCTG11680_s_at	4	AlamCTG11680	Pavir.Fa01218	AT3G09360.1		27.2
AlamoCTG11707_at	8	AlamCTG11707
AlamoCTG11709_at	7	AlamCTG11709	Pavir.J25809	AT2G06010.1	ORG4	35.2
AlamoCTG11748_s_at	13	AlamCTG11748	Pavir.Gb01369	AT3G26000.1		29.5.11.4.3.2
AlamoCTG11753_s_at	10	AlamCTG11753	Pavir.J20749
AlamoCTG11760_at	13	AlamCTG11760	Pavir.Ia04401	AT5G57230.1		35.2
AlamoCTG11762_at	13	AlamCTG11762	Pavir.J20412	AT1G15520.1	ABCG40,ATABCG40,ATPDR12,PDR12	34.16
AlamoCTG11768_at	3	AlamCTG11768	Pavir.Gb02573	AT2G29190.1	APUM2,PUM2	35.1.12
AlamoCTG11776_s_at	15	AlamCTG11776	Pavir.Da00122	AT3G50210.1		16.8.4
AlamoCTG11806_at	16	AlamCTG11806	Pavir.J02860	AT3G05880.1	RCI2A	20.2.3
AlamoCTG11816_s_at	16	AlamCTG11816	Pavir.Ca02596	AT5G50840.2		35.2
AlamoCTG11820_at	16	AlamCTG11820	Pavir.J16576	AT3G19895.1		35.2
AlamoCTG11825_s_at	15	AlamCTG11825	Pavir.J01435	AT4G15730.1		35.2
AlamoCTG11845_s_at	15	AlamCTG11845	Pavir.Aa01036	AT4G34540.1		16.8.5.1
AlamoCTG11874_s_at	6	AlamCTG11874	Pavir.Cb00701	AT3G01910.1	AT-SO,AtSO,SOX	14.5
AlamoCTG11889_s_at	13	AlamCTG11889	Pavir.Ib04426	AT2G40110.1		35.1
AlamoCTG11894_at	4	AlamCTG11894	Pavir.J18137	AT1G26750.1		35.2
AlamoCTG11900_at	16	AlamCTG11900	Pavir.Cb01228	AT1G79600.1		34.16
AlamoCTG11904_at	14	AlamCTG11904
AlamoCTG11904_s_at	14	AlamCTG11904	Pavir.Ab00384
AlamoCTG11906_at	12	AlamCTG11906
AlamoCTG11930_at	5	AlamCTG11930
AlamoCTG11930_s_at	5	AlamCTG11930	Pavir.Eb01261
AlamoCTG11971_at	5	AlamCTG11971
AlamoCTG11971_s_at	5	AlamCTG11971	Pavir.Ia00867	AT1G14830.1	ADL1C,ADL5,DL1C,DRP1C	26.17
AlamoCTG11973_s_at	1	AlamCTG11973	Pavir.J28639	AT1G34300.1		30.2.24
AlamoCTG11993_s_at	12	AlamCTG11993	Pavir.Gb01600	AT1G76690.1	ATOPR2,OPR2	17.7.1.5
AlamoCTG12005_at	3	AlamCTG12005
AlamoCTG12005_s_at	4	AlamCTG12005	Pavir.Ga00928	AT4G11790.1		35.1
AlamoCTG12012_x_at	4	AlamCTG12012	Pavir.Ia00771	AT1G67350.1		35.1
AlamoCTG12017_s_at	16	AlamCTG12017	Pavir.Ab00564	AT3G47680.1		27.3.25
AlamoCTG12025_at	5	AlamCTG12025	Pavir.Ca01836	AT1G67000.1		30.2.20
AlamoCTG12028_s_at	4	AlamCTG12028	Pavir.Da02428	AT1G62730.1		35.2
AlamoCTG12029_at	5	AlamCTG12029
AlamoCTG12029_s_at	14	AlamCTG12029	Pavir.J05801	AT5G25590.1		35.2
AlamoCTG12121_at	15	AlamCTG12121
AlamoCTG12122_at	16
AlamoCTG12128_x_at	12	AlamCTG12128	Pavir.J14246
AlamoCTG12136_at	3	AlamCTG12136	Pavir.Ea00568	AT1G19310.1		29.5.11.4.2
AlamoCTG12151_s_at	12	AlamCTG12151	Pavir.J20027	AT1G06410.1	ATTPS7,ATTPSA,TPS7	3.2.3
AlamoCTG12154_at	13	AlamCTG12154	Pavir.J00079	AT3G12480.1	NF-YC11	27.3.16
AlamoCTG12161_x_at	13	AlamCTG12161	Pavir.J15435
AlamoCTG12162_s_at	16	AlamCTG12162	Pavir.J31936
AlamoCTG12177_s_at	14	AlamCTG12177	Pavir.Ea00539	AT1G25570.1		35.1
AlamoCTG12184_s_at	12	AlamCTG12184	Pavir.J37343	AT5G53970.1		13.2.6.2
AlamoCTG12194_s_at	16	AlamCTG12194	Pavir.Ib02879	AT3G17940.1		3.5
AlamoCTG12210_at	2	AlamCTG12210	Pavir.J25671
AlamoCTG12215_s_at	6	AlamCTG12215	Pavir.Ab02954	AT1G24764.1	ATMAP70-2,MAP70-2	31.1
AlamoCTG12279_s_at	15	AlamCTG12279	Pavir.Eb03926	AT5G04080.1		35.2
AlamoCTG12287_at	5	AlamCTG12287	Pavir.Db01769	AT1G69640.1	SBH1	11.8.1
AlamoCTG12290_at	3	AlamCTG12290	Pavir.Aa02935
AlamoCTG12298_at	7	AlamCTG12298	Pavir.Eb03149	AT2G04560.1		35.1
AlamoCTG12303_at	14	AlamCTG12303	Pavir.Ca00277
AlamoCTG12329_at	15	AlamCTG12329	Pavir.Fb00806	AT1G19660.1		20.2.4
AlamoCTG12331_s_at	12	AlamCTG12331	Pavir.Ba02609	AT3G21510.1	AHP1	30.10
AlamoCTG12354_s_at	15	AlamCTG12354	Pavir.Cb01451	AT3G63490.1		29.2.1.1.1.2.1
AlamoCTG12361_at	4	AlamCTG12361	Pavir.J06272	AT1G61330.1		29.5.11.4.3.2
AlamoCTG12365_s_at	2	AlamCTG12365	Pavir.J00462	AT1G65440.2	GTB1	27.3.52
AlamoCTG12380_x_at	12	AlamCTG12380	Pavir.Ea01656	AT1G78680.1	ATGGH2,GGH2	29.5
AlamoCTG12381_s_at	12	AlamCTG12381	Pavir.Aa02738
AlamoCTG12390_s_at	8	AlamCTG12390	Pavir.Ca01231	AT5G42670.1		35.1.2
AlamoCTG12407_s_at	12	AlamCTG12407	Pavir.J23829
AlamoCTG12449_at	14	AlamCTG12449	Pavir.J09779	AT3G18990.1	REM39,VRN1	27.3.41
AlamoCTG12460_s_at	1	AlamCTG12460	Pavir.J13467	AT4G29740.2	ATCKX4,CKX4	17.4.1
AlamoCTG12476_s_at	16
AlamoCTG12485_at	13	AlamCTG12485	Pavir.Aa00358	AT4G00250.1		27.3.49
AlamoCTG12492_at	5	AlamCTG12492	Pavir.J39473
AlamoCTG12518_s_at	14	AlamCTG12518	Pavir.J20216
AlamoCTG12522_s_at	16	AlamCTG12522	Pavir.Eb01218	AT4G04190.1		35.2
AlamoCTG12533_s_at	12	AlamCTG12533	Pavir.J01075	AT5G47870.1		35.2
AlamoCTG12550_s_at	14	AlamCTG12550	Pavir.Ga00208
AlamoCTG12552_at	15	AlamCTG12552
AlamoCTG12553_at	13	AlamCTG12553	Pavir.J18746	AT1G54217.2		35.2
AlamoCTG12559_at	13	AlamCTG12559	Pavir.Fb01654
AlamoCTG12590_at	2	AlamCTG12590	Pavir.Gb01359
AlamoCTG12592_s_at	16	AlamCTG12592	Pavir.Ib02997	AT4G33500.1		29.4
AlamoCTG12597_at	12	AlamCTG12597	Pavir.Ab01688
AlamoCTG12617_at	5	AlamCTG12617	Pavir.J20544
AlamoCTG12632_at	16	AlamCTG12632	Pavir.Ab02508
AlamoCTG12662_at	5	AlamCTG12662
AlamoCTG12663_s_at	13	AlamCTG12663	Pavir.J35401	AT5G52790.1		35.1
AlamoCTG12664_at	4	AlamCTG12664	Pavir.Ca01174	AT1G72550.1		29.1.20
AlamoCTG12665_s_at	14	AlamCTG12665	Pavir.Eb01013	AT1G52310.1		30.2.27
AlamoCTG12668_s_at	13	AlamCTG12668	Pavir.J04895	AT4G23920.1	ATUGE2,UGE2	10.1.2
AlamoCTG12676_s_at	13	AlamCTG12676	Pavir.J11462	AT3G13060.2	ECT5	35.2
AlamoCTG12679_s_at	5	AlamCTG12679	Pavir.J03173	AT1G52080.1	AR791	31.1
AlamoCTG12680_s_at	11	AlamCTG12680	Pavir.Da00295	AT2G18940.1		35.1.5
AlamoCTG12683_s_at	15	AlamCTG12683	Pavir.Eb03096	AT2G41740.1	ATVLN2,VLN2	31.1
AlamoCTG12689_s_at	15	AlamCTG12689	Pavir.Eb02061	AT3G58600.1		35.2
AlamoCTG12690_s_at	4	AlamCTG12690	Pavir.J03620	AT1G27850.1		28.1
AlamoCTG12691_s_at	8	AlamCTG12691	Pavir.J32324
AlamoCTG12693_at	13	AlamCTG12693	Pavir.Ib01410	AT5G26940.1		28.99
AlamoCTG12698_at	12	AlamCTG12698
AlamoCTG12698_s_at	12	AlamCTG12698	Pavir.Fa00709	AT1G13570.1		29.5.11.4.3.2
AlamoCTG12700_s_at	1	AlamCTG12700	Pavir.J02846	AT2G25170.1	CHD3,CHR6,GYM,PKL,SSL2	28.99
AlamoCTG12702_s_at	3	AlamCTG12702	Pavir.J08390	AT4G02930.1		29.2.4
AlamoCTG12705_at	13	AlamCTG12705	Pavir.J34098	AT1G15520.1	ABCG40,ATABCG40,ATPDR12,PDR12	34.16
AlamoCTG12712_at	1	AlamCTG12712	Pavir.Ba01854
AlamoCTG12715_s_at	12	AlamCTG12715	Pavir.J26020	AT4G38180.1	FRS5	30.11
AlamoCTG12717_s_at	15	AlamCTG12717
AlamoCTG12731_s_at	4	AlamCTG12731	Pavir.J28711	AT1G27700.1		35.2
AlamoCTG12733_s_at	15	AlamCTG12733	Pavir.Ib00446	AT3G47500.1	CDF3	27.3.8
AlamoCTG12740_s_at	13	AlamCTG12740
AlamoCTG12742_s_at	14	AlamCTG12742	Pavir.J05253	AT5G16610.2		35.2
AlamoCTG12745_s_at	8	AlamCTG12745	Pavir.J16290	AT2G48110.1	MED33B,REF4	35.2
AlamoCTG12749_s_at	3	AlamCTG12749	Pavir.Aa00900	AT3G18750.1	ATWNK6,WNK6,ZIK5	29.4
AlamoCTG12751_s_at	16	AlamCTG12751	Pavir.J02923	AT3G27930.1		35.2
AlamoCTG12753_s_at	14	AlamCTG12753	Pavir.Ia03760	AT3G46740.1	MAR1,TOC75-III	29.3.3
AlamoCTG12754_s_at	15	AlamCTG12754	Pavir.J02010	AT5G02880.1	UPL4	29.5.11.4.1
AlamoCTG12758_s_at	3	AlamCTG12758	Pavir.Aa03576	AT1G54220.1		8.1.1.2
AlamoCTG12759_s_at	12	AlamCTG12759	Pavir.Da00132	AT3G13000.2		27.3.27
AlamoCTG12764_s_at	4	AlamCTG12764	Pavir.Ga00225	AT5G40470.1		35.2
AlamoCTG12766_at	3	AlamCTG12766
AlamoCTG12768_s_at	12	AlamCTG12768	Pavir.Ib03005	AT1G22040.1		29.5.11.4.3.2
AlamoCTG12771_s_at	16	AlamCTG12771	Pavir.Ib01582	AT5G26850.1		31.3
AlamoCTG12778_s_at	15	AlamCTG12778	Pavir.Eb00323	AT1G25350.1	OVA9	29.1.18
AlamoCTG12779_s_at	1	AlamCTG12779	Pavir.J07279	AT2G22670.4	IAA8	27.3.40
AlamoCTG12782_s_at	4	AlamCTG12782	Pavir.Bb02606	AT1G30910.1		35.1
AlamoCTG12783_s_at	14	AlamCTG12783	Pavir.Eb00370
AlamoCTG12786_s_at	13	AlamCTG12786	Pavir.J15310	AT5G04510.2	ATPDK1,PDK1	29.4
AlamoCTG12787_s_at	12	AlamCTG12787	Pavir.Ia02605	AT3G26320.1	CYP71B36	26.10
AlamoCTG12788_s_at	4	AlamCTG12788	Pavir.J03897
AlamoCTG12794_s_at	14	AlamCTG12794	Pavir.Ga02581
AlamoCTG12797_s_at	5	AlamCTG12797	Pavir.Ea02508	AT5G19000.1	ATBPM1,BPM1	29.5.11.4.5.2
AlamoCTG12801_s_at	15	AlamCTG12801	Pavir.Aa00266	AT5G28350.1		35.2
AlamoCTG12810_s_at	2	AlamCTG12810	Pavir.Fb00685	AT1G28050.1		27.3.7
AlamoCTG12815_s_at	12	AlamCTG12815	Pavir.Da02334	AT4G12130.1		35.1
AlamoCTG12818_s_at	3	AlamCTG12818	Pavir.Ca01144	AT1G66340.1	AtETR1,EIN1,ETR,ETR1	17.5.2
AlamoCTG12822_s_at	14	AlamCTG12822	Pavir.Ea00541	AT3G02600.1	ATLPP3,LPP3	26.13
AlamoCTG12826_s_at	16	AlamCTG12826	Pavir.Ib00836	AT3G04260.1	PTAC3	28.1
AlamoCTG12828_at	12	AlamCTG12828
AlamoCTG12830_s_at	1	AlamCTG12830	Pavir.Ba01470	AT3G22660.1		29.2.2.3.99
AlamoCTG12832_s_at	2	AlamCTG12832	Pavir.Ea00689	AT4G11420.1	ATEIF3A-1,ATTIF3A1,EIF3A,EIF3A-1,TIF3A1	29.2.3
AlamoCTG12837_at	12	AlamCTG12837
AlamoCTG12837_s_at	8	AlamCTG12837	Pavir.Eb03310	AT5G20950.1		10.6.1
AlamoCTG12838_at	3	AlamCTG12838	Pavir.J00054	AT2G32010.1	CVL1	28.1
AlamoCTG12839_s_at	4	AlamCTG12839	Pavir.J39547	AT4G26470.1		29.4
AlamoCTG12853_s_at	13	AlamCTG12853	Pavir.J23425	AT2G46140.1		33.2
AlamoCTG12856_s_at	13	AlamCTG12856	Pavir.Fb01391
AlamoCTG12857_s_at	3	AlamCTG12857	Pavir.Ia04374
AlamoCTG12858_x_at	3	AlamCTG12858	Pavir.Ib01480	AT5G02270.1	ATNAP9,NAP9	34.16
AlamoCTG12860_s_at	12	AlamCTG12860	Pavir.J26855
AlamoCTG12870_s_at	4	AlamCTG12870	Pavir.Ia04730	AT2G20330.1		33.99
AlamoCTG12872_s_at	15	AlamCTG12872	Pavir.Ib01976	AT3G19590.1	BUB3.1	31.2
AlamoCTG12873_at	1	AlamCTG12873	Pavir.Ea01675	AT2G16440.1	MCM4	28.1
AlamoCTG12876_s_at	2	AlamCTG12876	Pavir.Ab02238	AT1G73180.1		29.2.3
AlamoCTG12883_s_at	4	AlamCTG12883	Pavir.Ib03339	AT3G54840.1	ARA-6,ARA6,ATRAB5C,ATRABF1,RABF1	30.5
AlamoCTG12888_s_at	12	AlamCTG12888	Pavir.Aa01701	AT1G77230.1		35.1.27
AlamoCTG12890_s_at	14	AlamCTG12890	Pavir.Ia03686	AT5G19830.1		35.1
AlamoCTG12892_s_at	14	AlamCTG12892	Pavir.J03820	AT3G59350.1		29.4.1.58
AlamoCTG12893_at	13	AlamCTG12893	Pavir.Ga02253	AT4G32300.1	SD2-5	29.4
AlamoCTG12905_s_at	14	AlamCTG12905	Pavir.Bb02923	AT5G48150.1	PAT1	30.11
AlamoCTG12907_s_at	1	AlamCTG12907	Pavir.Aa01878	AT5G03730.1	AtCTR1,CTR1,SIS1	29.4
AlamoCTG12910_s_at	13	AlamCTG12910	Pavir.Ga00329	AT1G62640.1	KAS III	11.1.3
AlamoCTG12915_s_at	8	AlamCTG12915	Pavir.Bb00915	AT5G25590.1		35.2
AlamoCTG12921_at	5	AlamCTG12921	Pavir.J24614	AT4G38180.1	FRS5	30.11
AlamoCTG12922_s_at	4	AlamCTG12922	Pavir.J01323	AT3G59300.1		35.2
AlamoCTG12932_s_at	3	AlamCTG12932	Pavir.Ia04545	AT1G01040.1	ASU1,ATDCL1,CAF,DCL1,EMB60,EMB76,SIN1,SUS1	27.1.20
AlamoCTG12934_at	4	AlamCTG12934	Pavir.J01342	AT2G27730.1		35.2
AlamoCTG12938_at	14	AlamCTG12938	Pavir.Cb02049	AT5G06270.1		35.2
AlamoCTG12941_s_at	16	AlamCTG12941	Pavir.Bb00348	AT5G20960.1	AAO1,AO1,AOalpha,AT-AO1,ATAO,AtAO1	26.1
AlamoCTG12942_s_at	2	AlamCTG12942	Pavir.J00761	AT1G66340.1	AtETR1,EIN1,ETR,ETR1	17.5.2
AlamoCTG12960_s_at	4	AlamCTG12960	Pavir.Ga01929	AT3G09735.1		27.3.81
AlamoCTG12966_s_at	5	AlamCTG12966	Pavir.Ia02312
AlamoCTG12968_at	14	AlamCTG12968	Pavir.Eb00017	AT4G28880.1	ckl3	29.4
AlamoCTG12973_s_at	16	AlamCTG12973	Pavir.Ia02952	AT5G63830.1		27.3.99
AlamoCTG12981_s_at	12	AlamCTG12981	Pavir.Aa02219
AlamoCTG12984_s_at	13	AlamCTG12984	Pavir.J26571	AT1G31420.2	FEI1	30.2.13
AlamoCTG12986_x_at	3	AlamCTG12986	Pavir.Ba02183	AT5G09900.1	EMB2107,MSA,RPN5A	29.5.11.20
AlamoCTG12991_s_at	14	AlamCTG12991	Pavir.Ia02382	AT1G75560.1		27.3.67
AlamoCTG13002_s_at	16	AlamCTG13002	Pavir.J40301	AT5G17290.1	APG5,ATATG5,ATG5	29.5.2
AlamoCTG13007_s_at	16	AlamCTG13007	Pavir.Ea02341	AT5G46390.2		29.5
AlamoCTG13016_s_at	4	AlamCTG13016	Pavir.Ab01917	AT1G21710.1	ATOGG1,OGG1	28.2
AlamoCTG13018_s_at	12	AlamCTG13018	Pavir.Ia02484	AT5G35750.1	AHK2,HK2	17.4.2
AlamoCTG13023_s_at	15	AlamCTG13023	Pavir.Ab01337	AT5G58100.1		35.2
AlamoCTG13024_s_at	2	AlamCTG13024	Pavir.Ia03117	AT4G00120.1	EDA33,GT140,IND,IND1	27.3.6
AlamoCTG13026_s_at	16	AlamCTG13026	Pavir.J32765	AT5G25770.3		35.2
AlamoCTG13031_at	13	AlamCTG13031
AlamoCTG13031_s_at	12	AlamCTG13031	Pavir.J15339	AT5G64350.1	ATFKBP12,FKBP12	29.6
AlamoCTG13033_s_at	11	AlamCTG13033	Pavir.Bb01327	AT5G47730.1		29.3.4.99
AlamoCTG13036_s_at	5	AlamCTG13036	Pavir.Da00281	AT2G20850.1	SRF1	30.2.5
AlamoCTG13051_s_at	3	AlamCTG13051	Pavir.Fa00889	AT3G47520.1	MDH	8.2.9
AlamoCTG13052_s_at	16	AlamCTG13052	Pavir.Ca00608	AT2G38870.1		20.1
AlamoCTG13056_s_at	2	AlamCTG13056	Pavir.J02442
AlamoCTG13063_s_at	11	AlamCTG13063	Pavir.Cb00249	AT3G04810.1	ATNEK2,NEK2	29.4
AlamoCTG13079_s_at	4	AlamCTG13079	Pavir.Ca00547	AT1G33490.1		35.2
AlamoCTG13082_s_at	12	AlamCTG13082	Pavir.Ba02881	AT4G33090.1	APM1,ATAPM1	29.5
AlamoCTG13091_s_at	15	AlamCTG13091	Pavir.Ib03336	AT3G12780.1	PGK1	1.3.3
AlamoCTG13092_s_at	8	AlamCTG13092	Pavir.Ab03179	AT2G25620.1	AtDBP1,DBP1	29.4
AlamoCTG13104_s_at	15	AlamCTG13104	Pavir.Fa02373	AT2G13650.1	GONST1	34.11
AlamoCTG13108_s_at	16	AlamCTG13108
AlamoCTG13109_x_at	13	AlamCTG13109	Pavir.Ab02499
AlamoCTG13112_at	4	AlamCTG13112
AlamoCTG13112_s_at	3	AlamCTG13112	Pavir.Db00183	AT5G67220.1		12.4
AlamoCTG13123_s_at	2	AlamCTG13123	Pavir.Ea00229	AT5G58950.1		29.4
AlamoCTG13124_s_at	14	AlamCTG13124	Pavir.Bb03283	AT2G02040.1	ATPTR2,ATPTR2-B,NTR1,PTR2,PTR2-B	34.3
AlamoCTG13130_at	12	AlamCTG13130	Pavir.J12271	AT5G58140.1	NPL1,PHOT2	29.4
AlamoCTG13131_at	16	AlamCTG13131	Pavir.Ia00188	AT1G72175.1		29.5.11.4.2
AlamoCTG13134_s_at	1	AlamCTG13134	Pavir.Eb01425	AT2G16440.1	MCM4	28.1
AlamoCTG13137_at	3	AlamCTG13137	Pavir.Aa02663	AT4G29010.1	AIM1	11.9.4.9
AlamoCTG13140_s_at	4	AlamCTG13140	Pavir.J36071	AT5G08500.1		35.1
AlamoCTG13142_s_at	4	AlamCTG13142	Pavir.Cb00068	AT5G22030.1	UBP8	29.5.11.5
AlamoCTG13143_s_at	2	AlamCTG13143	Pavir.Ba02685	AT2G45910.1		29.4.1.59
AlamoCTG13145_s_at	1	AlamCTG13145	Pavir.Ba01076	AT2G21470.1	ATSAE2,EMB2764,SAE2	29.5.11.2
AlamoCTG13153_s_at	15	AlamCTG13153	Pavir.J27926	AT2G38770.1	EMB2765	35.2
AlamoCTG13158_s_at	15	AlamCTG13158	Pavir.J26821	AT1G48120.1		29.4
AlamoCTG13161_s_at	3	AlamCTG13161	Pavir.J07068	AT2G03150.1	emb1579	30.5
AlamoCTG13162_s_at	5	AlamCTG13162	Pavir.J22654
AlamoCTG13170_s_at	8	AlamCTG13170	Pavir.Cb00162	AT5G49650.1	XK-2,XK2	3.7
AlamoCTG13171_s_at	12	AlamCTG13171	Pavir.J04211	AT1G10940.1	ASK1,SNRK2-4,SNRK2.4,SRK2A	29.4
AlamoCTG13173_at	12	AlamCTG13173	Pavir.J24753
AlamoCTG13179_s_at	4	AlamCTG13179	Pavir.Eb01054	AT1G75400.1		29.5.11.4.2
AlamoCTG13180_s_at	4	AlamCTG13180	Pavir.Ba03242	AT4G10430.1		35.2
AlamoCTG13182_s_at	12	AlamCTG13182	Pavir.Ea00297	AT2G05970.1		29.5.11.4.3.2
AlamoCTG13186_s_at	16	AlamCTG13186	Pavir.Ea00444	AT3G51840.1	ACX4,ATG6,ATSCX	11.9.4.2
AlamoCTG13194_s_at	4	AlamCTG13194	Pavir.Hb01142	AT3G42170.1		28.99
AlamoCTG13201_s_at	14	AlamCTG13201	Pavir.Ca01350	AT4G14350.1		29.4
AlamoCTG13203_s_at	13	AlamCTG13203	Pavir.Db00560	AT5G10840.1		35.2
AlamoCTG13207_s_at	13	AlamCTG13207	Pavir.Ia04951	AT3G28990.1		35.2
AlamoCTG13209_s_at	10	AlamCTG13209	Pavir.Cb01996	AT1G21810.1		35.2
AlamoCTG13210_s_at	12	AlamCTG13210	Pavir.Ab01144	AT2G20050.1		29.4
AlamoCTG13216_s_at	4	AlamCTG13216	Pavir.Da00749	AT4G38440.1		35.2
AlamoCTG13217_at	16	AlamCTG13217	Pavir.Gb01197	AT4G17570.3	GATA26	27.3.9
AlamoCTG13227_s_at	8	AlamCTG13227	Pavir.J00522	AT1G24706.1	AtTHO2,THO2	35.2
AlamoCTG13241_s_at	4	AlamCTG13241	Pavir.Ea01008	AT1G09150.1		29.1
AlamoCTG13242RC_s_at	1	AlamCTG13242-RC	Pavir.Fa01869	AT1G31830.1		34.3
AlamoCTG13244_at	13	AlamCTG13244	Pavir.Ea00258	AT4G26270.1	PFK3	4.1.4
AlamoCTG13255_s_at	2	AlamCTG13255	Pavir.Fb01865	AT1G16220.1		29.4
AlamoCTG13260_s_at	11	AlamCTG13260	Pavir.Fb00508	AT3G42170.1		28.99
AlamoCTG13266_s_at	3	AlamCTG13266	Pavir.Fb01951	AT1G73730.1	AtEIL3,ATSLIM,EIL3,SLIM1	27.3.19
AlamoCTG13267_s_at	3	AlamCTG13267	Pavir.Bb00750	AT3G06920.1		35.1.5
AlamoCTG13268_at	2	AlamCTG13268	Pavir.Ia04079	AT4G17530.1	ATRAB1C,ATRABD2C,RAB1C	30.5
AlamoCTG13280_s_at	13	AlamCTG13280	Pavir.Ga01502	AT3G59580.1		33.99
AlamoCTG13283_s_at	13	AlamCTG13283	Pavir.Fb01845	AT5G56090.1	COX15	29.1
AlamoCTG13287_s_at	4	AlamCTG13287	Pavir.J12494	AT3G15380.1		34.99
AlamoCTG13291_s_at	13	AlamCTG13291	Pavir.Ib01932	AT1G13680.1		11.9.3.5
AlamoCTG13293_s_at	15	AlamCTG13293	Pavir.Ib03754	AT5G23450.1	ATLCBK1,LCBK1	11.8.1
AlamoCTG13298_s_at	6	AlamCTG13298	Pavir.Eb01847	AT1G17550.1	HAB2	29.4
AlamoCTG13301_s_at	10	AlamCTG13301	Pavir.Eb00337	AT2G36960.3	TKI1	27.3.25
AlamoCTG13305_at	4	AlamCTG13305	Pavir.J35020	AT3G46730.1		20.1.7
AlamoCTG13309_at	16	AlamCTG13309	Pavir.J17364
AlamoCTG13314_s_at	4	AlamCTG13314	Pavir.J40833	AT2G32230.1	PRORP1	35.1.5
AlamoCTG13315_s_at	10	AlamCTG13315	Pavir.Ca00786	AT5G26770.1		35.2
AlamoCTG13326_s_at	1	AlamCTG13326	Pavir.Ea01526	AT1G13245.1	DVL4,RTFL17	33.99
AlamoCTG13330_at	12	AlamCTG13330	Pavir.J10604	AT2G40120.1		29.4
AlamoCTG13331_x_at	4	AlamCTG13331	Pavir.Ba00965	AT5G07630.1		35.1
AlamoCTG13333_s_at	14	AlamCTG13333	Pavir.J03996	AT4G34040.1		29.5.11.4.2
AlamoCTG13334_s_at	15	AlamCTG13334	Pavir.J36236	AT4G38360.2	LAZ1	35.2
AlamoCTG13338_s_at	12	AlamCTG13338	Pavir.Ba01826	AT3G47550.3		29.5.11.4.2
AlamoCTG13341_s_at	3	AlamCTG13341
AlamoCTG13345_at	2	AlamCTG13345	Pavir.J04126	AT5G35530.1		29.2.1.2.1.3
AlamoCTG13346_at	13	AlamCTG13346	Pavir.Ia02944
AlamoCTG13352_s_at	13	AlamCTG13352	Pavir.Ga01341	AT4G32060.1		30.3
AlamoCTG13354_s_at	8	AlamCTG13354	Pavir.Da02430	AT4G10440.1		20.2.3
AlamoCTG13355_s_at	3	AlamCTG13355	Pavir.Ia00535	AT5G35840.1	PHYC	30.11
AlamoCTG13359_s_at	9	AlamCTG13359	Pavir.Fa00424	AT1G73730.1	AtEIL3,ATSLIM,EIL3,SLIM1	27.3.19
AlamoCTG13365_x_at	16	AlamCTG13365	Pavir.Ca02844	AT3G63410.1	APG1,E37,IEP37,VTE3	16.1.3.3
AlamoCTG13369_at	15	AlamCTG13369	Pavir.Bb01784	AT4G33240.1	FAB1A	30.4.1
AlamoCTG13372_at	12	AlamCTG13372	Pavir.Ea00584
AlamoCTG13380_s_at	16	AlamCTG13380	Pavir.J19049	AT2G27590.1		35.2
AlamoCTG13381_s_at	16	AlamCTG13381	Pavir.Ab01935	AT1G33970.1		20.1
AlamoCTG13383_s_at	16	AlamCTG13383	Pavir.Ca00357	AT5G55390.1	EDM2	27.3.67
AlamoCTG13386_s_at	12	AlamCTG13386	Pavir.J26009	AT3G13690.1		30.2.22
AlamoCTG13389_s_at	15	AlamCTG13389	Pavir.Ca01057	AT1G80400.1		29.5.11.4.2
AlamoCTG13391_s_at	16	AlamCTG13391	Pavir.J35001	AT1G80210.1		35.2
AlamoCTG13395_s_at	3	AlamCTG13395	Pavir.Bb01795
AlamoCTG13403_s_at	16	AlamCTG13403	Pavir.Cb02169	AT2G26980.4	CIPK3,SnRK3.17	29.4
AlamoCTG13405_s_at	16	AlamCTG13405	Pavir.Cb01274	AT1G34210.1	ATSERK2,SERK2	30.2.2
AlamoCTG13410_s_at	9	AlamCTG13410	Pavir.Fb02370	AT3G12280.2	ATRBR1,RB,RB1,RBR,RBR1	31.2
AlamoCTG13417_s_at	8	AlamCTG13417	Pavir.Db00066	AT3G19970.1		35.2
AlamoCTG13420_s_at	13	AlamCTG13420	Pavir.J37368	AT1G05120.1		27.3.44
AlamoCTG13421_at	11	AlamCTG13421
AlamoCTG13425_s_at	12	AlamCTG13425	Pavir.J15363	AT5G01660.1		35.2
AlamoCTG13426_s_at	12	AlamCTG13426	Pavir.Aa03402	AT1G79230.1	ATMST1,ATRDH1,MST1,ST1,STR1	13.2.5.3
AlamoCTG13430_s_at	15	AlamCTG13430	Pavir.J00370	AT5G04560.1	DME	27.3.34
AlamoCTG13431_at	1	AlamCTG13431	Pavir.Aa00677	AT5G56140.1		27.4
AlamoCTG13440_s_at	13	AlamCTG13440	Pavir.J31033
AlamoCTG13441_x_at	12	AlamCTG13441	Pavir.J02980	AT2G03140.2		33.99
AlamoCTG13443_s_at	9	AlamCTG13443	Pavir.Ba02707	AT1G64230.1	UBC28	29.5.11.3
AlamoCTG13446_s_at	12	AlamCTG13446	Pavir.J38513
AlamoCTG13448_s_at	4	AlamCTG13448	Pavir.Db02484	AT1G29400.1	AML5,ML5	27.4
AlamoCTG13451_at	4	AlamCTG13451	Pavir.Cb01753	AT1G22960.1		35.1.5
AlamoCTG13453_s_at	2	AlamCTG13453	Pavir.Ia01666	AT1G71220.2	EBS1,PSL2,UGGT	29.7.4
AlamoCTG13456_s_at	15	AlamCTG13456	Pavir.Ia00293	AT1G05180.1	AXR1	17.2.2
AlamoCTG13468_at	13	AlamCTG13468	Pavir.J00844	AT4G34450.1		31.4
AlamoCTG13472_s_at	3	AlamCTG13472	Pavir.Ib03430	AT5G28840.1	GME	21.2.1.1
AlamoCTG13476_s_at	14	AlamCTG13476	Pavir.Bb03089	AT4G03390.1	SRF3	30.2.5
AlamoCTG13497_s_at	3	AlamCTG13497	Pavir.Gb02357	AT3G28430.1		35.2
AlamoCTG13498_s_at	4	AlamCTG13498	Pavir.Fb01497	AT3G13380.1	BRL3	17.3.2.1
AlamoCTG13499_s_at	13	AlamCTG13499	Pavir.J40483	AT1G33110.1		34.99
AlamoCTG13502_x_at	4	AlamCTG13502	Pavir.Ba00836	AT4G04670.1		35.1
AlamoCTG13503_s_at	14	AlamCTG13503	Pavir.J26598
AlamoCTG13507_s_at	15	AlamCTG13507	Pavir.J28073	AT3G13330.1	PA200	35.2
AlamoCTG13514_s_at	4	AlamCTG13514	Pavir.Ab03009	AT5G04410.1	anac078,NAC2	33.99
AlamoCTG13517_s_at	11	AlamCTG13517	Pavir.Ib00171	AT3G55220.1		27.1.1
AlamoCTG13518_at	4	AlamCTG13518
AlamoCTG13538_at	13	AlamCTG13538	Pavir.J38701	AT4G34430.4	ATSWI3D,CHB3	27.3.44
AlamoCTG13541_s_at	14	AlamCTG13541	Pavir.J39291
AlamoCTG13543_s_at	16	AlamCTG13543	Pavir.Ib01029	AT1G19835.1		35.2
AlamoCTG13545_s_at	14	AlamCTG13545	Pavir.Bb01636	AT1G75390.1	AtbZIP44,bZIP44	27.3.35
AlamoCTG13557_s_at	8	AlamCTG13557	Pavir.J10031	AT5G06140.1	ATSNX1,SNX1	29.3.4.3
AlamoCTG13558_s_at	2	AlamCTG13558	Pavir.J05207	AT1G31120.1	KUP10	34.15
AlamoCTG13559_s_at	15	AlamCTG13559	Pavir.J22757	AT3G59100.1	ATGSL11,gsl11	3.6
AlamoCTG13564_s_at	16	AlamCTG13564	Pavir.Aa03402	AT1G79230.1	ATMST1,ATRDH1,MST1,ST1,STR1	13.2.5.3
AlamoCTG13566_s_at	12	AlamCTG13566	Pavir.Ia03120	AT5G58220.1	TTL	35.2
AlamoCTG13574_s_at	2	AlamCTG13574	Pavir.J37834	AT4G27870.1		35.1
AlamoCTG13578_s_at	3	AlamCTG13578	Pavir.J15882	AT1G01910.1		34.18.1
AlamoCTG13579_at	12	AlamCTG13579	Pavir.J10956	AT5G44240.1	ALA2	34.1
AlamoCTG13582_s_at	12	AlamCTG13582	Pavir.Aa03192	AT2G21870.1	MGP1	35.2
AlamoCTG13583_s_at	13	AlamCTG13583	Pavir.Ga01502	AT3G59580.1		33.99
AlamoCTG13594_s_at	6	AlamCTG13594	Pavir.Da02130	AT2G21790.1	ATRNR1,CLS8,R1,RNR1	23.5.4
AlamoCTG13596_s_at	15	AlamCTG13596	Pavir.J33760	AT4G27880.1		33.99
AlamoCTG13604_s_at	13	AlamCTG13604	Pavir.Ga00537	AT3G11650.1	NHL2	20.1
AlamoCTG13607_s_at	8	AlamCTG13607	Pavir.Ia00453	AT1G75200.1		35.1
AlamoCTG13608_s_at	3	AlamCTG13608	Pavir.Ab03199	AT5G57360.1	ADO1,FKL2,LKP1,ZTL	29.5.11.4.3.2
AlamoCTG13619_at	3	AlamCTG13619	Pavir.J34603	AT3G47580.1		30.2.12
AlamoCTG13622_s_at	4	AlamCTG13622	Pavir.Eb00247	AT5G58950.1		29.4
AlamoCTG13623_x_at	13	AlamCTG13623	Pavir.J00523	AT3G21620.1		20.2.3
AlamoCTG13624_s_at	8	AlamCTG13624	Pavir.J04899	AT1G09660.1		27.4
AlamoCTG13626_at	3	AlamCTG13626
AlamoCTG13626_s_at	4	AlamCTG13626	Pavir.Hb01300	AT5G18420.2		35.2
AlamoCTG13634_at	12	AlamCTG13634	Pavir.Ia02020	AT5G22920.1		29.5.11.4.2
AlamoCTG13641_s_at	4	AlamCTG13641	Pavir.Eb01081	AT5G19320.1	RANGAP2	30.5
AlamoCTG13643_at	3	AlamCTG13643	Pavir.Fb01383
AlamoCTG13648_at	11	AlamCTG13648	Pavir.J00062	AT5G18170.1	GDH1	12.3.1
AlamoCTG13651_s_at	4	AlamCTG13651	Pavir.Ba00841	AT2G32415.1		28.99
AlamoCTG13654_s_at	2	AlamCTG13654	Pavir.Fb01085	AT5G57710.1		20.2.1
AlamoCTG13665_s_at	4	AlamCTG13665	Pavir.Cb01989	AT1G34370.1	STOP1	27.3.11
AlamoCTG13666_s_at	4	AlamCTG13666	Pavir.Ea00625
AlamoCTG13671_at	16	AlamCTG13671	Pavir.Ib00744	AT1G13770.1	RUS3	35.2
AlamoCTG13674_s_at	13	AlamCTG13674	Pavir.Cb01298	AT5G05410.1	DREB2,DREB2A	27.3.3
AlamoCTG13679_s_at	16	AlamCTG13679	Pavir.J31380	AT4G13250.1	NYC1	26.22
AlamoCTG13685_s_at	16	AlamCTG13685	Pavir.Ab02278	AT1G15740.1		35.1
AlamoCTG13689_s_at	16	AlamCTG13689	Pavir.Ia04456	AT4G35640.1	ATSERAT3;2,SERAT3;2	13.1.5.3.2
AlamoCTG13692_s_at	14	AlamCTG13692	Pavir.Ab02695	AT2G46710.1		30.5
AlamoCTG13694_s_at	16	AlamCTG13694	Pavir.Aa02110	AT4G37280.1		27.3.54
AlamoCTG13700_s_at	3	AlamCTG13700	Pavir.Hb00961	AT1G66240.1	ATATX1,ATX1	15.2
AlamoCTG13703_s_at	2	AlamCTG13703	Pavir.Ca00562	AT1G48410.1	AGO1	33.99
AlamoCTG13704_s_at	4	AlamCTG13704	Pavir.Fa00150	AT3G26935.1		27.3.99
AlamoCTG13707_s_at	3	AlamCTG13707	Pavir.J05204	AT1G61140.1	EDA16	27.3.44
AlamoCTG13712_s_at	4	AlamCTG13712	Pavir.J10635	AT1G15080.1	ATLPP2,ATPAP2,LPP2	26.13
AlamoCTG13716_at	12	AlamCTG13716	Pavir.Eb02757	AT3G61710.1	ATATG6,AtBECLIN1,ATG6,BECLIN1	31.1
AlamoCTG13719_s_at	16	AlamCTG13719	Pavir.Gb00981
AlamoCTG13723_s_at	16	AlamCTG13723	Pavir.Ea03395
AlamoCTG13735_s_at	13	AlamCTG13735	Pavir.J04687
AlamoCTG13736_s_at	15	AlamCTG13736	Pavir.Cb01720	AT4G23840.1		35.1
AlamoCTG13742_s_at	2	AlamCTG13742	Pavir.Ib03129	AT2G28380.1	DRB2	27.4
AlamoCTG13743_s_at	15	AlamCTG13743	Pavir.Ha01429	AT1G11680.1	CYP51,CYP51A2,CYP51G1,EMB1738	17.3.1.2.3
AlamoCTG13744_s_at	4	AlamCTG13744	Pavir.Ca00450	AT5G11390.1	WIT1	35.2
AlamoCTG13752_s_at	5	AlamCTG13752	Pavir.Aa02490	AT1G53590.1	NTMC2T6.1,NTMC2TYPE6.1	35.1.19
AlamoCTG13754_at	12	AlamCTG13754
AlamoCTG13758_s_at	10	AlamCTG13758	Pavir.Eb03501	AT5G12250.1	TUB6	31.1
AlamoCTG13760_s_at	4	AlamCTG13760	Pavir.J37635	AT3G43790.1	ZIFL2	34.16
AlamoCTG13768_s_at	14	AlamCTG13768	Pavir.J33974	AT3G61860.1	ATRSP31,RSP31	27.1.1
AlamoCTG13770_s_at	12	AlamCTG13770	Pavir.J04316	AT1G24340.1	EMB2421,EMB260	26.7
AlamoCTG13773_s_at	14	AlamCTG13773	Pavir.Ca00749	AT1G56440.1		35.1
AlamoCTG13774_s_at	15	AlamCTG13774	Pavir.J40793	AT5G18525.1		35.1
AlamoCTG13775_s_at	4	AlamCTG13775	Pavir.Db00659	AT1G32750.1	GTD1,HAC13,HAF01,HAF1,TAF1	27.3.54
AlamoCTG13779_s_at	6	AlamCTG13779	Pavir.J39872	AT2G42120.1	POLD2	28.1
AlamoCTG13781_s_at	16	AlamCTG13781	Pavir.Ca02916	AT5G62670.1	AHA11,HA11	34.1
AlamoCTG13783_s_at	3	AlamCTG13783
AlamoCTG13787_at	14	AlamCTG13787
AlamoCTG13788_s_at	13	AlamCTG13788	Pavir.Ca02037	AT3G02830.1	ZFN1	27.3.12
AlamoCTG13804_s_at	3	AlamCTG13804	Pavir.Ga02351	AT1G09770.1	ATCDC5,ATMYBCDC5,CDC5	27.3.26
AlamoCTG13805_s_at	5	AlamCTG13805	Pavir.Ib00840	AT2G46080.1		35.2
AlamoCTG13807_s_at	2	AlamCTG13807	Pavir.Ea03441	AT3G51780.1	ATBAG4,BAG4	20.2.99
AlamoCTG13808_s_at	13	AlamCTG13808	Pavir.J08401	AT2G33860.1	ARF3,ETT	27.3.4
AlamoCTG13809_s_at	4	AlamCTG13809	Pavir.Cb01319
AlamoCTG13810_s_at	13	AlamCTG13810	Pavir.Bb03283	AT2G02040.1	ATPTR2,ATPTR2-B,NTR1,PTR2,PTR2-B	34.3
AlamoCTG13829_s_at	4	AlamCTG13829	Pavir.Ba01252	AT5G41940.1		30.5
AlamoCTG13830_at	8	AlamCTG13830	Pavir.J25549	AT1G61210.1		35.1
AlamoCTG13832_s_at	4	AlamCTG13832	Pavir.Eb00734	AT1G15910.1		27.3.67
AlamoCTG13839_s_at	4	AlamCTG13839	Pavir.J05718	AT2G32730.1		29.5.11.20
AlamoCTG13847_s_at	16	AlamCTG13847	Pavir.Ea03835	AT1G02880.3	TPK1	18.2.1
AlamoCTG13851_at	10	AlamCTG13851	Pavir.Ab03104	AT5G33406.1		28.1.1.4
AlamoCTG13858_s_at	8	AlamCTG13858	Pavir.Ab02800	AT5G11790.1	NDL2	34.23.1
AlamoCTG13859_s_at	12	AlamCTG13859	Pavir.Bb03622	AT3G66658.2	ALDH22A1	16.4.2.1
AlamoCTG13865_s_at	4	AlamCTG13865	Pavir.Ea04178	AT5G03160.1	ATP58IPK,P58IPK	20.2.1
AlamoCTG13870_s_at	3	AlamCTG13870	Pavir.Bb00903
AlamoCTG13873_s_at	15	AlamCTG13873	Pavir.J30019	AT3G63530.1	BB,BB2	29.5.11.4.2
AlamoCTG13889_s_at	15	AlamCTG13889	Pavir.J14476	AT1G58210.1	EMB1674	29.4
AlamoCTG13895_s_at	12	AlamCTG13895	Pavir.Ab02800	AT5G11790.1	NDL2	34.23.1
AlamoCTG13908_s_at	13	AlamCTG13908	Pavir.Bb00462	AT3G42170.1		28.99
AlamoCTG13912_s_at	12	AlamCTG13912	Pavir.Ia03470	AT1G09420.1	G6PD4	7.1.1
AlamoCTG13913_at	16	AlamCTG13913	Pavir.Ib01203	AT1G53590.1	NTMC2T6.1,NTMC2TYPE6.1	35.1.19
AlamoCTG13919_s_at	3	AlamCTG13919	Pavir.J01277	AT3G52200.2	LTA3	8.1.1.2
AlamoCTG13920_s_at	16	AlamCTG13920	Pavir.Ia02949	AT1G64600.1		35.2
AlamoCTG13922_s_at	12	AlamCTG13922	Pavir.Da01101	AT1G68720.1	ATTADA,TADA	23.2
AlamoCTG13925_s_at	4	AlamCTG13925	Pavir.Bb00408	AT1G05470.1	CVP2	28.1
AlamoCTG13929_at	4	AlamCTG13929	Pavir.J33399
AlamoCTG13932_s_at	3	AlamCTG13932	Pavir.Aa02893	AT2G25970.1		27.4
AlamoCTG13937_s_at	6	AlamCTG13937	Pavir.Ga01477	AT4G39860.1		35.2
AlamoCTG13939_s_at	13	AlamCTG13939	Pavir.Eb03078	AT5G56550.1	ATOXS3,OXS3	35.2
AlamoCTG13940_s_at	4	AlamCTG13940	Pavir.J04111	AT4G35000.1	APX3	21.2.1
AlamoCTG13944_s_at	13	AlamCTG13944	Pavir.Cb02110	AT3G05970.1	ATLACS6,LACS6	11.1.9
AlamoCTG13946_s_at	15	AlamCTG13946	Pavir.Ca01333	AT1G71800.1	CSTF64	27.1.3.9
AlamoCTG13964_s_at	15	AlamCTG13964	Pavir.J02319	AT1G80370.1	CYCA2;4	31.3
AlamoCTG13976_s_at	15	AlamCTG13976	Pavir.J00026	AT3G53390.1		35.1
AlamoCTG13982_s_at	16	AlamCTG13982	Pavir.J01593	AT1G49350.1		3.5
AlamoCTG13985_s_at	2	AlamCTG13985	Pavir.J07171	AT3G49080.1		29.2.1.99.1.9
AlamoCTG13988_s_at	2	AlamCTG13988	Pavir.J05167	AT1G15440.1	ATPWP2,PWP2	35.1
AlamoCTG13994_s_at	14	AlamCTG13994	Pavir.Aa02999	AT4G17150.1		35.2
AlamoCTG13997_s_at	13	AlamCTG13997	Pavir.Fa00624	AT4G40020.1		35.2
AlamoCTG13999_s_at	4	AlamCTG13999	Pavir.Aa00595	AT5G42920.2	AtTHO5,THO5	35.2
AlamoCTG14002_s_at	16	AlamCTG14002	Pavir.J26403	AT2G29630.1	PY,THIC	18.2
AlamoCTG14006_s_at	13	AlamCTG14006	Pavir.J14099	AT1G08620.1	PKDM7D	27.3.57
AlamoCTG14007_s_at	13	AlamCTG14007	Pavir.Cb00115	AT4G19640.1	ARA-7,ARA7,ATRAB-F2B,ATRAB5B,ATRABF2B,RAB-F2B,RABF2B	30.5
AlamoCTG14010_s_at	15	AlamCTG14010	Pavir.Ba00444	AT2G04039.1		35.2
AlamoCTG14011_s_at	5	AlamCTG14011	Pavir.J04068	AT1G22790.1		35.2
AlamoCTG14014_s_at	14	AlamCTG14014	Pavir.J05437	AT2G26230.1		23.2
AlamoCTG14016_s_at	12	AlamCTG14016	Pavir.Gb00537	AT4G24480.1		29.4
AlamoCTG14018_s_at	8	AlamCTG14018	Pavir.Ea02860	AT2G04560.1		35.1
AlamoCTG14019_s_at	16	AlamCTG14019	Pavir.J22626
AlamoCTG14022_s_at	3	AlamCTG14022	Pavir.Ia02568	AT4G30100.1		28.1
AlamoCTG14024_s_at	13	AlamCTG14024	Pavir.Ib04452	AT2G36990.1	ATSIG6,SIG6,SIGF,SOLDAT8	27.3.85
AlamoCTG14027_s_at	12	AlamCTG14027	Pavir.Eb00395	AT3G20630.1	ATUBP14,PER1,TTN6,UBP14	29.5.11.5
AlamoCTG14037_s_at	15	AlamCTG14037	Pavir.J13820	AT3G46200.1	aTNUDT9,NUDT9	23.3.3
AlamoCTG14039_s_at	16	AlamCTG14039	Pavir.Fb01819	AT5G64200.1	ATSC35,SC35	27.1.1
AlamoCTG14043_s_at	3	AlamCTG14043	Pavir.J02895	AT2G34260.1		35.1
AlamoCTG14050_s_at	1	AlamCTG14050	Pavir.Ib00621	AT1G78000.1	SEL1,SULTR1;2	34.6
AlamoCTG14055_x_at	12	AlamCTG14055	Pavir.J35552	AT3G16560.1		29.4
AlamoCTG14063_s_at	14	AlamCTG14063	Pavir.Ca00886	AT5G42080.1	ADL1,ADL1A,AG68,DL1,DRP1A,RSW9	30.5
AlamoCTG14071_s_at	16	AlamCTG14071	Pavir.Da00483	AT3G30390.1		34.3
AlamoCTG14072_s_at	5	AlamCTG14072	Pavir.Bb02327	AT1G45207.2		27.3.99
AlamoCTG14073_s_at	4	AlamCTG14073	Pavir.Db00150	AT3G51370.1		29.4
AlamoCTG14077_s_at	4	AlamCTG14077	Pavir.Ib03396	AT3G22790.1		29.4
AlamoCTG14083_s_at	15	AlamCTG14083	Pavir.J13917	AT5G64300.1	ATGCH,ATRIBA1,GCH,RFD1	18.3.1
AlamoCTG14085_s_at	13	AlamCTG14085	Pavir.Eb03300	AT3G11910.1	UBP13	29.5.11
AlamoCTG14099_s_at	1	AlamCTG14099	Pavir.Ia00334	AT2G23520.1		35.1
AlamoCTG14100_s_at	16	AlamCTG14100	Pavir.Ba02444	AT5G45170.1		35.1
AlamoCTG14103_s_at	16	AlamCTG14103	Pavir.J08926	AT2G37570.1	SLT1	20.2
AlamoCTG14105_s_at	11	AlamCTG14105	Pavir.Ia03644	AT1G67060.1		35.2
AlamoCTG14108_at	4	AlamCTG14108	Pavir.Ia02714	AT3G17450.1		27.3.67
AlamoCTG14111_s_at	3	AlamCTG14111	Pavir.J05887	AT3G09920.1	PIP5K9	30.4.1
AlamoCTG14114_s_at	13	AlamCTG14114	Pavir.Ga00865	AT4G03510.1	ATRMA1,RMA1	29.5.11.4.2
AlamoCTG14120_s_at	16	AlamCTG14120	Pavir.Ia03641	AT3G12360.1	ITN1	31.1
AlamoCTG14121_s_at	12	AlamCTG14121	Pavir.Ga00218	AT1G08190.1	ATVAM2,ATVPS41,VAM2,VPS41,ZIP2	31.4
AlamoCTG14123_s_at	4	AlamCTG14123	Pavir.Aa00062	AT1G63250.1		27.1.2
AlamoCTG14127_s_at	14	AlamCTG14127	Pavir.J15136	AT3G57520.1	AtSIP2,SIP2	3.1.2.2
AlamoCTG14131_at	16	AlamCTG14131
AlamoCTG14133_s_at	12	AlamCTG14133	Pavir.J25116	AT3G28410.1		29.5.11.4.3.2
AlamoCTG14136_s_at	3	AlamCTG14136	Pavir.Fa02147	AT1G77610.1		34.8
AlamoCTG14137_s_at	12	AlamCTG14137	Pavir.Da02235	AT1G80420.1	ATXRCC1	28.2
AlamoCTG14138_s_at	4	AlamCTG14138	Pavir.Ia01690	AT3G17380.1		35.1
AlamoCTG14141_s_at	13	AlamCTG14141	Pavir.J11356	AT1G11910.1	APA1,ATAPA1	29.5.4
AlamoCTG14150_s_at	14	AlamCTG14150	Pavir.Ea04108	AT5G42140.1		31.2
AlamoCTG14152_at	4	AlamCTG14152	Pavir.J23780	AT4G02510.1	ATTOC159,PPI2,TOC159,TOC160,TOC86	29.3.3
AlamoCTG14156_x_at	6	AlamCTG14156	Pavir.Ia03418	AT2G47510.1	FUM1	8.1.8
AlamoCTG14166_s_at	10	AlamCTG14166	Pavir.J05909	AT1G30470.1		15.2
AlamoCTG14172_at	5	AlamCTG14172	Pavir.J36921	AT1G79680.1	ATWAKL10,WAKL10	30.2.25
AlamoCTG14174_s_at	12	AlamCTG14174	Pavir.Ga00475	AT1G79460.1	ATKS,ATKS1,GA2,KS,KS1	17.6.1.2
AlamoCTG14176_s_at	16	AlamCTG14176	Pavir.Ib04127	AT3G22190.1	IQD5	30.3
AlamoCTG14181_s_at	12	AlamCTG14181	Pavir.Fa00270	AT1G16590.1	ATREV7,REV7	31.2
AlamoCTG14185_at	4	AlamCTG14185
AlamoCTG14188_s_at	10	AlamCTG14188	Pavir.Eb03126	AT1G53140.1	DRP5A	26.17
AlamoCTG14193_s_at	4	AlamCTG14193	Pavir.Eb01431	AT1G54610.2		29.4.1
AlamoCTG14196_s_at	14	AlamCTG14196	Pavir.J01971	AT3G56140.1		35.2
AlamoCTG14200_s_at	10	AlamCTG14200	Pavir.Bb03695	AT1G50240.2	FU	35.1.3
AlamoCTG14209_at	2	AlamCTG14209
AlamoCTG14212_s_at	16	AlamCTG14212	Pavir.Ab03245	AT2G39000.1		26.24
AlamoCTG14219_s_at	2	AlamCTG14219	Pavir.Ea03982	AT3G02360.1		7.1.3
AlamoCTG14221_s_at	2	AlamCTG14221	Pavir.Ia00107	AT2G25530.1		35.1
AlamoCTG14233_s_at	4	AlamCTG14233	Pavir.Ea02704
AlamoCTG14241_at	8	AlamCTG14241	Pavir.Hb00072	AT1G60900.1		27.1.1
AlamoCTG14246_at	5	AlamCTG14246	Pavir.Ca00743	AT4G23100.1	ATECS1,CAD2,GSH1,GSHA,PAD2,RML1	21.2.2
AlamoCTG14249_s_at	3	AlamCTG14249	Pavir.J24606	AT3G47570.1		30.2.12
AlamoCTG14256_s_at	14	AlamCTG14256	Pavir.J03797	AT1G60070.1		31.4
AlamoCTG14259_at	13	AlamCTG14259	Pavir.J29931	AT3G57520.1	AtSIP2,SIP2	3.1.2.2
AlamoCTG14265_s_at	1	AlamCTG14265	Pavir.Ia04593	AT3G11450.1		31.2
AlamoCTG14267_s_at	16	AlamCTG14267	Pavir.J00607	AT1G03290.1		35.2
AlamoCTG14268_s_at	7	AlamCTG14268	Pavir.Ba02147	AT1G48500.1	JAZ4,TIFY6A	35.2
AlamoCTG14271_s_at	3	AlamCTG14271	Pavir.Aa02201
AlamoCTG14272_s_at	14	AlamCTG14272	Pavir.Hb00048	AT3G09390.1	ATMT-1,ATMT-K,MT2A	15.2
AlamoCTG14283_at	8	AlamCTG14283	Pavir.Gb01339	AT3G27540.1		35.1
AlamoCTG14284_s_at	1	AlamCTG14284	Pavir.J18662	AT4G12650.1		35.2
AlamoCTG14304_s_at	3	AlamCTG14304	Pavir.J11386	AT5G26710.1		29.1.17
AlamoCTG14311_s_at	2	AlamCTG14311	Pavir.Eb00265	AT1G62020.1		31.4
AlamoCTG14312_s_at	12	AlamCTG14312	Pavir.Ga01538	AT1G33440.1		34.13
AlamoCTG14317_s_at	12	AlamCTG14317	Pavir.J35581	AT5G20900.1	JAZ12,TIFY3B	35.2
AlamoCTG14318_s_at	4	AlamCTG14318	Pavir.Bb00972	AT1G55090.1		35.1
AlamoCTG14321_s_at	4	AlamCTG14321	Pavir.Fb01773
AlamoCTG14322_s_at	4	AlamCTG14322	Pavir.Bb02512	AT1G76280.1		35.1.5
AlamoCTG14323_s_at	13	AlamCTG14323	Pavir.Eb01057	AT5G17260.1	anac086,NAC086	33.99
AlamoCTG14328_at	5	AlamCTG14328	Pavir.Ab01527
AlamoCTG14345_s_at	13	AlamCTG14345	Pavir.J05026	AT2G25930.1	ELF3,PYK20	27.3.47
AlamoCTG14347_s_at	12	AlamCTG14347	Pavir.Fa02200	AT4G24270.1	EMB140	27.4
AlamoCTG14348_s_at	14	AlamCTG14348	Pavir.J34667	AT1G75130.1	CYP721A1	26.10
AlamoCTG14352_at	15	AlamCTG14352	Pavir.Ba03789	AT4G14970.1		35.2
AlamoCTG14366_s_at	14	AlamCTG14366	Pavir.J03574	AT5G35220.1	EGY1	29.5
AlamoCTG14370_x_at	4	AlamCTG14370	Pavir.Ga01751	AT5G08500.1		35.1
AlamoCTG14372_at	13	AlamCTG14372
AlamoCTG14372_s_at	13	AlamCTG14372	Pavir.Ea03772	AT2G27810.1	ATNAT12,NAT12	34.99
AlamoCTG14383_s_at	12	AlamCTG14383	Pavir.J14047	AT1G62040.2	ATG8C	29.5.2
AlamoCTG14386_s_at	16	AlamCTG14386	Pavir.J27744	AT5G43500.2	ARP9,ATARP9	27.3.67
AlamoCTG14390_s_at	3	AlamCTG14390	Pavir.J04427	AT5G43960.1		29.3.1
AlamoCTG14393_x_at	13	AlamCTG14393	Pavir.Eb03365	AT1G04200.1		35.2
AlamoCTG14395_s_at	3	AlamCTG14395	Pavir.Ia03480	AT5G46340.1		35.1
AlamoCTG14398_s_at	1	AlamCTG14398	Pavir.J27056	AT3G07040.1	RPM1,RPS3	20.1
AlamoCTG14404_s_at	3	AlamCTG14404	Pavir.J11568	AT3G46560.1	emb2474,TIM9	29.3.2
AlamoCTG14412_s_at	8	AlamCTG14412	Pavir.Ia01109	AT4G38180.1	FRS5	30.11
AlamoCTG14416_s_at	12	AlamCTG14416	Pavir.Ea02466	AT1G80350.1	AAA1,ATKTN1,BOT1,ERH3,FRA2,FRC2,FTR,KTN1,LUE1	31.1
AlamoCTG14426_s_at	12	AlamCTG14426	Pavir.J05021
AlamoCTG14427_s_at	16	AlamCTG14427	Pavir.Ba01819	AT1G18470.1		29.5.11.4.2
AlamoCTG14438_s_at	2	AlamCTG14438	Pavir.Ea03919	AT1G27390.1	TOM20-2	29.3.2
AlamoCTG14440_s_at	12	AlamCTG14440	Pavir.J27163	AT1G07970.1		35.2
AlamoCTG14443_x_at	3	AlamCTG14443	Pavir.Ib03746	AT4G39050.1		31.1
AlamoCTG14470_x_at	4	AlamCTG14470	Pavir.J38235	AT1G70570.1		13.1.6.5.2
AlamoCTG14475_s_at	1	AlamCTG14475	Pavir.J01963	AT5G09590.1	HSC70-5,MTHSC70-2	20.2.1
AlamoCTG14480_s_at	12	AlamCTG14480	Pavir.Ea00771	AT1G18560.1		28.1.1.4
AlamoCTG14481_s_at	15	AlamCTG14481	Pavir.Ba01217	AT4G34960.1		31.3.1
AlamoCTG14487_s_at	2	AlamCTG14487	Pavir.Ia01848	AT2G37020.1		35.1
AlamoCTG14495_s_at	14	AlamCTG14495	Pavir.Hb00270	AT5G15790.1		29.5.11.4.2
AlamoCTG14501_at	2	AlamCTG14501	Pavir.Bb02318	AT3G56590.1		35.1.41
AlamoCTG14509_s_at	4	AlamCTG14509	Pavir.Eb04034	AT1G08200.1	AXS2	10.1.3
AlamoCTG14519_at	4	AlamCTG14519	Pavir.Aa00048	AT1G73390.1		35.2
AlamoCTG14523_s_at	16	AlamCTG14523	Pavir.Aa01260	AT5G22300.1	AtNIT4,NIT4	16.5.1.3.3
AlamoCTG14524_s_at	4	AlamCTG14524	Pavir.J00765	AT2G47580.1	U1A	27.1.1
AlamoCTG14527_s_at	10	AlamCTG14527	Pavir.Ib00894	AT1G14670.1		35.1
AlamoCTG14528_s_at	14	AlamCTG14528	Pavir.Aa02915	AT4G38510.5		34.1.1.1
AlamoCTG14537_x_at	15	AlamCTG14537	Pavir.J19375
AlamoCTG14540_s_at	5	AlamCTG14540	Pavir.Fa00237	AT2G31820.1		31.1
AlamoCTG14559_s_at	16	AlamCTG14559	Pavir.Bb00271	AT2G34730.2		31.1
AlamoCTG14561_s_at	12	AlamCTG14561	Pavir.Gb00649	AT2G31190.1	RUS2,WXR1	35.2
AlamoCTG14562_at	12	AlamCTG14562	Pavir.Bb00784	AT5G56390.1		29.5.11.4.3.2
AlamoCTG14563_at	2	AlamCTG14563	Pavir.J04097	AT5G16440.1	IPP1	16.1.2.7
AlamoCTG14567_s_at	12	AlamCTG14567	Pavir.Ba00932	AT1G23140.1		35.1.19
AlamoCTG14568_at	1	AlamCTG14568	Pavir.J39064
AlamoCTG14570_s_at	16	AlamCTG14570	Pavir.Ia00462	AT1G55080.1	MED9	30.11
AlamoCTG14572_s_at	13	AlamCTG14572	Pavir.Ia02778	AT4G12230.1		35.1
AlamoCTG14573_s_at	13	AlamCTG14573	Pavir.Ea02938	AT5G11710.1		35.1.21
AlamoCTG14577_s_at	4	AlamCTG14577	Pavir.Ia02974	AT4G34890.1	ATXDH1,XDH1	23.2
AlamoCTG14579_s_at	2	AlamCTG14579	Pavir.Ba02347	AT5G13280.1	AK,AK-LYS1,AK1	13.1.3.6.1.1
AlamoCTG14584_s_at	6	AlamCTG14584	Pavir.Ca02724	AT3G04710.3		31.1
AlamoCTG14596_s_at	12	AlamCTG14596	Pavir.Eb02668	AT5G52920.1	PKP-BETA1,PKP1,PKP2	4.2.14
AlamoCTG14600_s_at	4	AlamCTG14600	Pavir.Ba00948	AT3G16940.1		27.3.39
AlamoCTG14601_s_at	4	AlamCTG14601	Pavir.J08452	AT5G27660.1		29.5.5
AlamoCTG14606_s_at	12	AlamCTG14606	Pavir.J29999	AT1G63690.1	ATSPPL2,SPPL2	29.5
AlamoCTG14610_at	12	AlamCTG14610	Pavir.Ba02618	AT5G03730.1	AtCTR1,CTR1,SIS1	29.4
AlamoCTG14613_s_at	13	AlamCTG14613	Pavir.J31828	AT2G47680.1		28.1
AlamoCTG14615_at	1	AlamCTG14615
AlamoCTG14615_s_at	5	AlamCTG14615	Pavir.J30031
AlamoCTG14635_s_at	13	AlamCTG14635	Pavir.Aa00103	AT3G45090.1		35.1
AlamoCTG14646_x_at	4	AlamCTG14646	Pavir.Eb00957	AT5G46860.1	ATSYP22,ATVAM3,SGR3,SYP22,VAM3	31.4
AlamoCTG14657_s_at	13	AlamCTG14657	Pavir.Ab00120	AT2G17890.1	CPK16	29.4
AlamoCTG14668_s_at	12	AlamCTG14668	Pavir.Aa03532	AT4G22670.1	AtHip1,HIP1	35.1.5
AlamoCTG14675_s_at	16	AlamCTG14675	Pavir.Aa02339	AT1G48090.1		35.1.19
AlamoCTG14684_s_at	16	AlamCTG14684	Pavir.J17853	AT2G33860.1	ARF3,ETT	27.3.4
AlamoCTG14688_s_at	12	AlamCTG14688	Pavir.Ia02196	AT4G17330.1	ATG2484-1,G2484-1	35.1.2
AlamoCTG14691_at	12	AlamCTG14691
AlamoCTG14691_s_at	4	AlamCTG14691	Pavir.Aa03441	AT2G44530.2		23.1.3
AlamoCTG14693_x_at	4	AlamCTG14693	Pavir.Cb00603	AT5G27920.1		29.5.11.4.3.2
AlamoCTG14698_s_at	13	AlamCTG14698	Pavir.Ea01686	AT4G24400.2	ATCIPK8,CIPK8,PKS11,SnRK3.13	29.4
AlamoCTG14699_at	13	AlamCTG14699
AlamoCTG14699_s_at	5	AlamCTG14699	Pavir.Ia03084	AT1G34300.1		30.2.24
AlamoCTG14709_x_at	12	AlamCTG14709	Pavir.Ea01073	AT3G15140.1		28.99
AlamoCTG14710_at	4	AlamCTG14710
AlamoCTG14710_s_at	8	AlamCTG14710	Pavir.Ia00960	AT5G04500.1		26.2
AlamoCTG14714_s_at	12	AlamCTG14714	Pavir.J05113	AT3G16500.1	IAA26,PAP1	27.3.40
AlamoCTG14716_s_at	3	AlamCTG14716	Pavir.J05313	AT2G01270.1	AtQSOX2,QSOX2	21.1.2
AlamoCTG14730_s_at	14	AlamCTG14730	Pavir.J26376	AT1G59610.1	ADL3,CF1,DL3,DRP2B	26.17
AlamoCTG14732_at	4	AlamCTG14732	Pavir.Fa00376	AT1G27920.1	MAP65-8	31.1
AlamoCTG14743_s_at	1	AlamCTG14743	Pavir.Eb03998	AT5G52650.1		29.2.1.2.1.10
AlamoCTG14746_at	4	AlamCTG14746	Pavir.Ib02090	AT4G21800.1	QQT2	31.2
AlamoCTG14753_s_at	11	AlamCTG14753	Pavir.Ia02676	AT4G19040.1	EDR2	20.1
AlamoCTG14761_x_at	3	AlamCTG14761	Pavir.J03393	AT5G42020.1	BIP,BIP2	20.2.1
AlamoCTG14765_s_at	12	AlamCTG14765	Pavir.J30404	AT3G23790.1	AAE16	11.1.8
AlamoCTG14772_at	16	AlamCTG14772	Pavir.Bb02539	AT4G38380.1		34.16
AlamoCTG14773_s_at	12	AlamCTG14773	Pavir.Hb01119	AT2G05830.4		29.2.3
AlamoCTG14778_at	13	AlamCTG14778	Pavir.Ba02997
AlamoCTG14784_s_at	14	AlamCTG14784	Pavir.J02463	AT4G36790.1		34.99
AlamoCTG14790_s_at	12	AlamCTG14790	Pavir.Gb00547	AT1G40087.1		35.2
AlamoCTG14792_s_at	8	AlamCTG14792	Pavir.Ia04472	AT1G20640.1		33.99
AlamoCTG14793_s_at	4	AlamCTG14793	Pavir.J28625	AT2G16270.1		35.2
AlamoCTG14803_s_at	14	AlamCTG14803	Pavir.Ib04149	AT2G01060.1		27.3.20
AlamoCTG14820_s_at	12	AlamCTG14820	Pavir.Ab03109	AT2G01830.2	AHK4,ATCRE1,CRE1,WOL,WOL1	17.4.2
AlamoCTG14825_s_at	15	AlamCTG14825	Pavir.Fa01702	AT1G17680.1		27.3.50
AlamoCTG14835_s_at	16	AlamCTG14835	Pavir.Fa02048	AT3G59040.2		35.1.5
AlamoCTG14836_s_at	15	AlamCTG14836	Pavir.Ea00043	AT3G15355.1	PFU1,UBC25	29.5.11.3
AlamoCTG14845_s_at	8	AlamCTG14845	Pavir.J06668	AT2G43320.1		35.2
AlamoCTG14848_s_at	9	AlamCTG14848	Pavir.Cb00523	AT3G62270.1		34.18
AlamoCTG14852_s_at	16	AlamCTG14852	Pavir.Ia03845	AT1G07350.1		35.1
AlamoCTG14857_s_at	9	AlamCTG14857	Pavir.Ia01002	AT2G16270.1		35.2
AlamoCTG14858_s_at	14	AlamCTG14858	Pavir.Ca00708	AT1G72050.2	TFIIIA	27.3.11
AlamoCTG14863_s_at	13	AlamCTG14863	Pavir.Db01966	AT2G24260.1	LRL1	27.3.6
AlamoCTG14981_at	14	AlamCTG14981
AlamoCTG14988_at	10	AlamCTG14988	Pavir.J25224	AT2G21940.4	ATSK1,SK1	13.1.6.1.5
AlamoCTG15025_s_at	10	AlamCTG15025	Pavir.Aa00197	AT4G39630.1		35.2
AlamoCTG16063_at	13	AlamCTG16063	Pavir.Ea03845
AlamoCTG17493_at	3	AlamCTG17493	Pavir.Gb00557	AT2G44120.2		29.2.1.2.2.7
AlamoCTG18111_at	12	AlamCTG18111	Pavir.J01908	AT3G24030.1		18.2
AlamoCTG18197_at	13	AlamCTG18197	Pavir.Ea03538	AT3G48500.1	PDE312,PTAC10	35.2
AlamoCTG18538_at	1	AlamCTG18538	Pavir.Ia03662	AT2G28760.1	UXS6	10.1.5
AlamoCTG18831_s_at	3	AlamCTG18831	Pavir.Ia01108	AT5G17920.1	ATCIMS,ATMETS,ATMS1	13.1.3.4
AlamoSLT15056_at	5	AlamSGLT15056
AlamoSLT15059_at	14	AlamSGLT15059	Pavir.J04016
AlamoSLT15082_at	3	AlamSGLT15082	Pavir.Ia01015	AT3G50690.1		35.1
AlamoSLT15136_s_at	3	AlamSGLT15136	Pavir.J00219	AT1G77940.1		29.2.1.2.2.30
AlamoSLT15152RC_s_at	6	AlamSGLT15152-RC	Pavir.J34603	AT3G47580.1		30.2.12
AlamoSLT15155_at	2	AlamSGLT15155
AlamoSLT15260_s_at	15	AlamSGLT15260	Pavir.J23031
AlamoSLT15263_s_at	11	AlamSGLT15263	Pavir.Ab03178	AT1G80570.2		29.5.11.4.3.2
AlamoSLT15272_at	16	AlamSGLT15272	Pavir.Ca01446	AT2G38280.1	ATAMPD,FAC1	23.2
AlamoSLT15288_at	3	AlamSGLT15288	Pavir.Cb01581
AlamoSLT15289_at	2	AlamSGLT15289	Pavir.Ib01990	AT3G23510.1		11.3.7
AlamoSLT15290_at	1	AlamSGLT15290	Pavir.Ib01990	AT3G23510.1		11.3.7
AlamoSLT15306_at	1	AlamSGLT15306	Pavir.Gb00475	AT2G34660.1	ATMRP2,EST4,MRP2	34.16
AlamoSLT15398_at	15	AlamSGLT15398	Pavir.Eb01493	AT1G06490.1	ATGSL07,atgsl7,gsl07	3.6
AlamoSLT15471_s_at	3	AlamSGLT15471	Pavir.Ib02083	AT3G29170.1		35.2
AlamoSLT15526_at	5	AlamSGLT15526	Pavir.J11425
AlamoSLT15534_at	8	AlamSGLT15534	Pavir.Ba00275
AlamoSLT15539_s_at	3	AlamSGLT15539	Pavir.Ca00527	AT1G12400.1		35.2
AlamoSLT15551_s_at	3	AlamSGLT15551	Pavir.J36856	AT5G23040.1	CDF1	31.5.1
AlamoSLT15579_at	15	AlamSGLT15579
AlamoSLT15589_s_at	16	AlamSGLT15589	Pavir.J08686
AlamoSLT15633_s_at	4	AlamSGLT15633	Pavir.Db00583	AT2G43360.1	BIO2,BIOB	18.6.1
AlamoSLT15634_s_at	16	AlamSGLT15634	Pavir.Bb03649	AT1G08830.1	CSD1	21.6
AlamoSLT15644_s_at	8	AlamSGLT15644	Pavir.Fa01998
AlamoSLT15665_at	1	AlamSGLT15665	Pavir.J15576
AlamoSLT15680_s_at	12	AlamSGLT15680	Pavir.J35846	AT4G01995.1		35.2
AlamoSLT15762_at	12	AlamSGLT15762	Pavir.Ba00629
AlamoSLT15771_s_at	14	AlamSGLT15771	Pavir.Ba02353
AlamoSLT15777_at	16	AlamSGLT15777
AlamoSLT15777_s_at	16	AlamSGLT15777	Pavir.J11712
AlamoSLT15829_at	13	AlamSGLT15829	Pavir.J10230	AT2G34930.1		20.1.7
AlamoSLT15835_s_at	5	AlamSGLT15835	Pavir.Ab02020	AT3G57230.1	AGL16	27.3.24
AlamoSLT15836_s_at	14	AlamSGLT15836	Pavir.Fb00993
AlamoSLT15843_s_at	16	AlamSGLT15843	Pavir.Da01572
AlamoSLT15875_at	1	AlamSGLT15875	Pavir.J00654	AT3G53620.1	AtPPa4,PPa4	23.4.99
AlamoSLT15878_at	12	AlamSGLT15878	Pavir.Db00134
AlamoSLT15965_s_at	12
AlamoSLT15973_s_at	5	AlamSGLT15973	Pavir.J21739	AT5G56850.1		35.2
AlamoSLT15976_at	16	AlamSGLT15976	Pavir.Eb01540	AT1G51730.1		35.1
AlamoSLT15995_at	16	AlamSGLT15995	Pavir.Aa02272
AlamoSLT15998_at	14	AlamSGLT15998
AlamoSLT16006_at	16	AlamSGLT16006	Pavir.J26041
AlamoSLT16039_x_at	13	AlamSGLT16039	Pavir.J26228	AT1G74030.1	ENO1	4.1.13
AlamoSLT16053_at	5	AlamSGLT16053
AlamoSLT16064_x_at	13
AlamoSLT16076_at	13	AlamSGLT16076	Pavir.J07219	AT1G16650.1		35.2
AlamoSLT16083_x_at	12	AlamSGLT16083	Pavir.J21119	AT4G17730.1	ATSYP23,SYP23	31.4
AlamoSLT16086_s_at	8
AlamoSLT16116_at	1	AlamSGLT16116
AlamoSLT16119_s_at	12	AlamSGLT16119	Pavir.J19893
AlamoSLT16147_at	1	AlamSGLT16147	Pavir.J18559
AlamoSLT16222_at	9	AlamSGLT16222	Pavir.Aa01203	AT3G53730.1		28.1.3.2.4
AlamoSLT16231_at	3	AlamSGLT16231
AlamoSLT16246_at	5	AlamSGLT16246	Pavir.Eb02973	AT3G47570.1		30.2.12
AlamoSLT16257_s_at	5	AlamSGLT16257	Pavir.J21238	AT5G43580.1		29.5
AlamoSLT16267_at	13	AlamSGLT16267	Pavir.Aa03433	AT5G17060.1	ARFB1B,ATARFB1B	29.3.4.99
AlamoSLT16281_s_at	16	AlamSGLT16281	Pavir.J10268	AT1G78900.1	VHA-A	34.1
AlamoSLT16317_at	12	AlamSGLT16317
AlamoSLT16341_s_at	12	AlamSGLT16341	Pavir.Ca00604	AT5G52660.2		27.3.26
AlamoSLT16364_at	11	AlamSGLT16364	Pavir.Bb01776	AT4G21530.1		29.5.11.4.4
AlamoSLT16403_at	5	AlamSGLT16403
AlamoSLT16429_s_at	15	AlamSGLT16429
AlamoSLT16438_at	3	AlamSGLT16438	Pavir.J33688
AlamoSLT16448_at	2	AlamSGLT16448
AlamoSLT16479_s_at	6
AlamoSLT16515_s_at	12	AlamSGLT16515	Pavir.J14586	AT1G20630.1	CAT1	21.6
AlamoSLT16534_at	12	AlamSGLT16534	Pavir.J06007	AT3G53700.1	MEE40	35.1.5
AlamoSLT16582_s_at	16	AlamSGLT16582	Pavir.Ea03222	AT5G40405.1		35.2
AlamoSLT16670_at	10	AlamSGLT16670	Pavir.Ib03947	AT1G64960.1		35.2
AlamoSLT16715_s_at	4	AlamSGLT16715	Pavir.Ib01678	AT3G57300.1	ATINO80,INO80	28.99
AlamoSLT16720_s_at	13	AlamSGLT16720	Pavir.Eb03658	AT3G53570.1	AFC1,AME2,FC1	29.4
AlamoSLT16727_at	13	AlamSGLT16727	Pavir.Ea01461	AT4G03020.1		33.99
AlamoSLT16733_at	10	AlamSGLT16733	Pavir.Ib03947	AT1G64960.1		35.2
AlamoSLT16744_at	16	AlamSGLT16744	Pavir.Hb01340	AT1G55280.1		35.2
AlamoSLT16758_at	13	AlamSGLT16758
AlamoSLT16775_s_at	1
AlamoSLT16796_at	13	AlamSGLT16796	Pavir.Fb00058
AlamoSLT16801_s_at	15	AlamSGLT16801	Pavir.J12080	AT2G15790.1	CYP40,SQN	31.3.1
AlamoSLT16816_at	16	AlamSGLT16816	Pavir.J14111	AT1G12400.1		35.2
AlamoSLT16857_at	13	AlamSGLT16857	Pavir.J05298	AT3G54720.1	AMP1,COP2,HPT,MFO1,PT	29.5
AlamoSLT16873_at	13	AlamSGLT16873	Pavir.Da00272	AT5G24850.1	CRY3	28.2
AlamoSLT16890_at	14	AlamSGLT16890	Pavir.Ia00229	AT3G06580.1	GAL1,GALK	3.8.1
AlamoSLT16904_at	13	AlamSGLT16904	Pavir.Fa00676	AT4G34020.1		35.1
AlamoSLT16946_s_at	15	AlamSGLT16946	Pavir.J31575
AlamoSLT16964_at	13	AlamSGLT16964	Pavir.J18400	AT3G50930.1	BCS1	29.5.9
AlamoSLT17329_s_at	4
AlamoSLT17459_at	2	AlamSGLT17459
AlamoSLT17624_s_at	16	AlamSGLT17624	Pavir.Fb00535	AT1G79040.1	PSBR	1.1.1.2
AlamoSLT17634_at	4	AlamSGLT17634
AlamoSLT17636_x_at	1	AlamSGLT17636	Pavir.J36778	AT1G29920.1	AB165,CAB2,LHCB1.1	1.1.1.1
AlamoSLT17639RC_s_at	1	AlamSGLT17639-RC	Pavir.Gb02163	AT1G13570.1		29.5.11.4.3.2
AlamoSLT17645_at	1	AlamSGLT17645	Pavir.Gb02581
AlamoSLT17777_s_at	1	AlamSGLT17777	Pavir.Gb01013
AlamoSLT17790_at	10	AlamSGLT17790	Pavir.Db00255	AT2G27100.1	SE	27.3.11
AlamoSLT17807_at	13	AlamSGLT17807	Pavir.Ia03182	AT3G43190.1	ATSUS4,SUS4	2.2.1.5
AlamoSLT17892_s_at	3	AlamSGLT17892	Pavir.Ba00347
AlamoSLT17979_s_at	14
AlamoSLT18000_s_at	1	AlamSGLT18000
AlamoSLT18015_at	3	AlamSGLT18015	Pavir.Ib01324	AT3G55020.1		30.5
AlamoSLT18236_at	2	AlamSGLT18236
AlamoSLT18328_s_at	14	AlamSGLT18328	Pavir.Bb03076	AT5G54310.1	AGD5,NEV	27.3.99
AlamoSLT18656_at	1	AlamSGLT18656	Pavir.Ca01713
AP13.11912.m00004_s_at	3	AP13_model_11912.m00004	Pavir.Bb02664	AT1G75680.1	AtGH9B7,GH9B7	26.3.4
AP13.11916.m00003_at	12	AP13_model_11916.m00003	Pavir.J32840	AT5G03300.1	ADK2	23.3.2.1
AP13.11916.m00011_s_at	13	AP13_model_11916.m00011	Pavir.Gb00648	AT5G18480.1	PGSIP6	2.1.2
AP13.11919.m00008_s_at	12	AP13_model_11919.m00008	Pavir.Ba01411	AT1G65090.2		35.2
AP13.11919.m00013_s_at	13	AP13_model_11919.m00013	Pavir.Ba01419	AT4G31860.1		29.4
AP13.11919.m00014_s_at	13	AP13_model_11919.m00014	Pavir.Ba01419	AT4G31860.1		29.4
AP13.11922.m00003_s_at	4	AP13_model_11922.m00003	Pavir.J16681	AT3G05100.1		35.2
AP13.11922.m00018_s_at	16	AP13_model_11922.m00018	Pavir.J33734	AT1G67500.2	ATREV3,REV3	28.1
AP13.11922.m00019_s_at	15	AP13_model_11922.m00019	Pavir.Ba00189	AT5G57655.2		3.5.1
AP13.11925.m00004_s_at	15	AP13_model_11925.m00004	Pavir.Ha00115	AT2G22660.1		35.1.40
AP13.11926.m00003_s_at	4	AP13_model_11926.m00003	Pavir.J39838	AT1G09960.1	ATSUC4,ATSUT4,SUC4,SUT4	34.2.1
AP13.11926.m00013_at	5	AP13_model_11926.m00013	Pavir.Ca02968	AT3G52080.1	chx28	34.12
AP13.11927.m00001_s_at	15	AP13_model_11927.m00001	Pavir.J03646	AT2G02230.1	AtPP2-B1,PP2-B1	31.1
AP13.11932.m00002_s_at	13	AP13_model_11932.m00002	Pavir.J32388
AP13.11932.m00008_s_at	13	AP13_model_11932.m00008	Pavir.J31964
AP13.11934.m00001_s_at	5	AP13_model_11934.m00001	Pavir.Ba01042	AT4G03140.1		26.22
AP13.11934.m00011_s_at	14	AP13_model_11934.m00011	Pavir.Ba01055	AT5G67420.1	ASL39,LBD37	27.3.37
AP13.11934.m00014_s_at	13	AP13_model_11934.m00014	Pavir.J15304	AT1G27730.1	STZ,ZAT10	27.3.11
AP13.12059.m00001_s_at	2	AP13_model_12059.m00001	Pavir.Ca01073	AT4G32410.1	AtCESA1,CESA1,RSW1	10.2.1
AP13.12059.m00004_s_at	4	AP13_model_12059.m00004	Pavir.J06262	AT4G32400.1	ATBT1,EMB104,EMB42,SHS1	34.8
AP13.12059.m00013_s_at	1	AP13_model_12059.m00013	Pavir.Ca01085	AT4G20140.1	GSO1	30.2.11
AP13.12059.m00019_s_at	13	AP13_model_12059.m00019	Pavir.Ca01089	AT4G24670.1	TAR2	16.5.99.1
AP13.12062.m00001_s_at	13	AP13_model_12062.m00001	Pavir.J16347	AT1G01750.1	ADF11	31.1
AP13.12062.m00002_s_at	3	AP13_model_12062.m00002	Pavir.J16348	AT5G59890.1	ADF4,ATADF4	31.1
AP13.12062.m00009_s_at	3	AP13_model_12062.m00009	Pavir.Ia00287	AT4G15770.1		29.2.2
AP13.12063.m00003_s_at	12	AP13_model_12063.m00003	Pavir.J04917	AT1G28140.1		9.7
AP13.12063.m00016_at	13	AP13_model_12063.m00016
AP13.12063.m00016_s_at	13	AP13_model_12063.m00016	Pavir.Ib04317	AT3G07130.1	ATPAP15,PAP15	26.13
AP13.12063.m00018_s_at	2	AP13_model_12063.m00018	Pavir.Ib04335	AT2G04520.1		29.2.3
AP13.12064.m00004_s_at	13	AP13_model_12064.m00004	Pavir.Ia00854	AT1G68520.1		27.3.7
AP13.12064.m00007_s_at	13	AP13_model_12064.m00007	Pavir.Ia00852	AT4G39670.1		35.2
AP13.12065.m00002_s_at	13	AP13_model_12065.m00002	Pavir.Hb01196	AT1G77120.1	ADH,ADH1,ATADH,ATADH1	5.3
AP13.12065.m00004_s_at	13	AP13_model_12065.m00004	Pavir.Hb01197	AT1G77120.1	ADH,ADH1,ATADH,ATADH1	5.3
AP13.12067.m00002_s_at	11	AP13_model_12067.m00002	Pavir.Gb00393
AP13.12067.m00015_s_at	5	AP13_model_12067.m00015	Pavir.Gb00306	AT4G10270.1		20.2.4
AP13.12068.m00011_s_at	12	AP13_model_12068.m00011	Pavir.Ib02401	AT5G02540.1		26.22
AP13.12199.m00002_s_at	4	AP13_model_12199.m00002	Pavir.Ab03018	AT5G55710.1		35.2
AP13.12199.m00008_s_at	2	AP13_model_12199.m00008	Pavir.Ab03028	AT5G47680.1		35.2
AP13.12199.m00017_s_at	5	AP13_model_12199.m00017	Pavir.Ab03031	AT5G47750.1	D6PKL2,PK5	29.4
AP13.12200.m00002_s_at	15	AP13_model_12200.m00002	Pavir.Eb01847	AT1G17550.1	HAB2	29.4
AP13.12201.m00006_s_at	3	AP13_model_12201.m00006	Pavir.Ia00970	AT1G74090.1	ATSOT18,ATST5B,SOT18	16.5.1.1.1.9
AP13.12201.m00009_at	1	AP13_model_12201.m00009	Pavir.Ia00968	AT1G48410.1	AGO1	33.99
AP13.12202.m00005_at	13	AP13_model_12202.m00005	Pavir.J10793
AP13.12202.m00010_s_at	1	AP13_model_12202.m00010	Pavir.J07692	AT2G46700.1	ATCRK3,CRK3	30.3
AP13.12205.m00002_s_at	12	AP13_model_12205.m00002	Pavir.Db00880	AT3G25800.1	PDF1,PP2AA2,PR 65	29.4
AP13.12205.m00003_s_at	12	AP13_model_12205.m00003	Pavir.Db00881	AT5G25610.1	ATRD22,RD22	20.2.3
AP13.12206.m00004_x_at	3	AP13_model_12206.m00004	Pavir.Aa02172	AT3G48560.1	AHAS,ALS,CSR1,IMR1,TZP5	13.1.4.1.1
AP13.12206.m00006_s_at	4	AP13_model_12206.m00006	Pavir.J17678	AT2G25560.1		20.2.1
AP13.12209.m00004_s_at	13	AP13_model_12209.m00004	Pavir.Hb01786	AT5G42440.1		30.2.10
AP13.12212.m00008_x_at	14	AP13_model_12212.m00008	Pavir.J00824	AT1G50010.1	TUA2	31.1
AP13.12212.m00013_s_at	3	AP13_model_12212.m00013	Pavir.J04470	AT2G32060.1		29.2.1.2.1.12
AP13.12216.m00018_s_at	5	AP13_model_12216.m00018	Pavir.Ib01762	AT5G58390.1		26.12
AP13.12217.m00001_at	7	AP13_model_12217.m00001	Pavir.Ba03315	AT2G37710.1	RLK	30.2.99
AP13.12217.m00003_s_at	3	AP13_model_12217.m00003	Pavir.Ba03470	AT1G03860.1	ATPHB2,PHB2	31.3
AP13.12217.m00006_s_at	16	AP13_model_12217.m00006	Pavir.Ba03466	AT1G21350.3		35.2
AP13.12218.m00001_s_at	15	AP13_model_12218.m00001	Pavir.Aa02253	AT1G65580.1	FRA3	28.1
AP13.12218.m00006_s_at	16	AP13_model_12218.m00006	Pavir.Aa02443	AT5G64670.1		29.2.1.1.3.2.15
AP13.12220.m00002_s_at	15	AP13_model_12220.m00002	Pavir.J02988	AT3G23090.1		35.2
AP13.12220.m00005_s_at	15	AP13_model_12220.m00005	Pavir.J02987
AP13.12220.m00019_s_at	12	AP13_model_12220.m00019	Pavir.J04249	AT4G02590.1	UNE12	27.3.6
AP13.12220.m00026_s_at	16	AP13_model_12220.m00026	Pavir.J19474	AT3G54640.1	TRP3,TSA1	13.1.6.5.5
AP13.12220.m00028_s_at	4	AP13_model_12220.m00028	Pavir.J09013	AT2G38840.1		30.5
AP13.12221.m00007_s_at	2	AP13_model_12221.m00007	Pavir.Gb01670	AT3G61110.1	ARS27A,RS27A	29.2.1.2.1.27
AP13.12332.m00004_s_at	16	AP13_model_12332.m00004	Pavir.J21656	AT4G33625.1		35.2
AP13.12332.m00007_s_at	12	AP13_model_12332.m00007	Pavir.J14598	AT1G76660.1		35.2
AP13.12332.m00012_s_at	13	AP13_model_12332.m00012	Pavir.J02308	AT1G53320.1	AtTLP7,TLP7	29.5.11.4.3.2
AP13.12333.m00005_s_at	13	AP13_model_12333.m00005	Pavir.J31674	AT3G14920.1		35.2
AP13.12333.m00006_at	5	AP13_model_12333.m00006	Pavir.Ea00191	AT3G14920.1		35.2
AP13.12334.m00003_s_at	3	AP13_model_12334.m00003	Pavir.Bb03102	AT1G10180.1		35.2
AP13.12334.m00012_s_at	13	AP13_model_12334.m00012	Pavir.Bb03095	AT4G03415.1		29.4
AP13.12335.m00001_s_at	5	AP13_model_12335.m00001	Pavir.Ib00607
AP13.12335.m00002_s_at	15	AP13_model_12335.m00002	Pavir.Ib00606	AT3G52180.1	ATPTPKIS1,ATSEX4,DSP4,SEX4	2.2.2.10
AP13.12335.m00020_s_at	1	AP13_model_12335.m00020	Pavir.Ib00096	AT5G23130.1		35.1
AP13.12336.m00003_s_at	16	AP13_model_12336.m00003	Pavir.J16651	AT1G69490.1	ANAC029,ATNAP,NAP	33.99
AP13.12336.m00010_s_at	4	AP13_model_12336.m00010	Pavir.J20381	AT3G45400.1		10.3
AP13.12337.m00010_s_at	8	AP13_model_12337.m00010	Pavir.J31503	AT4G35220.1		28.99
AP13.12337.m00012_x_at	12	AP13_model_12337.m00012	Pavir.Ab00647	AT4G35220.1		28.99
AP13.12337.m00013_s_at	12	AP13_model_12337.m00013	Pavir.Ab00647	AT4G35220.1		28.99
AP13.12337.m00014_s_at	12	AP13_model_12337.m00014	Pavir.Ab00647	AT4G35220.1		28.99
AP13.12337.m00016_s_at	2	AP13_model_12337.m00016	Pavir.J24921	AT1G13080.1	CYP71B2	26.10
AP13.12337.m00017_s_at	2	AP13_model_12337.m00017	Pavir.J24920	AT4G37090.1		35.2
AP13.12338.m00003_at	15	AP13_model_12338.m00003	Pavir.J27303
AP13.12341.m00003_s_at	5	AP13_model_12341.m00003	Pavir.Bb01191	AT3G26430.1		26.28
AP13.12464.m00009_s_at	9	AP13_model_12464.m00009	Pavir.Db00763	AT5G12950.1		35.2
AP13.12689.m00006_x_at	1	AP13_model_12689.m00006	Pavir.Ab02109	AT1G77810.2		29.7
AP13.12689.m00011_s_at	12	AP13_model_12689.m00011	Pavir.Ab02105	AT1G50630.1		27.3.3
AP13.12691.m00006_s_at	16	AP13_model_12691.m00006	Pavir.J22328	AT5G20480.1	EFR	30.2.12
AP13.12692.m00013_s_at	13	AP13_model_12692.m00013	Pavir.J28088	AT2G44730.1		27.3.30
AP13.12692.m00028_s_at	13	AP13_model_12692.m00028	Pavir.Gb01210	AT5G23450.1	ATLCBK1,LCBK1	11.8.1
AP13.12693.m00008_s_at	5	AP13_model_12693.m00008	Pavir.Aa03303	AT1G30330.2	ARF6	27.3.4
AP13.12694.m00003_s_at	13	AP13_model_12694.m00003	Pavir.Db01650	AT5G53400.1	BOB1	31.1
AP13.12695.m00004_s_at	13	AP13_model_12695.m00004	Pavir.Ib01390	AT2G30260.1	U2B\'\'	27.1.1
AP13.12695.m00005_x_at	13	AP13_model_12695.m00005	Pavir.Ib01390	AT2G30260.1	U2B\'\'	27.1.1
AP13.12695.m00006_s_at	5	AP13_model_12695.m00006	Pavir.Ia03560	AT3G51680.1		26.22
AP13.12696.m00003_s_at	7	AP13_model_12696.m00003	Pavir.J01277	AT3G52200.2	LTA3	8.1.1.2
AP13.12696.m00017_s_at	12	AP13_model_12696.m00017	Pavir.J22823	AT2G41870.1		27.3.67
AP13.12697.m00012_at	13	AP13_model_12697.m00012	Pavir.J26145	AT5G43060.1		29.5.3
AP13.12698.m00002_s_at	13	AP13_model_12698.m00002	Pavir.Ea03013	AT3G61980.1		29.5.5
AP13.12698.m00005_at	14	AP13_model_12698.m00005	Pavir.Ea03204	AT5G16890.1		10.3
AP13.12698.m00006_s_at	14	AP13_model_12698.m00006	Pavir.Ea03206	AT5G06100.2	ATMYB33,MYB33	27.3.25
AP13.12698.m00007_s_at	13	AP13_model_12698.m00007	Pavir.Ea03207	AT5G17910.1		35.2
AP13.12698.m00009_s_at	13	AP13_model_12698.m00009	Pavir.Ea03207	AT5G17910.1		35.2
AP13.12699.m00004_s_at	3	AP13_model_12699.m00004	Pavir.Bb03156	AT5G50420.1		35.2
AP13.12701.m00006_s_at	13	AP13_model_12701.m00006	Pavir.Ga00793	AT1G20823.1		29.5.11.4.2
AP13.12701.m00007_s_at	9	AP13_model_12701.m00007	Pavir.J33886	AT4G15080.1		27.3.99
AP13.12702.m00001_s_at	1	AP13_model_12702.m00001	Pavir.Ga00116	AT1G19840.1		17.2.3
AP13.12702.m00007_s_at	4	AP13_model_12702.m00007	Pavir.Gb00139	AT1G06010.1		35.2
AP13.12702.m00009_s_at	16	AP13_model_12702.m00009
AP13.12702.m00012_at	1	AP13_model_12702.m00012	Pavir.Ga00133	AT1G69870.1	NRT1.7	34.13
AP13.12702.m00025_s_at	4	AP13_model_12702.m00025	Pavir.J38529
AP13.12703.m00005_s_at	15	AP13_model_12703.m00005	Pavir.J04920	AT1G20696.2	HMGB3,NFD03,NFD3	27.3.62
AP13.12703.m00018_s_at	16	AP13_model_12703.m00018	Pavir.J01199	AT5G03650.1	SBE2.2	2.1.2.3
AP13.12704.m00002_s_at	5	AP13_model_12704.m00002	Pavir.Ba00236	AT1G60930.1	ATRECQ4B,RECQ4B,RECQL4B	28.1
AP13.12705.m00001_s_at	12	AP13_model_12705.m00001	Pavir.Ba00117	AT4G04880.1		23.2
AP13.12706.m00011_at	13	AP13_model_12706.m00011	Pavir.J15038	AT5G33320.1	ARAPPT,CUE1,PPT	34.8
AP13.12706.m00012_s_at	4	AP13_model_12706.m00012	Pavir.Eb00442	AT3G01540.2	ATDRH1,DRH1	27.1.2
AP13.12706.m00022_s_at	14	AP13_model_12706.m00022	Pavir.Eb00438	AT4G32410.1	AtCESA1,CESA1,RSW1	10.2.1
AP13.12733.m00013_s_at	12	AP13_model_12733.m00013	Pavir.Bb02460	AT3G10240.1		29.5.11.4.3.2
AP13.12734.m00005_s_at	5	AP13_model_12734.m00005	Pavir.J14224	AT5G59300.1	ATUBC7,UBC7	29.5.11.3
AP13.12734.m00006_s_at	9	AP13_model_12734.m00006	Pavir.J21076	AT5G59910.1	HTB4	28.1.3.2.2
AP13.12734.m00008_s_at	13	AP13_model_12734.m00008	Pavir.J19731	AT5G59790.1		35.2
AP13.12734.m00015_s_at	5	AP13_model_12734.m00015	Pavir.Ea03334	AT2G28710.1		27.3.11
AP13.12734.m00017_s_at	14	AP13_model_12734.m00017	Pavir.J16316	AT2G39450.1	ATMTP11,MTP11	34.12
AP13.12735.m00001_s_at	12	AP13_model_12735.m00001	Pavir.Ga00922	AT1G62710.1	BETA-VPE,BETAVPE	29.5.3
AP13.12735.m00005_s_at	13	AP13_model_12735.m00005	Pavir.Ga00894	AT1G62740.1		20
AP13.12735.m00007_at	12	AP13_model_12735.m00007	Pavir.Ga00897
AP13.12735.m00008_s_at	12	AP13_model_12735.m00008	Pavir.Ga00898	AT3G43630.1		33.99
AP13.12735.m00010_s_at	14	AP13_model_12735.m00010	Pavir.Ga00900	AT3G49590.3		35.2
AP13.12735.m00012_s_at	13	AP13_model_12735.m00012	Pavir.Ga00683	AT1G15380.1		24.2
AP13.12736.m00001_s_at	13	AP13_model_12736.m00001	Pavir.Ga00531	AT1G63500.1		29.4
AP13.12736.m00007_s_at	13	AP13_model_12736.m00007	Pavir.Ga00536	AT5G22250.1		27.1.19
AP13.12738.m00003_s_at	15	AP13_model_12738.m00003	Pavir.Eb02974	AT2G31040.1		1.1.4
AP13.12738.m00004_s_at	15	AP13_model_12738.m00004	Pavir.Eb02975	AT1G04790.1		29.5.11.4.2
AP13.12738.m00005_s_at	13	AP13_model_12738.m00005	Pavir.Ea02366	AT5G05550.1		27.3.30
AP13.12738.m00010_s_at	15	AP13_model_12738.m00010	Pavir.Eb02729	AT1G30610.2	EMB2279,EMB88	33.99
AP13.12739.m00001_s_at	5	AP13_model_12739.m00001	Pavir.Eb03566	AT3G56370.1		30.2.7
AP13.12739.m00002_x_at	13	AP13_model_12739.m00002	Pavir.J34671	AT3G08760.1	ATSIK	29.4
AP13.12743.m00001_at	13	AP13_model_12743.m00001	Pavir.Da02353	AT1G63100.1		27.3.21
AP13.12743.m00003_s_at	13	AP13_model_12743.m00003	Pavir.Ab02181	AT1G25580.1	ANAC008,SOG1	33.99
AP13.12743.m00012_s_at	13	AP13_model_12743.m00012	Pavir.J23350	AT4G20360.1	ATRAB8D,ATRABE1B,RABE1b	29.2.4
AP13.12745.m00008_s_at	13	AP13_model_12745.m00008	Pavir.Ca02798	AT5G12010.1		35.2
AP13.12746.m00003_s_at	13	AP13_model_12746.m00003	Pavir.J38668	AT2G26190.1		30.3
AP13.12746.m00006_s_at	16	AP13_model_12746.m00006	Pavir.Ea01550	AT1G72710.1	CKL2	29.4
AP13.12748.m00002_s_at	9	AP13_model_12748.m00002	Pavir.J01404	AT5G63870.1	ATPP7,PP7	29.4
AP13.12748.m00003_x_at	5	AP13_model_12748.m00003	Pavir.J01402	AT1G22540.1		34.13
AP13.12748.m00004_s_at	1	AP13_model_12748.m00004	Pavir.J01401	AT1G22540.1		34.13
AP13.12748.m00009_s_at	12	AP13_model_12748.m00009	Pavir.J02818	AT1G22540.1		34.13
AP13.12748.m00010_s_at	8	AP13_model_12748.m00010	Pavir.J02820	AT1G22540.1		34.13
AP13.12748.m00012_s_at	4	AP13_model_12748.m00012	Pavir.J10446	AT3G10540.1		29.4
AP13.12748.m00014_s_at	15	AP13_model_12748.m00014	Pavir.J00969	AT1G35660.1		35.2
AP13.12750.m00001_s_at	16	AP13_model_12750.m00001	Pavir.Aa00773	AT1G54130.1	AT-RSH3,ATRSH3,RSH3	20.1.5
AP13.12750.m00002_s_at	4	AP13_model_12750.m00002	Pavir.Aa00773	AT1G54130.1	AT-RSH3,ATRSH3,RSH3	20.1.5
AP13.12750.m00003_s_at	14	AP13_model_12750.m00003	Pavir.Aa00774	AT5G17160.1		35.2
AP13.12751.m00004_s_at	5	AP13_model_12751.m00004	Pavir.J36592	AT2G17290.1	ATCDPK3,ATCPK6,CPK6	30.3
AP13.12751.m00007_s_at	13	AP13_model_12751.m00007	Pavir.J21144	AT5G13000.1	ATGSL12,gsl12	3.6
AP13.12751.m00010_s_at	13	AP13_model_12751.m00010	Pavir.Ia04498	AT5G13000.1	ATGSL12,gsl12	3.6
AP13.12751.m00014_s_at	4	AP13_model_12751.m00014	Pavir.Ia04501	AT4G28390.1	AAC3,ATAAC3	34.9
AP13.12753.m00001_s_at	1	AP13_model_12753.m00001	Pavir.Ib01497	AT1G36050.2		35.2
AP13.12753.m00003_s_at	1	AP13_model_12753.m00003	Pavir.Ib01496	AT3G48890.1	ATMAPR3,ATMP2,MAPR3,MSBP2	21.2
AP13.12753.m00006_s_at	15	AP13_model_12753.m00006	Pavir.J39115	AT2G27060.1		30.2.3
AP13.12753.m00008_x_at	5	AP13_model_12753.m00008	Pavir.Ib01494
AP13.12753.m00018_s_at	12	AP13_model_12753.m00018	Pavir.Ib01486	AT5G21170.1	AKINBETA1	29.4
AP13.12755.m00001_s_at	11	AP13_model_12755.m00001	Pavir.Bb03658	AT1G54610.1		29.4.1
AP13.12755.m00003_s_at	4	AP13_model_12755.m00003	Pavir.J16681	AT3G05100.1		35.2
AP13.12755.m00006_s_at	12	AP13_model_12755.m00006	Pavir.Bb03653	AT2G47900.3	AtTLP3,TLP3	29.5.11.4.3.2
AP13.12756.m00003_s_at	15	AP13_model_12756.m00003	Pavir.Ia03301	AT2G26770.1		35.1
AP13.12756.m00004_s_at	15	AP13_model_12756.m00004	Pavir.Ia03300	AT5G05140.1		27.3.67
AP13.12756.m00007_s_at	16	AP13_model_12756.m00007	Pavir.Ia03359	AT3G56760.1		30.3
AP13.12756.m00009_s_at	15	AP13_model_12756.m00009	Pavir.Ia03359	AT3G56760.1		30.3
AP13.12758.m00001_s_at	9	AP13_model_12758.m00001	Pavir.J06963	AT1G66200.1	ATGSR2,GSR2	12.2.2
AP13.12758.m00002_s_at	13	AP13_model_12758.m00002	Pavir.J06962	AT1G23190.1		4.1.2
AP13.12758.m00008_s_at	11	AP13_model_12758.m00008	Pavir.Eb02502	AT5G12180.1	CPK17	30.3
AP13.12758.m00014_s_at	1	AP13_model_12758.m00014	Pavir.J20122	AT3G25940.1		27.3.50
AP13.12758.m00017_s_at	14	AP13_model_12758.m00017	Pavir.J12679	AT5G60550.1	ATSNAK1,GRIK2	29.4
AP13.12759.m00005_s_at	13	AP13_model_12759.m00005	Pavir.J01457	AT3G49650.1		31.1
AP13.12759.m00010_s_at	13	AP13_model_12759.m00010	Pavir.J04713	AT1G10020.1		35.2
AP13.12760.m00011_s_at	16	AP13_model_12760.m00011	Pavir.J23661	AT5G65960.1		35.2
AP13.12760.m00015_s_at	3	AP13_model_12760.m00015	Pavir.Ga00791	AT2G17250.1	EMB2762	33.99
AP13.12762.m00004_at	13	AP13_model_12762.m00004
AP13.12762.m00004_s_at	13	AP13_model_12762.m00004	Pavir.J34376	AT4G33070.1		5.2
AP13.12762.m00008_s_at	13	AP13_model_12762.m00008	Pavir.J00182	AT5G45840.2		30.2.6
AP13.12915.m00004_s_at	7	AP13_model_12915.m00004	Pavir.Ba02369	AT2G17890.1	CPK16	29.4
AP13.12915.m00009_s_at	4	AP13_model_12915.m00009	Pavir.Ba02363	AT1G23820.1	SPDS1	22.1.6
AP13.12916.m00001_s_at	4	AP13_model_12916.m00001	Pavir.J18284	AT2G01710.1		20.2.1
AP13.12916.m00002_s_at	8	AP13_model_12916.m00002	Pavir.J31869	AT3G50530.1	CRK	29.4
AP13.12916.m00008_s_at	15	AP13_model_12916.m00008	Pavir.J37384	AT2G26570.1		35.2
AP13.12916.m00013_s_at	12	AP13_model_12916.m00013	Pavir.Ba00403	AT2G26210.1		31.1
AP13.12916.m00015_s_at	2	AP13_model_12916.m00015	Pavir.Ba00404	AT4G30000.1		25.3
AP13.12916.m00018_s_at	10	AP13_model_12916.m00018	Pavir.Ba00407	AT1G72330.1	ALAAT2	13.1.1.3.1
AP13.12917.m00017_s_at	1	AP13_model_12917.m00017	Pavir.J37226	AT3G05890.1	RCI2B	20.2.3
AP13.12919.m00004_s_at	4	AP13_model_12919.m00004	Pavir.Cb00202
AP13.12921.m00010_s_at	5	AP13_model_12921.m00010	Pavir.J18965	AT5G61240.2		20.1
AP13.12921.m00017_s_at	13	AP13_model_12921.m00017	Pavir.Ia04673	AT1G13890.1	ATSNAP30,SNAP30	29.3.4.99
AP13.12921.m00020_s_at	10	AP13_model_12921.m00020	Pavir.Ia04675	AT3G01015.1		35.2
AP13.12921.m00021_s_at	4	AP13_model_12921.m00021	Pavir.Ia04676	AT3G02090.1	MPPBETA	29.3.2
AP13.12922.m00015_s_at	15	AP13_model_12922.m00015	Pavir.Ab01901	AT1G10940.1	ASK1,SNRK2-4,SNRK2.4,SRK2A	29.4
AP13.12923.m00001_s_at	15	AP13_model_12923.m00001	Pavir.J38990	AT1G19330.2		35.2
AP13.12923.m00006_s_at	15	AP13_model_12923.m00006	Pavir.Ga02348
AP13.12924.m00003_s_at	4	AP13_model_12924.m00003	Pavir.J06721	AT1G72710.1	CKL2	29.4
AP13.12924.m00006_s_at	1	AP13_model_12924.m00006	Pavir.J06720	AT4G33050.3	EDA39	30.3
AP13.12924.m00008_s_at	3	AP13_model_12924.m00008	Pavir.J00427	AT2G26140.1	ftsh4	29.5.7
AP13.12924.m00015_s_at	2	AP13_model_12924.m00015	Pavir.J21740	AT5G12010.1		35.2
AP13.12925.m00019_s_at	15	AP13_model_12925.m00019	Pavir.Ba00391	AT4G33950.1	ATOST1,OST1,P44,SNRK2-6,SNRK2.6,SRK2E	29.4.1
AP13.12926.m00008RC_s_at	9
AP13.12928.m00008_s_at	16	AP13_model_12928.m00008	Pavir.J23814	AT1G51340.1		34.99
AP13.12928.m00009_s_at	3	AP13_model_12928.m00009	Pavir.Ia04697	AT5G63840.1	PSL5,RSW3	26.3.1
AP13.12929.m00001_s_at	15	AP13_model_12929.m00001	Pavir.J10606
AP13.12929.m00008_s_at	10	AP13_model_12929.m00008	Pavir.J33584	AT3G18080.1	BGLU44	26.3
AP13.12929.m00013_s_at	5	AP13_model_12929.m00013	Pavir.Ib04411	AT5G49690.1		16.8.1.12
AP13.12929.m00022_s_at	16	AP13_model_12929.m00022	Pavir.Ib04393	AT2G32150.1		35.1
AP13.12931.m00003_s_at	1	AP13_model_12931.m00003	Pavir.Ib03044	AT4G19120.1	ERD3	20.2.3
AP13.12931.m00004_s_at	12	AP13_model_12931.m00004	Pavir.Ib03046	AT5G45390.1	CLPP4,NCLPP4	29.5.5
AP13.12931.m00009_s_at	5	AP13_model_12931.m00009	Pavir.Ia02681	AT1G62200.1		34.13
AP13.12931.m00013_s_at	4	AP13_model_12931.m00013	Pavir.Ib03053	AT5G17010.1		34.2
AP13.12933.m00005_s_at	14	AP13_model_12933.m00005	Pavir.J02157	AT5G04895.1		28.1
AP13.12933.m00006_s_at	13	AP13_model_12933.m00006	Pavir.J05005	AT5G32450.1		27.4
AP13.12933.m00017_s_at	10	AP13_model_12933.m00017	Pavir.J03970	AT3G44050.1		31.1
AP13.12933.m00020_s_at	15	AP13_model_12933.m00020	Pavir.Ia00543	AT4G17240.1		35.2
AP13.12935.m00003_s_at	14	AP13_model_12935.m00003	Pavir.J25816	AT5G43020.1		30.2.3
AP13.12935.m00006_s_at	4	AP13_model_12935.m00006	Pavir.Gb00333	AT5G43060.1		29.5.3
AP13.12935.m00013_s_at	2	AP13_model_12935.m00013	Pavir.Ga00286	AT3G19480.1		13.1.5.1.1
AP13.12938.m00005_s_at	5	AP13_model_12938.m00005	Pavir.J40107	AT2G46600.1		30.3
AP13.12938.m00016_s_at	15	AP13_model_12938.m00016	Pavir.Da00014	AT1G05260.1	RCI3,RCI3A	20.2.2
AP13.12939.m00013_s_at	2	AP13_model_12939.m00013	Pavir.Bb01216	AT1G52910.1		35.2
AP13.12940.m00012_s_at	13	AP13_model_12940.m00012	Pavir.Bb02294	AT4G27950.1	CRF4	27.3.3
AP13.12942.m00012_s_at	15	AP13_model_12942.m00012	Pavir.J05723	AT1G73320.1		35.2
AP13.12944.m00002_at	13	AP13_model_12944.m00002
AP13.12944.m00002_s_at	13	AP13_model_12944.m00002	Pavir.Ba00371	AT5G64610.1	HAM1	27.3.54
AP13.12944.m00013_x_at	1	AP13_model_12944.m00013	Pavir.Ba00366	AT5G39850.1		29.2.1.2.1.9
AP13.13142.m00001_x_at	4	AP13_model_13142.m00001	Pavir.Gb00333	AT5G43060.1		29.5.3
AP13.13142.m00002_x_at	1	AP13_model_13142.m00002	Pavir.Ga00293	AT1G73880.1	UGT89B1	26.2
AP13.13142.m00007_s_at	6	AP13_model_13142.m00007	Pavir.J14758	AT4G34200.1	EDA9	13.1.5.1.1
AP13.13142.m00008_s_at	8	AP13_model_13142.m00008	Pavir.J14759	AT5G13690.1	CYL1,NAGLU	26.8
AP13.13146.m00013_at	5	AP13_model_13146.m00013	Pavir.Ab01898	AT2G38290.1	AMT2,AMT2;1,ATAMT2	34.5
AP13.13156.m00001_s_at	13	AP13_model_13156.m00001	Pavir.Cb01298	AT5G05410.1	DREB2,DREB2A	27.3.3
AP13.13160.m00005_s_at	5	AP13_model_13160.m00005	Pavir.J07435	AT1G69040.2	ACR4	13.99
AP13.13160.m00007_s_at	12	AP13_model_13160.m00007	Pavir.Ia03212	AT5G63550.2		35.2
AP13.13166.m00004_s_at	15	AP13_model_13166.m00004	Pavir.Eb00970	AT4G01935.1		35.2
AP13.13172.m00006_at	5	AP13_model_13172.m00006	Pavir.J39245	AT5G38280.1	PR5K	30.2.15
AP13.13172.m00009_s_at	5	AP13_model_13172.m00009	Pavir.Eb00810	AT5G38280.1	PR5K	30.2.15
AP13.13172.m00011_s_at	2	AP13_model_13172.m00011	Pavir.Ea00763	AT3G03440.1		35.1.3
AP13.13175.m00003_s_at	14	AP13_model_13175.m00003	Pavir.J34560	AT3G01060.1		35.2
AP13.13175.m00010_s_at	6	AP13_model_13175.m00010	Pavir.J08940	AT1G55900.1	emb1860,TIM50	34.9
AP13.13175.m00011_s_at	15	AP13_model_13175.m00011	Pavir.J08941	AT1G71800.1	CSTF64	27.1.3.9
AP13.13179.m00005_s_at	10	AP13_model_13179.m00005	Pavir.Aa01516	AT3G57860.1	OSD1,UVI4-LIKE	35.2
AP13.13179.m00010_s_at	3	AP13_model_13179.m00010	Pavir.Aa01514	AT1G74050.1		29.2.1.2.2.6
AP13.13228.m00002_s_at	4	AP13_model_13228.m00002	Pavir.Fb00678	AT5G13300.1	AGD3,SFC,VAN3	30.5
AP13.13228.m00012_at	1	AP13_model_13228.m00012	Pavir.Fb02371	AT5G61820.1		35.2
AP13CTG00001-4_at	1
AP13CTG00008RC_at	2	AP13CTG00008-RC
AP13CTG00008RC_s_at	2	AP13CTG00008-RC	Pavir.Ia03265	AT3G01120.1	ATCYS1,CGS,CGS1,MTO1	13.1.3.4.1
AP13CTG00011_at	4	AP13CTG00011	Pavir.Ba03987	AT5G67380.1	ATCKA1,CKA1	29.4
AP13CTG00015_at	1	AP13CTG00015	Pavir.Da00421	AT1G76340.1	GONST3	35.1
AP13CTG00016_at	4	AP13CTG00016	Pavir.Ba02042	AT1G77670.1		16.2
AP13CTG00018_s_at	14	AP13CTG00018	Pavir.Fa01213	AT1G19660.1		20.2.4
AP13CTG00020_at	4	AP13CTG00020	Pavir.J32419	AT3G54470.1		23.1.1.5
AP13CTG00022_at	12	AP13CTG00022	Pavir.Bb02596	AT4G30210.2	AR2,ATR2	26.10
AP13CTG00023_s_at	4	AP13CTG00023	Pavir.Gb00638	AT2G28315.1		34
AP13CTG00025_at	13	AP13CTG00025	Pavir.Da01209	AT1G12000.1		4.1.5
AP13CTG00026_at	3	AP13CTG00026	Pavir.Eb00148	AT5G25754.1		35.2
AP13CTG00027_at	4	AP13CTG00027	Pavir.Ia00869	AT5G37510.1	CI76,EMB1467	9.1.2
AP13CTG00029_at	13	AP13CTG00029	Pavir.Ea03224	AT2G37480.2		35.2
AP13CTG00030_at	12	AP13CTG00030	Pavir.Ib04256	AT4G34610.1	BLH6	27.3.22
AP13CTG00032_at	2	AP13CTG00032	Pavir.Ab00500	AT2G24360.1		29.4
AP13CTG00037_at	2	AP13CTG00037	Pavir.Ea01091	AT5G03290.1	IDH-V	8.2.4
AP13CTG00042_at	12	AP13CTG00042	Pavir.J04602	AT4G14240.1		35.2
AP13CTG00048-1_s_at	2
AP13CTG00048-2_at	2
AP13CTG00051_at	14	AP13CTG00051	Pavir.J25822	AT1G74690.1	IQD31	30.3
AP13CTG00052_at	3	AP13CTG00052	Pavir.Ea00259	AT1G51980.1		29.3.2
AP13CTG00053_at	3	AP13CTG00053	Pavir.J26594	AT3G26618.1	ERF1-3	29.2.5
AP13CTG00055_at	8	AP13CTG00055	Pavir.Ga00218	AT1G08190.1	ATVAM2,ATVPS41,VAM2,VPS41,ZIP2	31.4
AP13CTG00058_s_at	12	AP13CTG00058	Pavir.J10133	AT5G48300.1	ADG1,APS1	2.1.2.1
AP13CTG00059_at	3	AP13CTG00059	Pavir.Gb01922	AT5G55070.1		8.1.5
AP13CTG00060_s_at	4	AP13CTG00060	Pavir.J01104	AT5G27540.1	emb2473,MIRO1	30.5
AP13CTG00061_s_at	12	AP13CTG00061	Pavir.Ib02879	AT3G17940.1		3.5
AP13CTG00064_at	3	AP13CTG00064	Pavir.J12472	AT3G11130.1		31.4
AP13CTG00066_at	4	AP13CTG00066	Pavir.Eb03565	AT2G40660.1		29.1
AP13CTG00068_at	4	AP13CTG00068	Pavir.Ba01253	AT5G24400.1	EMB2024,PGL3	7.1.2
AP13CTG00069_at	8	AP13CTG00069	Pavir.Ab03096	AT3G03380.1	DegP7	29.5.5
AP13CTG00070_s_at	13	AP13CTG00070	Pavir.Ba03764
AP13CTG00071_s_at	16	AP13CTG00071	Pavir.Ib01075	AT1G52520.1	FRS6	30.11
AP13CTG00072_at	4	AP13CTG00072	Pavir.Ib00734	AT3G02090.1	MPPBETA	29.3.2
AP13CTG00076_at	3	AP13CTG00076	Pavir.Ib03330	AT5G03340.1		31.2
AP13CTG00078_at	2	AP13CTG00078	Pavir.Ga00759	AT5G16750.1	TOZ	29.2.2.3.4
AP13CTG00079_at	5	AP13CTG00079	Pavir.J02672	AT5G61840.1	GUT1	26.2
AP13CTG00082_at	16	AP13CTG00082	Pavir.Ib00390	AT4G14710.1	ATARD2	15.3
AP13CTG00084_at	15	AP13CTG00084	Pavir.Fb01395	AT5G15490.1		10.1.4
AP13CTG00085_s_at	3	AP13CTG00085	Pavir.J04207	AT2G47470.1	ATPDI11,ATPDIL2-1,MEE30,PDI11,UNE5	21.1.1
AP13CTG00087_x_at	16	AP13CTG00087	Pavir.Fb00402	AT1G01060.1	LHY,LHY1	27.3.26
AP13CTG00089_at	16	AP13CTG00089	Pavir.J38114
AP13CTG00090_s_at	3	AP13CTG00090	Pavir.Bb03230	AT3G07810.2		27.4
AP13CTG00093_at	12	AP13CTG00093	Pavir.Eb03219	AT4G22340.3	CDS2	11.3.3
AP13CTG00095_at	4	AP13CTG00095	Pavir.Ea03966	AT3G02050.1	ATKT4,ATKUP3,KUP3	34.15
AP13CTG00097_at	2	AP13CTG00097	Pavir.Ga01568	AT4G24820.1		29.5.11.20
AP13CTG00098_at	3	AP13CTG00098	Pavir.Cb01805	AT5G63400.1	ADK1	23.4.1
AP13CTG00099_at	15	AP13CTG00099
AP13CTG00100_at	8	AP13CTG00100	Pavir.J33955	AT2G35790.1		35.2
AP13CTG00102-1_at	7
AP13CTG00102-5_s_at	15
AP13CTG00103_at	13	AP13CTG00103	Pavir.Ia04887	AT5G48150.1	PAT1	30.11
AP13CTG00105_s_at	4	AP13CTG00105	Pavir.Ib01339	AT3G09690.1		35.1
AP13CTG00108_at	1	AP13CTG00108	Pavir.Bb02587	AT5G25100.1		35.1
AP13CTG00112_at	4	AP13CTG00112	Pavir.Ea01968	AT1G73720.1	SMU1	33.99
AP13CTG00113_at	1	AP13CTG00113	Pavir.Aa00305	AT5G26667.2	PYR6	23.4.3
AP13CTG00114_at	16	AP13CTG00114	Pavir.Ea03070	AT3G09050.1		35.2
AP13CTG00116_at	16	AP13CTG00116	Pavir.Ea02794	AT5G08030.1		11.9.3.3
AP13CTG00119_s_at	4	AP13CTG00119	Pavir.Eb03476	AT2G41540.1	GPDHC1	11.5.2
AP13CTG00120_s_at	3	AP13CTG00120	Pavir.Aa00178	AT1G15810.1		29.2.1.1.3.1.15
AP13CTG00125_at	12	AP13CTG00125	Pavir.Eb00990	AT2G43750.1	ACS1,ATCS-B,CPACS1,OASB	13.1.5.3.1
AP13CTG00127_at	16	AP13CTG00127	Pavir.J37169	AT1G65010.1		35.1
AP13CTG00129_at	4	AP13CTG00129	Pavir.Ia01909	AT4G14710.1	ATARD2	15.3
[truncated: 29,060 more rows]

## Sheet: Limma
Probe Set ID	PviUT sequence ID	PvGene	Arabidopsis homology	Arab Nick name	Mapbin	Ind_1D - Und_1D	Ind_7D - Und_7D
AlamoCTG00076_s_at	AlamCTG00076	Pavir.Ca00205	AT1G43770.2		27.3.63	-1	-1
AlamoCTG00176_s_at	AlamCTG00176	Pavir.Ba00984	AT4G21570.1		35.2	0	1
AlamoCTG00236_at	AlamCTG00236	Pavir.Ca00783	AT1G02500.1	AtSAM1,MAT1,SAM-1,SAM1	13.1.3.4.11	1	1
AlamoCTG00254_at	AlamCTG00254					-1	0
AlamoCTG00317_at	AlamCTG00317	Pavir.J07577				0	1
AlamoCTG00344_s_at	AlamCTG00344	Pavir.Eb03712	AT3G48710.1		35.2	1	0
AlamoCTG00355_at	AlamCTG00355	Pavir.Ib01638	AT2G27310.1		29.5.11.4.3.2	-1	-1
AlamoCTG00382_s_at	AlamCTG00382	Pavir.J33595				0	1
AlamoCTG00456_s_at	AlamCTG00456	Pavir.Ea02809	AT4G37560.1		26.1	0	1
AlamoCTG00486_s_at	AlamCTG00486	Pavir.Aa02178	AT3G48660.1		35.2	0	-1
AlamoCTG00508_s_at	AlamCTG00508	Pavir.Ib00111	AT5G23760.1		35.1	1	0
AlamoCTG00574_at	AlamCTG00574	Pavir.J38211				0	-1
AlamoCTG00578_s_at	AlamCTG00578	Pavir.J40164	AT1G36180.1	ACC2	11.1.1.1	0	1
AlamoCTG00584_s_at	AlamCTG00584	Pavir.Fb01890	AT4G31340.1		31.1	-1	0
AlamoCTG00661_x_at	AlamCTG00661	Pavir.Ib03255	AT5G43330.1		8.2.9	0	1
AlamoCTG00695_s_at	AlamCTG00695	Pavir.Aa00442	AT1G25580.1	ANAC008,SOG1	33.99	0	-1
AlamoCTG00696_s_at	AlamCTG00696	Pavir.J03489	AT5G27540.1	emb2473,MIRO1	30.5	0	1
AlamoCTG00870_s_at	AlamCTG00870	Pavir.Ca01313	AT5G04590.1	SIR	14.3	0	1
AlamoCTG00874_at	AlamCTG00874	Pavir.Ea02568	AT5G39510.1	ATVTI11,ATVTI1A,SGR4,VTI11,VTI1A,ZIG,ZIG1	31.4	0	-1
AlamoCTG00888_s_at	AlamCTG00888	Pavir.Ab00748	AT3G15680.1		30.5	0	-1
AlamoCTG00893_s_at	AlamCTG00893	Pavir.Ea02798	AT3G62760.1	ATGSTF13	26.9	1	1
AlamoCTG00937_x_at	AlamCTG00937	Pavir.Bb02013	AT4G27500.1	PPI1	35.2	-1	0
AlamoCTG00954_x_at	AlamCTG00954	Pavir.Ia00423	AT1G02500.1	AtSAM1,MAT1,SAM-1,SAM1	13.1.3.4.11	1	1
AlamoCTG00974_at	AlamCTG00974	Pavir.Bb01279	AT3G12340.1		29.6	-1	0
AlamoCTG00978_at	AlamCTG00978					1	0
AlamoCTG00978_s_at	AlamCTG00978	Pavir.Ea02965	AT5G45740.1		35.2	1	0
AlamoCTG00982_x_at	AlamCTG00982	Pavir.J00102	AT3G48670.1	IDN2,RDM12	27.3.67	0	1
AlamoCTG00985_at	AlamCTG00985	Pavir.Fa02123	AT1G11840.6	ATGLX1,GLX1	24.2	0	1
AlamoCTG00988RC_at	AlamCTG00988-RC	Pavir.Cb01916	AT5G48230.2	ACAT2,EMB1276	16.1.2.1	0	1
AlamoCTG01159_at	AlamCTG01159	Pavir.J12238	AT3G15020.1	mMDH2	8.1.9	0	1
AlamoCTG01169_s_at	AlamCTG01169	Pavir.Hb00480	AT5G65110.1	ACX2,ATACX2	11.9.4.2	-1	-1
AlamoCTG01206_x_at	AlamCTG01206	Pavir.J23958	AT3G63130.1	ATRANGAP1,RANGAP1	30.5	0	-1
AlamoCTG01215_s_at	AlamCTG01215	Pavir.Aa00281	AT1G53910.1	RAP2.12	27.3.3	1	1
AlamoCTG01260_s_at	AlamCTG01260	Pavir.Ga00865	AT4G03510.1	ATRMA1,RMA1	29.5.11.4.2	0	-1
AlamoCTG01281_s_at	AlamCTG01281	Pavir.Eb02159	AT1G65930.1	cICDH	8.1.4	1	1
AlamoCTG01283_at	AlamCTG01283	Pavir.J12426	AT4G16720.1		29.2.1.2.2.15	-1	0
AlamoCTG01373_s_at	AlamCTG01373	Pavir.J37049	AT5G02502.1		35.2	0	-1
AlamoCTG01412_at	AlamCTG01412					0	1
AlamoCTG01437_at	AlamCTG01437	Pavir.J24862	AT3G62760.1	ATGSTF13	26.9	1	1
AlamoCTG01520_at	AlamCTG01520	Pavir.Eb01825	AT1G49040.1	SCD1	31.2	0	1
AlamoCTG01667_s_at	AlamCTG01667	Pavir.J23850	AT4G26840.1	ATSUMO1,SUM1,SUMO 1,SUMO1	29.5.11.1	0	1
AlamoCTG01729_s_at	AlamCTG01729	Pavir.Ca01555	AT1G07480.1		27.3.50	0	1
AlamoCTG01742_s_at	AlamCTG01742	Pavir.Ib01792	AT5G03760.1	ATCSLA09,ATCSLA9,CSLA09,CSLA9,RAT4	10.2	0	1
AlamoCTG01756_at	AlamCTG01756	Pavir.Fb00195	AT3G11250.1		29.2.1.2.2.80	0	1
AlamoCTG01778_s_at	AlamCTG01778	Pavir.J09817	AT3G18430.1		30.3	1	0
AlamoCTG01921_s_at	AlamCTG01921	Pavir.Ea00921	AT5G64680.1		35.2	-1	0
AlamoCTG01986_s_at	AlamCTG01986	Pavir.J15482	AT1G27400.1		29.2.1.2.2.17	-1	0
AlamoCTG02009_at	AlamCTG02009	Pavir.J39130	AT1G10270.1	GRP23	35.1.5	-1	0
AlamoCTG02045_at	AlamCTG02045	Pavir.Hb02058	AT5G13800.1	CRN1,PPH	35.1	-1	0
AlamoCTG02055_s_at	AlamCTG02055	Pavir.Ba00391	AT4G33950.1	ATOST1,OST1,P44,SNRK2-6,SNRK2.6,SRK2E	29.4.1	0	1
AlamoCTG02096_s_at	AlamCTG02096	Pavir.Fa00777	AT1G73430.1		29.3.4.2	-1	0
AlamoCTG02104_at	AlamCTG02104	Pavir.Ea01062	AT5G12250.1	TUB6	31.1	1	0
AlamoCTG02121_s_at	AlamCTG02121	Pavir.Ab02563	AT4G13940.1	ATSAHH1,EMB1395,HOG1,MEE58,SAHH1	13.2.3.4	1	1
AlamoCTG02123_s_at	AlamCTG02123	Pavir.Gb01798	AT5G61790.1	ATCNX1,CNX1	30.3	-1	0
AlamoCTG02126_at	AlamCTG02126	Pavir.Ib03183	AT1G10940.1	ASK1,SNRK2-4,SNRK2.4,SRK2A	29.4	0	1
AlamoCTG02131_s_at	AlamCTG02131	Pavir.Ea02283				-1	0
AlamoCTG02132_s_at	AlamCTG02132	Pavir.Ib00271	AT4G14110.1	COP9,CSN8,EMB143,FUS7	30.11.1	-1	0
AlamoCTG02211_s_at	AlamCTG02211	Pavir.Ea03335	AT5G45410.1		35.2	1	1
AlamoCTG02255_at	AlamCTG02255	Pavir.J21931				0	1
AlamoCTG02332_s_at	AlamCTG02332	Pavir.Ga01247				0	-1
AlamoCTG02362_s_at	AlamCTG02362	Pavir.J36727	AT5G10010.1		35.2	1	1
AlamoCTG02390_s_at	AlamCTG02390	Pavir.Eb00490	AT1G49950.1	ATTRB1,TRB1	27.3.26	0	1
AlamoCTG02438_s_at	AlamCTG02438	Pavir.J05154				-1	0
AlamoCTG02492_x_at	AlamCTG02492	Pavir.Hb02012	AT3G10740.1	ARAF,ARAF1,ASD1,ATASD1	10.6.2	-1	0
AlamoCTG02527_s_at	AlamCTG02527	Pavir.Fb00402	AT1G01060.1	LHY,LHY1	27.3.26	0	1
AlamoCTG02531_s_at	AlamCTG02531	Pavir.Aa01981	AT3G52580.1		29.2.1.2.1.14	-1	0
AlamoCTG02540_s_at	AlamCTG02540	Pavir.Ba02169	AT1G70160.1		35.2	0	1
AlamoCTG02543_at	AlamCTG02543	Pavir.J05216	AT5G59850.1		29.2.1.2.1.515	-1	0
AlamoCTG02608_s_at	AlamCTG02608	Pavir.Eb03856	AT3G02360.1		7.1.3	0	1
AlamoCTG02638_s_at	AlamCTG02638	Pavir.Ga00061	AT4G31430.2		35.2	1	0
AlamoCTG02665_s_at	AlamCTG02665	Pavir.Cb01811	AT4G24830.1		13.1.2.3.22	0	1
AlamoCTG02682_s_at	AlamCTG02682	Pavir.Ia03954	AT2G02040.1	ATPTR2,ATPTR2-B,NTR1,PTR2,PTR2-B	34.3	0	1
AlamoCTG02760_s_at	AlamCTG02760	Pavir.Ea01094	AT1G27600.1	I9H,IRX9-L	29.7	1	1
AlamoCTG02813_x_at	AlamCTG02813	Pavir.J40249	AT5G11850.1		30.6	0	-1
AlamoCTG02833_s_at	AlamCTG02833	Pavir.Ia00898	AT1G09570.1	FHY2,FRE1,HY8,PHYA	30.11	-1	-1
AlamoCTG02857_s_at	AlamCTG02857	Pavir.Ba02886	AT1G68310.2		35.2	0	1
AlamoCTG02891_s_at	AlamCTG02891	Pavir.Ib03167	AT1G71220.2	EBS1,PSL2,UGGT	29.7.4	-1	0
AlamoCTG02920_s_at	AlamCTG02920	Pavir.Ab00697	AT5G06820.1	SRF2	30.2.5	1	0
AlamoCTG02997_s_at	AlamCTG02997	Pavir.Ea02218	AT4G36520.1		35.1	1	1
AlamoCTG03038_at	AlamCTG03038	Pavir.Ea02938	AT5G11710.1		35.1.21	0	1
AlamoCTG03098_s_at	AlamCTG03098	Pavir.Ea03529	AT5G62410.1	ATCAP-E1,ATSMC4,SMC2,TTN3	28.1	1	0
AlamoCTG03160_s_at	AlamCTG03160	Pavir.Ab01954	AT5G57580.1		30.3	0	1
AlamoCTG03185_at	AlamCTG03185	Pavir.Ga00182	AT1G26270.1		29.5.11	1	0
AlamoCTG03188_at	AlamCTG03188	Pavir.Ea01910	AT3G62300.2	ATDUF7,DUF7	35.1.2	1	0
AlamoCTG03208_at	AlamCTG03208					-1	0
AlamoCTG03221_at	AlamCTG03221	Pavir.Ib01124	AT2G29640.1	JOSL	35.1	0	-1
AlamoCTG03228_s_at	AlamCTG03228	Pavir.Ba00131	AT1G08830.1	CSD1	21.6	0	1
AlamoCTG03229_s_at	AlamCTG03229	Pavir.J35626	AT1G29150.1	ATS9,RPN6	29.5.11.20	-1	0
AlamoCTG03240_s_at	AlamCTG03240	Pavir.Fb00127	AT2G02570.1		35.2	0	1
AlamoCTG03247_s_at	AlamCTG03247	Pavir.Ca00550	AT5G49810.1	MMT	13.1.3.4.13	1	1
AlamoCTG03249_at	AlamCTG03249					1	0
AlamoCTG03249_s_at	AlamCTG03249	Pavir.J06805				1	0
AlamoCTG03273_at	AlamCTG03273	Pavir.J08599	AT3G42170.1		28.99	-1	0
AlamoCTG03280_at	AlamCTG03280	Pavir.Ib00111	AT5G23760.1		35.1	1	0
AlamoCTG03300_s_at	AlamCTG03300	Pavir.Aa02013	AT3G18240.1		35.2	0	1
AlamoCTG03343_s_at	AlamCTG03343	Pavir.J37948	AT1G16890.2	UBC13B,UBC36	29.5.11.3	0	1
AlamoCTG03351_x_at	AlamCTG03351	Pavir.Ia00607	AT3G54560.1	HTA11	28.1.3.2.1	0	-1
AlamoCTG03359_at	AlamCTG03359					0	-1
AlamoCTG03359_s_at	AlamCTG03359	Pavir.Cb01830	AT2G20210.1		35.1	0	-1
AlamoCTG03376_s_at	AlamCTG03376	Pavir.Eb00712	AT4G34412.1		35.2	0	1
AlamoCTG03416_s_at	AlamCTG03416	Pavir.Ib02055	AT1G26355.1	SP1L1	35.2	-1	-1
AlamoCTG03487_s_at	AlamCTG03487	Pavir.Fb00870				0	-1
AlamoCTG03534_at	AlamCTG03534					0	-1
AlamoCTG03537_at	AlamCTG03537					0	1
AlamoCTG03537_s_at	AlamCTG03537	Pavir.J35925	AT5G36890.1	BGLU42	26.3	0	1
AlamoCTG03556_at	AlamCTG03556					-1	0
AlamoCTG03561_s_at	AlamCTG03561	Pavir.Ab01761	AT5G38690.1		35.2	-1	0
AlamoCTG03564_s_at	AlamCTG03564	Pavir.J14179				1	0
AlamoCTG03585_s_at	AlamCTG03585	Pavir.J05437	AT2G26230.1		23.2	-1	0
AlamoCTG03592_s_at	AlamCTG03592	Pavir.Bb00409	AT2G27710.1		29.2.1.2.2.82	-1	0
AlamoCTG03722_s_at	AlamCTG03722	Pavir.Fb01883	AT5G56710.1		29.2.1.2.2.31	-1	0
AlamoCTG03738_at	AlamCTG03738	Pavir.Ea03219	AT5G18440.1		35.2	0	1
AlamoCTG03765_s_at	AlamCTG03765	Pavir.J39476	AT5G20730.1	ARF7,BIP,IAA21,IAA23,IAA25,MSG1,NPH4,TIR5	17.2.3	-1	0
AlamoCTG03766_s_at	AlamCTG03766	Pavir.Ca01491	AT4G26270.1	PFK3	4.1.4	-1	-1
AlamoCTG03785_s_at	AlamCTG03785	Pavir.Ab02596	AT5G51290.1		29.4	-1	0
AlamoCTG03811_s_at	AlamCTG03811	Pavir.Aa03353	AT5G50460.1		29.3.4.99	-1	0
AlamoCTG03841_s_at	AlamCTG03841	Pavir.Eb03697	AT4G21105.1		35.2	-1	-1
AlamoCTG03878_at	AlamCTG03878	Pavir.Ib04510	AT1G05180.1	AXR1	17.2.2	-1	0
AlamoCTG03883_s_at	AlamCTG03883	Pavir.Ba03688	AT2G27710.1		29.2.1.2.2.82	-1	0
AlamoCTG03896_s_at	AlamCTG03896	Pavir.Gb01670	AT3G61110.1	ARS27A,RS27A	29.2.1.2.1.27	-1	0
AlamoCTG03913_s_at	AlamCTG03913	Pavir.Ab00383	AT4G29940.1	PRHA	20.1	0	-1
AlamoCTG03921_x_at	AlamCTG03921	Pavir.J24764	AT4G18100.1		29.2.1.2.2.32	-1	0
AlamoCTG04082_x_at	AlamCTG04082	Pavir.Ga00415	AT1G62040.2	ATG8C	29.5.2	0	-1
AlamoCTG04105_s_at	AlamCTG04105	Pavir.J02009	AT3G53340.1	NF-YB10	27.3.15	0	1
AlamoCTG04126_s_at	AlamCTG04126	Pavir.Db01662	AT5G40200.1	DegP9	29.5.5	-1	1
AlamoCTG04176_at	AlamCTG04176	Pavir.Eb00105	AT2G29970.1		20.2.1	0	-1
AlamoCTG04199_s_at	AlamCTG04199	Pavir.Ba00649	AT3G43300.1	ATMIN7,BEN1	30.5	-1	1
AlamoCTG04292_s_at	AlamCTG04292	Pavir.Ab00303	AT1G50440.1		29.5.11.4.2	0	1
AlamoCTG04304_x_at	AlamCTG04304	Pavir.J22521	AT4G14960.2	TUA6	31.1	1	0
AlamoCTG04307_at	AlamCTG04307	Pavir.Ga02188				0	-1
AlamoCTG04351_s_at	AlamCTG04351	Pavir.J06938	AT5G53050.2		35.1	0	-1
AlamoCTG04424_s_at	AlamCTG04424	Pavir.J36342	AT5G64460.1		35.2	-1	-1
AlamoCTG04441_s_at	AlamCTG04441	Pavir.Bb03409	AT3G47640.1	PYE	27.3.6	1	1
AlamoCTG04451_at	AlamCTG04451	Pavir.J31540	AT1G64585.1	DVL12,RTFL22	35.1.5	-1	0
AlamoCTG04454_s_at	AlamCTG04454	Pavir.Ab00877	AT1G08510.1	FATB	11.1.7	1	0
AlamoCTG04484_s_at	AlamCTG04484					0	-1
AlamoCTG04498_at	AlamCTG04498					1	0
AlamoCTG04528_x_at	AlamCTG04528	Pavir.Ba03988	AT2G23090.1		35.2	0	-1
AlamoCTG04624_s_at	AlamCTG04624	Pavir.Ea00863	AT1G24265.1		35.2	0	1
AlamoCTG04643_s_at	AlamCTG04643	Pavir.Gb00068	AT5G23110.1		29.5.11.4.2	0	1
AlamoCTG04651_s_at	AlamCTG04651	Pavir.Ib00861	AT4G12700.1		35.2	-1	0
AlamoCTG04655_s_at	AlamCTG04655	Pavir.Ca00201	AT2G27230.1	LHW	27.3.6	1	1
AlamoCTG04658_s_at	AlamCTG04658	Pavir.Ib01713	AT4G14290.1		35.2	0	-1
AlamoCTG04670_s_at	AlamCTG04670	Pavir.Fb01278	AT2G31955.1	CNX2	18.6	0	1
AlamoCTG04677_s_at	AlamCTG04677	Pavir.Ca01351	AT3G22270.1		35.2	0	-1
AlamoCTG04679_s_at	AlamCTG04679	Pavir.Ea02547	AT5G63040.1		35.2	1	1
AlamoCTG04680_s_at	AlamCTG04680	Pavir.J40426	AT5G56410.1		29.5.11.4.3.2	-1	1
AlamoCTG04689_x_at	AlamCTG04689	Pavir.Bb01566	AT4G28610.1	AtPHR1,PHR1	27.3.20	0	1
AlamoCTG04693_s_at	AlamCTG04693	Pavir.J08324	AT3G52750.1	FTSZ2-2	31.2	0	1
AlamoCTG04713_at	AlamCTG04713	Pavir.Bb02656	AT4G32180.1	ATPANK2,PANK2	18.4.5	0	1
AlamoCTG04722_s_at	AlamCTG04722	Pavir.Bb02171	AT4G24530.1		35.2	-1	0
AlamoCTG04733_s_at	AlamCTG04733	Pavir.Ab03162	AT3G54250.1		16.1.2.6	0	1
AlamoCTG04736_s_at	AlamCTG04736	Pavir.Ha01293	AT5G53850.2		3.5	0	1
AlamoCTG04747_s_at	AlamCTG04747	Pavir.Ia03753	AT5G15810.1		27.3.99	-1	0
AlamoCTG04752_s_at	AlamCTG04752	Pavir.Db01616	AT4G13360.1		11.9.4.3	0	1
AlamoCTG04753_s_at	AlamCTG04753	Pavir.Ba02063	AT5G07810.1		27.3.44	1	0
AlamoCTG04766_s_at	AlamCTG04766	Pavir.Fb01854	AT1G55680.1		35.1	0	-1
AlamoCTG04777_s_at	AlamCTG04777	Pavir.J03516	AT5G40820.1	ATATR,ATR,ATRAD3	31.3	1	0
AlamoCTG04792_at	AlamCTG04792	Pavir.J10133	AT5G48300.1	ADG1,APS1	2.1.2.1	-1	0
AlamoCTG04806_s_at	AlamCTG04806	Pavir.Eb04026	AT5G04710.1		29.5.4	0	1
AlamoCTG04808_at	AlamCTG04808					-1	0
AlamoCTG04808_s_at	AlamCTG04808	Pavir.Ia03558	AT4G33680.1	AGD2	13.1.3.5.3	-1	0
AlamoCTG04813_s_at	AlamCTG04813	Pavir.J02896	AT3G01090.2	AKIN10,KIN10,SNRK1.1	29.4.1	1	1
AlamoCTG04839_s_at	AlamCTG04839	Pavir.Ia00019	AT1G09840.1	ATSK41,SK41	29.4	0	-1
AlamoCTG04848_s_at	AlamCTG04848	Pavir.Ib02870	AT5G49970.1	ATPPOX,PDX3,PPOX	18	1	1
AlamoCTG04857_s_at	AlamCTG04857	Pavir.J12573				1	0
AlamoCTG04868_s_at	AlamCTG04868	Pavir.J14000	AT1G26560.1	BGLU40	26.3	-1	0
AlamoCTG04870_at	AlamCTG04870	Pavir.Ba00061	AT5G51300.1		27.1.1	0	1
AlamoCTG04874_x_at	AlamCTG04874	Pavir.Da01521	AT5G36210.1		29.5	0	1
AlamoCTG04876_s_at	AlamCTG04876	Pavir.J36770	AT2G44060.1		33.2	-1	0
AlamoCTG04889_s_at	AlamCTG04889	Pavir.Ia00377	AT4G34270.1		35.1	0	1
AlamoCTG04890_s_at	AlamCTG04890	Pavir.Da01290	AT5G40160.1	EMB139,EMB506	31.1	1	0
AlamoCTG04896_x_at	AlamCTG04896	Pavir.J37048	AT5G11850.1		30.6	0	-1
AlamoCTG04898_at	AlamCTG04898	Pavir.J35801	AT2G04540.1		11.1.3	0	1
AlamoCTG04900_at	AlamCTG04900					-1	0
AlamoCTG04900_s_at	AlamCTG04900	Pavir.Aa03098	AT3G28345.1		34.16	-1	0
AlamoCTG04909_s_at	AlamCTG04909	Pavir.J00301	AT4G25230.1	RIN2	29.5.11.4.2	1	1
AlamoCTG04938_s_at	AlamCTG04938	Pavir.Bb03169				0	1
AlamoCTG04945_s_at	AlamCTG04945	Pavir.Bb00362	AT2G02760.1	ATUBC2,UBC2	29.5.11.3	1	1
AlamoCTG04950_s_at	AlamCTG04950	Pavir.J01987	AT3G05840.1	ATSK12	29.4	1	0
AlamoCTG04955_s_at	AlamCTG04955	Pavir.J37557	AT1G09010.1		26.3	0	1
AlamoCTG04993_s_at	AlamCTG04993	Pavir.J30642	AT5G40660.1		27.3.99	-1	1
AlamoCTG05010RC_s_at	AlamCTG05010-RC	Pavir.J37114	AT2G39570.1		35.1	1	0
AlamoCTG05016_at	AlamCTG05016	Pavir.J03967	AT2G38440.1	ATSCAR2,DIS3,ITB1,SCAR2,WAVE4	31.1	-1	-1
AlamoCTG05032_s_at	AlamCTG05032	Pavir.Ha01856	AT3G47930.1	ATGLDH,GLDH	21.2.1.5	-1	1
AlamoCTG05060_x_at	AlamCTG05060	Pavir.Ib00250	AT1G64880.1		29.2.1.1.3.1.5	1	1
AlamoCTG05074_s_at	AlamCTG05074	Pavir.Aa00240	AT4G30360.1	ATCNGC17,CNGC17	34.22	0	1
AlamoCTG05075_x_at	AlamCTG05075	Pavir.J31297	AT3G21060.1		33.99	0	-1
AlamoCTG05076_s_at	AlamCTG05076	Pavir.Ab02982	AT5G40250.1		29.5.11.4.2	1	0
AlamoCTG05089_s_at	AlamCTG05089	Pavir.Ca00928	AT2G33860.1	ARF3,ETT	27.3.4	-1	-1
AlamoCTG05103_s_at	AlamCTG05103	Pavir.J12104	AT3G62010.1		29.4	1	1
AlamoCTG05119_s_at	AlamCTG05119	Pavir.Aa00178	AT1G15810.1		29.2.1.1.3.1.15	0	1
AlamoCTG05127_s_at	AlamCTG05127	Pavir.Ea00043	AT3G15355.1	PFU1,UBC25	29.5.11.3	-1	0
AlamoCTG05129_s_at	AlamCTG05129	Pavir.Ab02089	AT1G14450.1		9.1.1	0	1
AlamoCTG05153_s_at	AlamCTG05153	Pavir.Eb02685	AT2G42880.1	ATMPK20,MPK20	30.6	1	0
AlamoCTG05154_s_at	AlamCTG05154	Pavir.Ea03615	AT1G57680.1		35.2	-1	0
AlamoCTG05155_s_at	AlamCTG05155	Pavir.J10127				1	1
AlamoCTG05159_x_at	AlamCTG05159	Pavir.J27730	AT5G61790.1	ATCNX1,CNX1	30.3	-1	0
AlamoCTG05219_s_at	AlamCTG05219	Pavir.Ga01565	AT5G40760.1	G6PD6	7.1.1	0	1
AlamoCTG05302_s_at	AlamCTG05302					-1	0
AlamoCTG05326_at	AlamCTG05326	Pavir.Gb01520	AT3G02520.1	GF14 NU,GRF7	30.7	1	0
AlamoCTG05342_s_at	AlamCTG05342	Pavir.Ib01256	AT3G46510.1	ATPUB13,PUB13	29.5.11.4.2	0	1
AlamoCTG05351_s_at	AlamCTG05351	Pavir.Ba03672	AT4G02590.1	UNE12	27.3.6	-1	0
AlamoCTG05353_s_at	AlamCTG05353	Pavir.J00169	AT5G49960.1		35.2	0	1
AlamoCTG05370_s_at	AlamCTG05370	Pavir.Eb00946	AT2G47680.1		28.1	-1	-1
AlamoCTG05396_s_at	AlamCTG05396	Pavir.J35667	AT1G42990.1	ATBZIP60,BZIP60	27.3.35	0	-1
AlamoCTG05452_s_at	AlamCTG05452	Pavir.J36927	AT3G07950.1		29.5.5	0	1
AlamoCTG05461_at	AlamCTG05461	Pavir.Ab01825	AT1G74310.1	ATHSP101,HOT1,HSP101	20.2.1	-1	0
AlamoCTG05475_at	AlamCTG05475	Pavir.Ba01300	AT1G67370.1	ASY1,ATASY1	27.3.67	0	-1
AlamoCTG05491_x_at	AlamCTG05491	Pavir.Bb03339	AT4G33680.1	AGD2	13.1.3.5.3	0	1
AlamoCTG05547_s_at	AlamCTG05547	Pavir.J04041	AT3G16340.1	ATPDR1,PDR1	34.16	0	1
AlamoCTG05571_s_at	AlamCTG05571	Pavir.J05174	AT2G01060.1		27.3.20	0	1
AlamoCTG05642_s_at	AlamCTG05642	Pavir.Aa00187	AT4G32050.1		35.1.3	-1	0
AlamoCTG05647_s_at	AlamCTG05647	Pavir.J39162	AT4G13420.1	ATHAK5,HAK5	34.15	0	1
AlamoCTG05708_s_at	AlamCTG05708	Pavir.Bb03169				0	1
AlamoCTG05717_s_at	AlamCTG05717	Pavir.Bb02034	AT2G35160.1	SGD9,SUVH5	27.3.69	0	1
AlamoCTG05718_s_at	AlamCTG05718	Pavir.Ab01552	AT1G50170.1	ATSIRB,SIRB	19.32	-1	0
AlamoCTG05720_at	AlamCTG05720	Pavir.J28809	AT4G34030.1	MCCB	13.2.4.4	0	1
AlamoCTG05737_at	AlamCTG05737					-1	0
AlamoCTG05737_s_at	AlamCTG05737	Pavir.J02687	AT3G25040.1	ERD2B	29.3.4.1	-1	0
AlamoCTG05751_s_at	AlamCTG05751	Pavir.Ea00294	AT1G16560.1		20.2	-1	0
AlamoCTG05753_x_at	AlamCTG05753	Pavir.J28044	AT3G11130.1		31.4	-1	0
AlamoCTG05803_s_at	AlamCTG05803	Pavir.J05458	AT4G21450.1		31.4	1	0
AlamoCTG05839_s_at	AlamCTG05839	Pavir.J13738	AT1G49820.1	ATMTK,MTK	13.99	1	0
AlamoCTG05843_at	AlamCTG05843	Pavir.Ib02201	AT4G01370.1	ATMPK4,MPK4	30.6	0	1
AlamoCTG05853_s_at	AlamCTG05853	Pavir.Aa01645	AT2G02380.1	ATGSTZ2,GSTZ2	26.9	-1	0
AlamoCTG05857_at	AlamCTG05857	Pavir.Ia04776	AT4G01860.1		30.5	0	-1
AlamoCTG05858_s_at	AlamCTG05858	Pavir.J07453	AT1G06050.1		35.2	0	1
AlamoCTG05883_s_at	AlamCTG05883	Pavir.Fa00148	AT5G50850.1	MAB1	8.1.1.1	1	1
AlamoCTG05888_s_at	AlamCTG05888	Pavir.Ab00980	AT4G29010.1	AIM1	11.9.4.9	1	1
AlamoCTG05905_x_at	AlamCTG05905	Pavir.Hb01548	AT1G21750.1	ATPDI5,ATPDIL1-1,PDI5,PDIL1-1	21.1.1	-1	0
AlamoCTG05994_at						1	1
AlamoCTG06278_at	AlamCTG06278	Pavir.Da01761				0	-1
AlamoCTG06305_at	AlamCTG06305	Pavir.Eb01832				0	-1
AlamoCTG06364_at	AlamCTG06364					0	1
AlamoCTG06367_s_at	AlamCTG06367	Pavir.Gb00196	AT2G46860.1	AtPPa3,PPa3	23.4.99	0	1
AlamoCTG06500_x_at	AlamCTG06500	Pavir.J01987	AT3G05840.1	ATSK12	29.4	1	0
AlamoCTG06539_s_at	AlamCTG06539	Pavir.J28178	AT1G03760.1		35.1	0	1
AlamoCTG06663_at	AlamCTG06663	Pavir.Da00109				0	-1
AlamoCTG06691_s_at	AlamCTG06691	Pavir.Fb00419	AT1G20920.1		27.1.2	0	1
AlamoCTG06725_s_at	AlamCTG06725	Pavir.Ib01931	AT5G15802.1		35.2	0	1
AlamoCTG06752_s_at	AlamCTG06752	Pavir.Eb02668	AT5G52920.1	PKP-BETA1,PKP1,PKP2	4.2.14	0	1
AlamoCTG06765_at	AlamCTG06765					0	-1
AlamoCTG06765_s_at	AlamCTG06765	Pavir.Aa03491	AT4G38470.1		29.4	0	-1
AlamoCTG06772_at	AlamCTG06772	Pavir.J19370				0	1
AlamoCTG06776_at	AlamCTG06776	Pavir.Aa01225	AT5G23850.1		35.2	0	-1
AlamoCTG06777_x_at						0	1
AlamoCTG06788_s_at	AlamCTG06788	Pavir.Eb03780	AT1G15120.1		9.5	0	1
AlamoCTG06827_at	AlamCTG06827	Pavir.J38294	AT1G50240.2	FU	35.1.3	1	0
AlamoCTG06842_at	AlamCTG06842	Pavir.Ea03585				-1	0
AlamoCTG06853_at	AlamCTG06853	Pavir.Ib01395				0	-1
AlamoCTG06945_at	AlamCTG06945	Pavir.Ha00048				1	1
AlamoCTG06953_at	AlamCTG06953	Pavir.Ib02060				1	0
AlamoCTG06967_s_at	AlamCTG06967	Pavir.J06273	AT4G25990.1	CIL	35.2	0	1
AlamoCTG06986_s_at	AlamCTG06986	Pavir.Bb03198	AT3G11945.1	ATHST,HST,PDS2	16.1.3	-1	0
AlamoCTG07047_s_at	AlamCTG07047	Pavir.Ib02813	AT1G31930.1	XLG3	30.5	-1	0
AlamoCTG07057_s_at	AlamCTG07057	Pavir.Eb03528	AT1G02850.2	BGLU11	26.3	1	0
AlamoCTG07123_s_at	AlamCTG07123	Pavir.J05489	AT5G17210.1		35.2	-1	-1
AlamoCTG07184_s_at	AlamCTG07184	Pavir.J04460	AT1G15080.1	ATLPP2,ATPAP2,LPP2	26.13	0	1
AlamoCTG07297_s_at	AlamCTG07297	Pavir.Gb00536	AT1G64520.1	RPN12a	29.5.11.20	-1	0
AlamoCTG07415_s_at	AlamCTG07415	Pavir.Ib00457	AT1G14330.1		29.5.11.4.3.2	1	1
AlamoCTG07420_s_at	AlamCTG07420	Pavir.Ia01674	AT3G02660.1	emb2768	29.1.1	-1	0
AlamoCTG07623_at	AlamCTG07623	Pavir.Fa01494				0	-1
AlamoCTG07674_s_at	AlamCTG07674	Pavir.Eb00736	AT3G55440.1	ATCTIMC,CYTOTPI,TPI	4.1.7	0	1
AlamoCTG07692_at	AlamCTG07692	Pavir.Ba02983	AT1G77210.1	AtSTP14,STP14	34.2	0	-1
AlamoCTG07740_s_at	AlamCTG07740	Pavir.Fb02029	AT3G63520.1	ATCCD1,ATNCED1,CCD1,NCED1	16.1.4.10	1	1
AlamoCTG07764_at	AlamCTG07764	Pavir.Ia00672	AT1G72060.1		35.2	0	-1
AlamoCTG07772_x_at	AlamCTG07772	Pavir.J31297	AT3G21060.1		33.99	0	-1
AlamoCTG07821_s_at	AlamCTG07821	Pavir.J12548	AT2G45910.1		29.4.1.59	0	1
AlamoCTG07922_at	AlamCTG07922	Pavir.Ib02010	AT5G07610.1		29.5.11.4.3.2	0	-1
AlamoCTG07954_s_at	AlamCTG07954	Pavir.Eb01939	AT5G08610.1		27.1.2	0	1
AlamoCTG07959_at	AlamCTG07959	Pavir.Ib03907	AT5G38900.1		35.1	0	1
AlamoCTG08008_at	AlamCTG08008					-1	0
AlamoCTG08015_at	AlamCTG08015	Pavir.Eb03659	AT5G45410.1		35.2	0	1
AlamoCTG08045_at	AlamCTG08045	Pavir.J05681	AT5G13420.1		7.2.2	0	1
AlamoCTG08088_s_at	AlamCTG08088	Pavir.J34021	AT5G13530.1	KEG	29.4	0	1
AlamoCTG08121_at	AlamCTG08121	Pavir.Ba00852				1	0
AlamoCTG08209_s_at	AlamCTG08209	Pavir.J40178	AT1G13410.1		35.1.5	-1	0
AlamoCTG08249_at	AlamCTG08249	Pavir.Ib04219				-1	0
AlamoCTG08319_s_at	AlamCTG08319	Pavir.Ba02543	AT1G16270.1		29.4	1	1
AlamoCTG08338_at	AlamCTG08338	Pavir.Eb01911				0	-1
AlamoCTG08353_at	AlamCTG08353	Pavir.Ea03019	AT2G30140.1		26.2	-1	-1
AlamoCTG08393_s_at	AlamCTG08393	Pavir.Ba00134	AT3G06810.1	IBR3	11.9.4.2	0	1
AlamoCTG08403_at	AlamCTG08403	Pavir.Ib02916	AT5G67470.1	ATFH6,FH6	35.1.20	-1	0
AlamoCTG08417_s_at	AlamCTG08417	Pavir.Gb01624	AT2G27285.1		35.1	1	-1
AlamoCTG08491_s_at	AlamCTG08491	Pavir.Ea02776	AT1G29220.1		27.3.67	-1	0
AlamoCTG08523_s_at	AlamCTG08523	Pavir.J14462	AT5G42900.1	COR27	35.2	0	-1
AlamoCTG08537_s_at	AlamCTG08537	Pavir.Bb00244				-1	0
AlamoCTG08550_s_at	AlamCTG08550	Pavir.Ia01328	AT1G69040.2	ACR4	13.99	0	1
AlamoCTG08561_at	AlamCTG08561	Pavir.Eb00696				0	1
AlamoCTG08565_at	AlamCTG08565	Pavir.Ab00121	AT1G56570.1		35.1.5	-1	0
AlamoCTG08593_s_at	AlamCTG08593	Pavir.Fb01854	AT1G55680.1		35.1	0	-1
AlamoCTG08721_s_at	AlamCTG08721	Pavir.Ga01736	AT4G10050.1		35.1	-1	0
AlamoCTG08730_s_at	AlamCTG08730	Pavir.J32143	AT5G47770.1	FPS1	16.1.2.9	-1	0
AlamoCTG08763_s_at	AlamCTG08763	Pavir.Ca00235				-1	0
AlamoCTG08765_s_at	AlamCTG08765	Pavir.Ca01500				0	1
AlamoCTG08767_s_at	AlamCTG08767	Pavir.Hb01236	AT1G67400.1		35.1	-1	0
AlamoCTG08773_s_at	AlamCTG08773	Pavir.J04516	AT3G14470.1		20.1.7	-1	-1
AlamoCTG08854_s_at	AlamCTG08854	Pavir.J23702				0	1
AlamoCTG08861_at	AlamCTG08861	Pavir.Ea00579	AT5G16450.1		25	0	1
AlamoCTG08896_at	AlamCTG08896	Pavir.J22241	AT3G62790.1		9.1.2	0	1
AlamoCTG08917_s_at	AlamCTG08917	Pavir.Cb01078	AT5G05360.1		35.2	0	-1
AlamoCTG08928_at	AlamCTG08928	Pavir.Ib03661	AT4G01897.1		35.2	1	0
AlamoCTG08950_at	AlamCTG08950	Pavir.Da02089	AT2G24040.1		20.2.3	0	-1
AlamoCTG08959_at	AlamCTG08959	Pavir.Cb00425				1	0
AlamoCTG08986_s_at	AlamCTG08986	Pavir.J31667	AT2G37110.1		35.2	0	-1
AlamoCTG09068_s_at	AlamCTG09068	Pavir.Ca01346	AT4G19645.1		35.2	1	1
AlamoCTG09073_s_at	AlamCTG09073	Pavir.Ia04766	AT2G22610.1		31.1	1	0
AlamoCTG09186_at	AlamCTG09186					-1	0
AlamoCTG09190_x_at	AlamCTG09190	Pavir.Ia00434	AT3G43980.1		29.2.1.2.1.29	-1	0
AlamoCTG09204_s_at	AlamCTG09204	Pavir.J12623	AT5G58380.1	CIPK10,PKS2,SIP1,SNRK3.8	29.4	1	1
AlamoCTG09208_s_at	AlamCTG09208	Pavir.Fb01252	AT1G07350.1		35.1	0	1
AlamoCTG09214_s_at	AlamCTG09214	Pavir.J03207	AT1G15170.1		34.99	-1	1
AlamoCTG09247_s_at	AlamCTG09247	Pavir.J40503				1	1
AlamoCTG09394_s_at	AlamCTG09394	Pavir.J05441	AT3G16950.1	LPD1,ptlpd1	8.1.1.3	-1	0
AlamoCTG09414_s_at	AlamCTG09414	Pavir.Fa02043	AT1G11720.2	ATSS3,SS3	2.1.2.2	-1	0
AlamoCTG09421_at	AlamCTG09421	Pavir.Ba01881	AT5G20650.1	COPT5	34.12	1	1
AlamoCTG09519_at	AlamCTG09519	Pavir.J06156				-1	-1
AlamoCTG09526_x_at	AlamCTG09526	Pavir.Ia02057				0	-1
AlamoCTG09600_s_at	AlamCTG09600	Pavir.Ia03702	AT1G08830.1	CSD1	21.6	0	1
AlamoCTG09602_s_at	AlamCTG09602					0	-1
AlamoCTG09614_s_at	AlamCTG09614	Pavir.J36417	AT5G53890.1	AtPSKR2,PSKR2	30.2.10	-1	-1
AlamoCTG09623_s_at	AlamCTG09623	Pavir.J21825				0	1
AlamoCTG09655_s_at	AlamCTG09655	Pavir.Aa02238				1	0
AlamoCTG09729_at	AlamCTG09729					0	1
AlamoCTG09741_s_at	AlamCTG09741	Pavir.Bb00520	AT5G04280.1		27.4	-1	1
AlamoCTG09785_at	AlamCTG09785	Pavir.Eb03845	AT3G62760.1	ATGSTF13	26.9	0	1
AlamoCTG09854RC_s_at	AlamCTG09854-RC	Pavir.Eb03117	AT4G22930.1	DHOASE,PYR4	23.1.1.3	-1	1
AlamoCTG09868_s_at	AlamCTG09868	Pavir.J31195				1	0
AlamoCTG09943_s_at	AlamCTG09943	Pavir.Eb00341	AT1G18950.1		29.1	1	0
AlamoCTG09950_at	AlamCTG09950	Pavir.Ca01245	AT1G48330.1		35.2	-1	0
AlamoCTG09986_at	AlamCTG09986	Pavir.Ea01375	AT1G54610.2		29.4.1	0	-1
AlamoCTG09999_s_at	AlamCTG09999	Pavir.Fb00806	AT1G19660.1		20.2.4	1	0
AlamoCTG10102_at	AlamCTG10102	Pavir.Ia02669	AT1G73270.1	scpl6	29.5.5	-1	0
AlamoCTG10158_s_at	AlamCTG10158	Pavir.J03392	AT2G22410.1	SLO1	35.1.5	-1	0
AlamoCTG10162_at	AlamCTG10162	Pavir.J39704				-1	-1
AlamoCTG10234_s_at	AlamCTG10234	Pavir.Da01146	AT1G69640.1	SBH1	11.8.1	0	-1
AlamoCTG10319_at	AlamCTG10319	Pavir.J02478	AT2G22250.2	AAT,ATAAT,MEE17	13.1.1.2.1	0	1
AlamoCTG10336_at	AlamCTG10336	Pavir.Eb01020	AT1G78780.2		20.1	0	1
AlamoCTG10355_at	AlamCTG10355	Pavir.J00725				0	1
AlamoCTG10405_at	AlamCTG10405	Pavir.J26794	AT5G25220.2	KNAT3	27.3.22	-1	0
AlamoCTG10514_at	AlamCTG10514	Pavir.Ba03765	AT5G08080.1	ATSYP132,SYP132	31.4	0	-1
AlamoCTG10520_x_at	AlamCTG10520	Pavir.J00144	AT5G04980.2		28.1	-1	0
AlamoCTG10608_s_at	AlamCTG10608	Pavir.Aa03378	AT1G31040.1		27.3.99	-1	-1
AlamoCTG10652_at	AlamCTG10652	Pavir.Fb02107	AT5G19000.1	ATBPM1,BPM1	29.5.11.4.5.2	0	-1
AlamoCTG10660_at	AlamCTG10660	Pavir.J38114				-1	0
AlamoCTG10751_s_at	AlamCTG10751	Pavir.J05634	AT4G15940.1		13.2.6.2	0	1
AlamoCTG10860_s_at	AlamCTG10860	Pavir.Ib01983	AT2G23090.1		35.2	0	-1
AlamoCTG10901_s_at	AlamCTG10901	Pavir.J15299	AT1G11950.1		27.3.57	0	-1
AlamoCTG10909_s_at	AlamCTG10909	Pavir.Eb01683	AT5G15860.1	ATPCME,PCME	35.2	1	0
AlamoCTG10929_s_at	AlamCTG10929	Pavir.Cb01031	AT5G27380.1	GSH2,GSHB	21.2.2	0	1
AlamoCTG10939_s_at	AlamCTG10939	Pavir.Aa00304	AT2G26310.1		35.2	0	1
AlamoCTG10986_s_at	AlamCTG10986	Pavir.J20146	AT5G18590.1		35.1	0	-1
AlamoCTG11021_s_at	AlamCTG11021	Pavir.Fa01017				0	1
AlamoCTG11096_s_at	AlamCTG11096	Pavir.Ia03841	AT1G31440.1		31.4	-1	-1
AlamoCTG11146_s_at	AlamCTG11146	Pavir.Eb04078	AT1G10590.3		35.1	0	1
AlamoCTG11147_s_at	AlamCTG11147	Pavir.Bb03610	AT5G27850.1		29.2.1.2.2.18	-1	0
AlamoCTG11236_at	AlamCTG11236					0	1
AlamoCTG11251_at	AlamCTG11251	Pavir.Ea02469	AT2G01120.1	ATORC4,ORC4	31.3	-1	0
AlamoCTG11267_at	AlamCTG11267	Pavir.J12426	AT4G16720.1		29.2.1.2.2.15	-1	0
AlamoCTG11296_s_at	AlamCTG11296	Pavir.J28479	AT4G38350.2		35.1	-1	-1
AlamoCTG11333_x_at	AlamCTG11333	Pavir.J33686	AT5G59910.1	HTB4	28.1.3.2.2	0	-1
AlamoCTG11358_s_at	AlamCTG11358	Pavir.Ea02485	AT3G18290.1	BTS,EMB2454	27.3.11	0	-1
AlamoCTG11374_s_at	AlamCTG11374	Pavir.Ea01461	AT4G03020.1		33.99	0	1
AlamoCTG11400_s_at	AlamCTG11400	Pavir.Ab02697	AT4G01320.1	ATSTE24,STE24	29.5	-1	1
AlamoCTG11457_s_at	AlamCTG11457	Pavir.Bb03212	AT1G45150.1		35.2	0	1
AlamoCTG11458_at	AlamCTG11458	Pavir.J40744				0	1
AlamoCTG11466_at	AlamCTG11466	Pavir.Cb02190	AT3G51640.1		35.2	0	1
AlamoCTG11486_x_at	AlamCTG11486	Pavir.Fb01883	AT5G56710.1		29.2.1.2.2.31	-1	0
AlamoCTG11518_s_at	AlamCTG11518	Pavir.Ia02292				0	-1
AlamoCTG11572_s_at	AlamCTG11572	Pavir.Fa02313	AT3G59990.1	MAP2B	29.5.7	0	1
AlamoCTG11626_at	AlamCTG11626	Pavir.Ea01526	AT1G13245.1	DVL4,RTFL17	33.99	-1	0
AlamoCTG11665_at	AlamCTG11665	Pavir.Bb00987	AT1G34065.1	SAMC2	34.9	-1	-1
AlamoCTG11667_at	AlamCTG11667	Pavir.Aa03473	AT5G42480.1	ARC6	20.2.1	0	1
AlamoCTG11709_at	AlamCTG11709	Pavir.J25809	AT2G06010.1	ORG4	35.2	0	1
AlamoCTG11718_s_at	AlamCTG11718	Pavir.J39271	AT1G16280.1	AtRH36,RH36,SWA3	29.2.2.3.5	0	1
AlamoCTG11753_s_at	AlamCTG11753	Pavir.J20749				1	0
AlamoCTG11874_s_at	AlamCTG11874	Pavir.Cb00701	AT3G01910.1	AT-SO,AtSO,SOX	14.5	1	1
AlamoCTG11906_at	AlamCTG11906					1	0
AlamoCTG11935_s_at	AlamCTG11935	Pavir.Db00659	AT1G32750.1	GTD1,HAC13,HAF01,HAF1,TAF1	27.3.54	0	1
AlamoCTG12002_x_at	AlamCTG12002	Pavir.Ia03877	AT4G26900.1	AT-HF,HISN4	13.1.7.4	-1	0
AlamoCTG12005_at	AlamCTG12005					0	1
AlamoCTG12005_s_at	AlamCTG12005	Pavir.Ga00928	AT4G11790.1		35.1	0	1
AlamoCTG12029_at	AlamCTG12029					-1	0
AlamoCTG12106_x_at	AlamCTG12106	Pavir.J35529	AT1G52600.1		29.3.4.99	-1	0
AlamoCTG12136_at	AlamCTG12136	Pavir.Ea00568	AT1G19310.1		29.5.11.4.2	0	1
AlamoCTG12144_at	AlamCTG12144	Pavir.Hb01910				0	-1
AlamoCTG12177_s_at	AlamCTG12177	Pavir.Ea00539	AT1G25570.1		35.1	-1	0
AlamoCTG12390_s_at	AlamCTG12390	Pavir.Ca01231	AT5G42670.1		35.1.2	1	1
AlamoCTG12485_at	AlamCTG12485	Pavir.Aa00358	AT4G00250.1		27.3.49	-1	-1
AlamoCTG12505_at	AlamCTG12505	Pavir.Ia02057				0	-1
AlamoCTG12514_s_at	AlamCTG12514	Pavir.J01461	AT1G04970.1		35.1	-1	-1
AlamoCTG12533_s_at	AlamCTG12533	Pavir.J01075	AT5G47870.1		35.2	1	1
AlamoCTG12559_at	AlamCTG12559	Pavir.Fb01654				0	-1
AlamoCTG12683_s_at	AlamCTG12683	Pavir.Eb03096	AT2G41740.1	ATVLN2,VLN2	31.1	0	1
AlamoCTG12702_s_at	AlamCTG12702	Pavir.J08390	AT4G02930.1		29.2.4	-1	0
AlamoCTG12733_s_at	AlamCTG12733	Pavir.Ib00446	AT3G47500.1	CDF3	27.3.8	1	1
AlamoCTG12749_s_at	AlamCTG12749	Pavir.Aa00900	AT3G18750.1	ATWNK6,WNK6,ZIK5	29.4	0	1
AlamoCTG12758_s_at	AlamCTG12758	Pavir.Aa03576	AT1G54220.1		8.1.1.2	0	1
AlamoCTG12759_s_at	AlamCTG12759	Pavir.Da00132	AT3G13000.2		27.3.27	1	1
AlamoCTG12764_s_at	AlamCTG12764	Pavir.Ga00225	AT5G40470.1		35.2	1	1
AlamoCTG12768_s_at	AlamCTG12768	Pavir.Ib03005	AT1G22040.1		29.5.11.4.3.2	1	1
AlamoCTG12779_s_at	AlamCTG12779	Pavir.J07279	AT2G22670.4	IAA8	27.3.40	-1	-1
AlamoCTG12782_s_at	AlamCTG12782	Pavir.Bb02606	AT1G30910.1		35.1	1	1
AlamoCTG12797_s_at	AlamCTG12797	Pavir.Ea02508	AT5G19000.1	ATBPM1,BPM1	29.5.11.4.5.2	-1	-1
AlamoCTG12815_s_at	AlamCTG12815	Pavir.Da02334	AT4G12130.1		35.1	0	1
AlamoCTG12838_at	AlamCTG12838	Pavir.J00054	AT2G32010.1	CVL1	28.1	-1	0
AlamoCTG12864_s_at	AlamCTG12864	Pavir.Aa01353	AT1G34020.1		35.1	-1	0
AlamoCTG12872_s_at	AlamCTG12872	Pavir.Ib01976	AT3G19590.1	BUB3.1	31.2	1	0
AlamoCTG12876_s_at	AlamCTG12876	Pavir.Ab02238	AT1G73180.1		29.2.3	-1	0
AlamoCTG12883_s_at	AlamCTG12883	Pavir.Ib03339	AT3G54840.1	ARA-6,ARA6,ATRAB5C,ATRABF1,RABF1	30.5	1	1
AlamoCTG12905_s_at	AlamCTG12905	Pavir.Bb02923	AT5G48150.1	PAT1	30.11	0	1
AlamoCTG12907_s_at	AlamCTG12907	Pavir.Aa01878	AT5G03730.1	AtCTR1,CTR1,SIS1	29.4	-1	0
AlamoCTG12910_s_at	AlamCTG12910	Pavir.Ga00329	AT1G62640.1	KAS III	11.1.3	0	1
AlamoCTG12916_s_at	AlamCTG12916	Pavir.Cb01884	AT5G55390.1	EDM2	27.3.67	1	1
AlamoCTG12922_s_at	AlamCTG12922	Pavir.J01323	AT3G59300.1		35.2	0	1
AlamoCTG12929_at	AlamCTG12929	Pavir.J01991	AT1G53910.1	RAP2.12	27.3.3	1	0
AlamoCTG12934_at	AlamCTG12934	Pavir.J01342	AT2G27730.1		35.2	0	1
AlamoCTG12941_s_at	AlamCTG12941	Pavir.Bb00348	AT5G20960.1	AAO1,AO1,AOalpha,AT-AO1,ATAO,AtAO1	26.1	0	1
AlamoCTG12966_s_at	AlamCTG12966	Pavir.Ia02312				0	1
AlamoCTG12967_s_at	AlamCTG12967	Pavir.Db01268	AT4G38510.5		34.1.1.1	0	1
AlamoCTG12968_at	AlamCTG12968	Pavir.Eb00017	AT4G28880.1	ckl3	29.4	0	-1
AlamoCTG12970_at	AlamCTG12970	Pavir.Ab01867	AT5G04840.1		27.3.35	-1	0
AlamoCTG12972_x_at	AlamCTG12972	Pavir.J17172	AT5G43880.1		35.2	1	1
AlamoCTG12981_s_at	AlamCTG12981	Pavir.Aa02219				0	1
AlamoCTG12984_s_at	AlamCTG12984	Pavir.J26571	AT1G31420.2	FEI1	30.2.13	-1	0
AlamoCTG12994_at	AlamCTG12994	Pavir.Ib02999	AT5G48150.1	PAT1	30.11	1	0
AlamoCTG13002_s_at	AlamCTG13002	Pavir.J40301	AT5G17290.1	APG5,ATATG5,ATG5	29.5.2	0	1
AlamoCTG13033_s_at	AlamCTG13033	Pavir.Bb01327	AT5G47730.1		29.3.4.99	0	1
AlamoCTG13044_s_at	AlamCTG13044	Pavir.Aa00266	AT5G28350.1		35.2	0	1
AlamoCTG13051_s_at	AlamCTG13051	Pavir.Fa00889	AT3G47520.1	MDH	8.2.9	0	1
AlamoCTG13054_s_at	AlamCTG13054	Pavir.J36882	AT1G15780.1		35.2	1	0
AlamoCTG13063_s_at	AlamCTG13063	Pavir.Cb00249	AT3G04810.1	ATNEK2,NEK2	29.4	1	0
AlamoCTG13109_x_at	AlamCTG13109	Pavir.Ab02499				-1	-1
AlamoCTG13112_at	AlamCTG13112					0	1
AlamoCTG13112_s_at	AlamCTG13112	Pavir.Db00183	AT5G67220.1		12.4	0	1
AlamoCTG13170_s_at	AlamCTG13170	Pavir.Cb00162	AT5G49650.1	XK-2,XK2	3.7	0	1
AlamoCTG13171_s_at	AlamCTG13171	Pavir.J04211	AT1G10940.1	ASK1,SNRK2-4,SNRK2.4,SRK2A	29.4	0	1
AlamoCTG13179_s_at	AlamCTG13179	Pavir.Eb01054	AT1G75400.1		29.5.11.4.2	0	1
AlamoCTG13189_at	AlamCTG13189	Pavir.Eb02041				0	1
AlamoCTG13197_s_at	AlamCTG13197	Pavir.J03534	AT2G47210.1		27.3.25	0	1
AlamoCTG13206_s_at	AlamCTG13206	Pavir.Bb01632	AT2G01060.1		27.3.20	1	1
AlamoCTG13207_s_at	AlamCTG13207	Pavir.Ia04951	AT3G28990.1		35.2	0	1
AlamoCTG13221_at	AlamCTG13221	Pavir.J02845	AT5G52530.1		35.1	0	-1
AlamoCTG13259_x_at	AlamCTG13259	Pavir.J00301	AT4G25230.1	RIN2	29.5.11.4.2	1	1
AlamoCTG13294_s_at	AlamCTG13294	Pavir.J24069	AT1G69550.1		20.1.7	0	1
AlamoCTG13298_s_at	AlamCTG13298	Pavir.Eb01847	AT1G17550.1	HAB2	29.4	-1	0
AlamoCTG13314_s_at	AlamCTG13314	Pavir.J40833	AT2G32230.1	PRORP1	35.1.5	-1	1
AlamoCTG13326_s_at	AlamCTG13326	Pavir.Ea01526	AT1G13245.1	DVL4,RTFL17	33.99	-1	0
AlamoCTG13331_x_at	AlamCTG13331	Pavir.Ba00965	AT5G07630.1		35.1	0	1
AlamoCTG13340_at	AlamCTG13340	Pavir.Bb00462	AT3G42170.1		28.99	0	1
AlamoCTG13341_s_at	AlamCTG13341					0	1
AlamoCTG13345_at	AlamCTG13345	Pavir.J04126	AT5G35530.1		29.2.1.2.1.3	0	1
AlamoCTG13346_at	AlamCTG13346	Pavir.Ia02944				-1	-1
AlamoCTG13361_s_at	AlamCTG13361	Pavir.Aa00476	AT1G32810.2		35.2	0	1
AlamoCTG13380_s_at	AlamCTG13380	Pavir.J19049	AT2G27590.1		35.2	1	0
AlamoCTG13390_s_at	AlamCTG13390	Pavir.J23265	AT1G80000.1		35.2	0	1
AlamoCTG13402_s_at	AlamCTG13402	Pavir.Ga00249	AT2G16950.2	ATTRN1,TRN1	29.3.1	0	1
AlamoCTG13403_s_at	AlamCTG13403	Pavir.Cb02169	AT2G26980.4	CIPK3,SnRK3.17	29.4	1	1
AlamoCTG13443_s_at	AlamCTG13443	Pavir.Ba02707	AT1G64230.1	UBC28	29.5.11.3	-1	-1
AlamoCTG13448_s_at	AlamCTG13448	Pavir.Db02484	AT1G29400.1	AML5,ML5	27.4	1	0
AlamoCTG13453_s_at	AlamCTG13453	Pavir.Ia01666	AT1G71220.2	EBS1,PSL2,UGGT	29.7.4	-1	0
AlamoCTG13472_s_at	AlamCTG13472	Pavir.Ib03430	AT5G28840.1	GME	21.2.1.1	-1	1
AlamoCTG13474_s_at	AlamCTG13474	Pavir.Ea00773	AT1G26110.1	DCP5	35.2	0	-1
AlamoCTG13476_s_at	AlamCTG13476	Pavir.Bb03089	AT4G03390.1	SRF3	30.2.5	1	-1
AlamoCTG13493_s_at	AlamCTG13493	Pavir.Bb00946	AT2G45980.1		35.2	1	0
AlamoCTG13498_s_at	AlamCTG13498	Pavir.Fb01497	AT3G13380.1	BRL3	17.3.2.1	0	-1
AlamoCTG13499_s_at	AlamCTG13499	Pavir.J40483	AT1G33110.1		34.99	0	1
AlamoCTG13514_s_at	AlamCTG13514	Pavir.Ab03009	AT5G04410.1	anac078,NAC2	33.99	0	1
AlamoCTG13517_s_at	AlamCTG13517	Pavir.Ib00171	AT3G55220.1		27.1.1	0	1
AlamoCTG13538_at	AlamCTG13538	Pavir.J38701	AT4G34430.4	ATSWI3D,CHB3	27.3.44	-1	0
AlamoCTG13541_s_at	AlamCTG13541	Pavir.J39291				-1	0
AlamoCTG13543_s_at	AlamCTG13543	Pavir.Ib01029	AT1G19835.1		35.2	0	1
AlamoCTG13559_s_at	AlamCTG13559	Pavir.J22757	AT3G59100.1	ATGSL11,gsl11	3.6	-1	0
AlamoCTG13575_s_at	AlamCTG13575	Pavir.Ab02567	AT1G67680.1		29.3.4.99	-1	0
AlamoCTG13578_s_at	AlamCTG13578	Pavir.J15882	AT1G01910.1		34.18.1	-1	0
AlamoCTG13582_s_at	AlamCTG13582	Pavir.Aa03192	AT2G21870.1	MGP1	35.2	0	1
AlamoCTG13590_s_at	AlamCTG13590	Pavir.Fb01782	AT1G12680.1	PEPKR2	4.1.16	0	1
AlamoCTG13594_s_at	AlamCTG13594	Pavir.Da02130	AT2G21790.1	ATRNR1,CLS8,R1,RNR1	23.5.4	1	0
AlamoCTG13624_s_at	AlamCTG13624	Pavir.J04899	AT1G09660.1		27.4	0	1
AlamoCTG13654_s_at	AlamCTG13654	Pavir.Fb01085	AT5G57710.1		20.2.1	0	1
AlamoCTG13666_s_at	AlamCTG13666	Pavir.Ea00625				0	1
AlamoCTG13674_s_at	AlamCTG13674	Pavir.Cb01298	AT5G05410.1	DREB2,DREB2A	27.3.3	0	-1
AlamoCTG13679_s_at	AlamCTG13679	Pavir.J31380	AT4G13250.1	NYC1	26.22	0	1
AlamoCTG13689_s_at	AlamCTG13689	Pavir.Ia04456	AT4G35640.1	ATSERAT3;2,SERAT3;2	13.1.5.3.2	0	1
AlamoCTG13735_s_at	AlamCTG13735	Pavir.J04687				-1	0
AlamoCTG13760_s_at	AlamCTG13760	Pavir.J37635	AT3G43790.1	ZIFL2	34.16	1	1
AlamoCTG13770_s_at	AlamCTG13770	Pavir.J04316	AT1G24340.1	EMB2421,EMB260	26.7	0	1
AlamoCTG13783_s_at	AlamCTG13783					0	1
AlamoCTG13787_s_at	AlamCTG13787	Pavir.J00226	AT1G29370.1		29.4	-1	0
AlamoCTG13805_s_at	AlamCTG13805	Pavir.Ib00840	AT2G46080.1		35.2	0	-1
AlamoCTG13807_s_at	AlamCTG13807	Pavir.Ea03441	AT3G51780.1	ATBAG4,BAG4	20.2.99	0	1
AlamoCTG13808_s_at	AlamCTG13808	Pavir.J08401	AT2G33860.1	ARF3,ETT	27.3.4	-1	-1
AlamoCTG13828_s_at	AlamCTG13828	Pavir.Cb01320	AT1G80950.1		26.5	0	-1
AlamoCTG13847_s_at	AlamCTG13847	Pavir.Ea03835	AT1G02880.3	TPK1	18.2.1	0	1
AlamoCTG13852_s_at	AlamCTG13852	Pavir.Ia00188	AT1G72175.1		29.5.11.4.2	0	-1
AlamoCTG13865_s_at	AlamCTG13865	Pavir.Ea04178	AT5G03160.1	ATP58IPK,P58IPK	20.2.1	-1	0
AlamoCTG13934_at	AlamCTG13934					0	-1
AlamoCTG13940_s_at	AlamCTG13940	Pavir.J04111	AT4G35000.1	APX3	21.2.1	1	1
AlamoCTG13944_s_at	AlamCTG13944	Pavir.Cb02110	AT3G05970.1	ATLACS6,LACS6	11.1.9	-1	-1
AlamoCTG13949_s_at	AlamCTG13949	Pavir.Cb01351	AT1G16780.1	AtVHP2;2,VHP2;2	34.30	-1	0
AlamoCTG13955_s_at	AlamCTG13955	Pavir.Eb03449	AT1G54290.1		29.2.3	0	1
AlamoCTG13964_s_at	AlamCTG13964	Pavir.J02319	AT1G80370.1	CYCA2;4	31.3	1	0
AlamoCTG13987_s_at	AlamCTG13987	Pavir.Ea00104	AT1G51160.1		35.1	-1	0
AlamoCTG14010_s_at	AlamCTG14010	Pavir.Ba00444	AT2G04039.1		35.2	0	-1
AlamoCTG14011_s_at	AlamCTG14011	Pavir.J04068	AT1G22790.1		35.2	-1	-1
AlamoCTG14022_s_at	AlamCTG14022	Pavir.Ia02568	AT4G30100.1		28.1	0	1
AlamoCTG14050_s_at	AlamCTG14050	Pavir.Ib00621	AT1G78000.1	SEL1,SULTR1;2	34.6	0	-1
AlamoCTG14055_x_at	AlamCTG14055	Pavir.J35552	AT3G16560.1		29.4	1	1
AlamoCTG14068_s_at	AlamCTG14068	Pavir.J17495				-1	-1
AlamoCTG14071_s_at	AlamCTG14071	Pavir.Da00483	AT3G30390.1		34.3	1	1
AlamoCTG14072_s_at	AlamCTG14072	Pavir.Bb02327	AT1G45207.2		27.3.99	0	-1
AlamoCTG14073_s_at	AlamCTG14073	Pavir.Db00150	AT3G51370.1		29.4	1	0
AlamoCTG14077_s_at	AlamCTG14077	Pavir.Ib03396	AT3G22790.1		29.4	1	1
AlamoCTG14096_s_at	AlamCTG14096	Pavir.Eb02051	AT3G25910.1		35.2	1	0
AlamoCTG14100_s_at	AlamCTG14100	Pavir.Ba02444	AT5G45170.1		35.1	0	1
AlamoCTG14103_s_at	AlamCTG14103	Pavir.J08926	AT2G37570.1	SLT1	20.2	0	1
AlamoCTG14111_s_at	AlamCTG14111	Pavir.J05887	AT3G09920.1	PIP5K9	30.4.1	0	1
AlamoCTG14114_s_at	AlamCTG14114	Pavir.Ga00865	AT4G03510.1	ATRMA1,RMA1	29.5.11.4.2	0	-1
AlamoCTG14120_s_at	AlamCTG14120	Pavir.Ia03641	AT3G12360.1	ITN1	31.1	0	1
AlamoCTG14136_s_at	AlamCTG14136	Pavir.Fa02147	AT1G77610.1		34.8	-1	0
AlamoCTG14141_s_at	AlamCTG14141	Pavir.J11356	AT1G11910.1	APA1,ATAPA1	29.5.4	-1	-1
AlamoCTG14152_at	AlamCTG14152	Pavir.J23780	AT4G02510.1	ATTOC159,PPI2,TOC159,TOC160,TOC86	29.3.3	0	1
AlamoCTG14156_x_at	AlamCTG14156	Pavir.Ia03418	AT2G47510.1	FUM1	8.1.8	0	1
AlamoCTG14157_s_at	AlamCTG14157	Pavir.J01274	AT5G35200.1		35.1.21	1	0
AlamoCTG14174_s_at	AlamCTG14174	Pavir.Ga00475	AT1G79460.1	ATKS,ATKS1,GA2,KS,KS1	17.6.1.2	0	1
AlamoCTG14176_s_at	AlamCTG14176	Pavir.Ib04127	AT3G22190.1	IQD5	30.3	1	1
AlamoCTG14188_s_at	AlamCTG14188	Pavir.Eb03126	AT1G53140.1	DRP5A	26.17	1	0
AlamoCTG14200_s_at	AlamCTG14200	Pavir.Bb03695	AT1G50240.2	FU	35.1.3	1	0
AlamoCTG14209_s_at	AlamCTG14209	Pavir.Aa00130	AT2G34970.1		29.2.3	-1	0
AlamoCTG14219_s_at	AlamCTG14219	Pavir.Ea03982	AT3G02360.1		7.1.3	0	1
AlamoCTG14220_s_at	AlamCTG14220	Pavir.Fb01852	AT4G12650.1		35.2	-1	0
AlamoCTG14221_s_at	AlamCTG14221	Pavir.Ia00107	AT2G25530.1		35.1	1	1
AlamoCTG14249_s_at	AlamCTG14249	Pavir.J24606	AT3G47570.1		30.2.12	0	1
AlamoCTG14258_s_at	AlamCTG14258	Pavir.Gb01216				0	1
AlamoCTG14283_at	AlamCTG14283	Pavir.Gb01339	AT3G27540.1		35.1	1	1
AlamoCTG14285_s_at	AlamCTG14285	Pavir.J00606	AT5G18860.1		23.2	0	1
AlamoCTG14304_s_at	AlamCTG14304	Pavir.J11386	AT5G26710.1		29.1.17	-1	1
AlamoCTG14311_s_at	AlamCTG14311	Pavir.Eb00265	AT1G62020.1		31.4	-1	0
AlamoCTG14312_s_at	AlamCTG14312	Pavir.Ga01538	AT1G33440.1		34.13	1	1
AlamoCTG14317_s_at	AlamCTG14317	Pavir.J35581	AT5G20900.1	JAZ12,TIFY3B	35.2	1	0
AlamoCTG14318_s_at	AlamCTG14318	Pavir.Bb00972	AT1G55090.1		35.1	1	1
AlamoCTG14321_s_at	AlamCTG14321	Pavir.Fb01773				0	1
AlamoCTG14346_s_at	AlamCTG14346	Pavir.Ba00275				0	1
AlamoCTG14353_s_at	AlamCTG14353	Pavir.J34938	AT5G45890.1	SAG12	29.5.3	-1	0
AlamoCTG14372_at	AlamCTG14372					-1	-1
AlamoCTG14372_s_at	AlamCTG14372	Pavir.Ea03772	AT2G27810.1	ATNAT12,NAT12	34.99	-1	-1
AlamoCTG14390_s_at	AlamCTG14390	Pavir.J04427	AT5G43960.1		29.3.1	-1	0
AlamoCTG14403_s_at	AlamCTG14403	Pavir.Ea00338	AT3G20630.1	ATUBP14,PER1,TTN6,UBP14	29.5.11.5	0	1
AlamoCTG14404_s_at	AlamCTG14404	Pavir.J11568	AT3G46560.1	emb2474,TIM9	29.3.2	-1	0
AlamoCTG14438_s_at	AlamCTG14438	Pavir.Ea03919	AT1G27390.1	TOM20-2	29.3.2	-1	0
AlamoCTG14443_x_at	AlamCTG14443	Pavir.Ib03746	AT4G39050.1		31.1	1	0
AlamoCTG14470_x_at	AlamCTG14470	Pavir.J38235	AT1G70570.1		13.1.6.5.2	0	1
AlamoCTG14480_s_at	AlamCTG14480	Pavir.Ea00771	AT1G18560.1		28.1.1.4	0	1
AlamoCTG14498_s_at	AlamCTG14498	Pavir.Aa03072	AT5G56370.1		29.5.11.4.3.2	-1	0
AlamoCTG14501_at	AlamCTG14501	Pavir.Bb02318	AT3G56590.1		35.1.41	0	-1
AlamoCTG14508_at	AlamCTG14508	Pavir.Bb02396	AT1G15250.1		29.2.1.2.2.37	-1	-1
AlamoCTG14509_s_at	AlamCTG14509	Pavir.Eb04034	AT1G08200.1	AXS2	10.1.3	-1	0
AlamoCTG14513_x_at	AlamCTG14513	Pavir.Ba00391	AT4G33950.1	ATOST1,OST1,P44,SNRK2-6,SNRK2.6,SRK2E	29.4.1	1	1
AlamoCTG14523_s_at	AlamCTG14523	Pavir.Aa01260	AT5G22300.1	AtNIT4,NIT4	16.5.1.3.3	1	1
AlamoCTG14539_s_at	AlamCTG14539	Pavir.J03648	AT2G20360.1		9.1.2	0	1
AlamoCTG14540_s_at	AlamCTG14540	Pavir.Fa00237	AT2G31820.1		31.1	0	1
AlamoCTG14559_s_at	AlamCTG14559	Pavir.Bb00271	AT2G34730.2		31.1	-1	0
AlamoCTG14563_at	AlamCTG14563	Pavir.J04097	AT5G16440.1	IPP1	16.1.2.7	0	1
AlamoCTG14573_s_at	AlamCTG14573	Pavir.Ea02938	AT5G11710.1		35.1.21	0	-1
AlamoCTG14596_s_at	AlamCTG14596	Pavir.Eb02668	AT5G52920.1	PKP-BETA1,PKP1,PKP2	4.2.14	0	1
AlamoCTG14600_s_at	AlamCTG14600	Pavir.Ba00948	AT3G16940.1		27.3.39	0	1
AlamoCTG14610_at	AlamCTG14610	Pavir.Ba02618	AT5G03730.1	AtCTR1,CTR1,SIS1	29.4	0	1
AlamoCTG14613_s_at	AlamCTG14613	Pavir.J31828	AT2G47680.1		28.1	-1	0
AlamoCTG14615_at	AlamCTG14615					0	-1
AlamoCTG14615_s_at	AlamCTG14615	Pavir.J30031				0	-1
AlamoCTG14657_s_at	AlamCTG14657	Pavir.Ab00120	AT2G17890.1	CPK16	29.4	-1	0
AlamoCTG14685_s_at	AlamCTG14685	Pavir.Eb03984	AT5G63970.1		29.5.11.4.2	-1	0
AlamoCTG14693_x_at	AlamCTG14693	Pavir.Cb00603	AT5G27920.1		29.5.11.4.3.2	1	1
AlamoCTG14734_s_at	AlamCTG14734	Pavir.Aa01494	AT2G11520.1	CRCK3	29.4.1.54	1	1
AlamoCTG14740_at	AlamCTG14740	Pavir.J23850	AT4G26840.1	ATSUMO1,SUM1,SUMO 1,SUMO1	29.5.11.1	1	0
AlamoCTG14743_s_at	AlamCTG14743	Pavir.Eb03998	AT5G52650.1		29.2.1.2.1.10	-1	-1
AlamoCTG14749_at	AlamCTG14749	Pavir.Ea03157	AT5G45520.1		35.2	1	0
AlamoCTG14782_s_at	AlamCTG14782	Pavir.Ba00149	AT2G40765.1		35.2	-1	0
AlamoCTG14784_s_at	AlamCTG14784	Pavir.J02463	AT4G36790.1		34.99	-1	0
AlamoCTG14789_s_at	AlamCTG14789	Pavir.Eb03391	AT2G02480.1	STI	28.1	-1	0
AlamoCTG14792_s_at	AlamCTG14792	Pavir.Ia04472	AT1G20640.1		33.99	1	1
AlamoCTG14793_s_at	AlamCTG14793	Pavir.J28625	AT2G16270.1		35.2	-1	0
AlamoCTG14818_s_at	AlamCTG14818	Pavir.Bb02310	AT4G34670.1		29.2.1.2.1.53	-1	0
AlamoCTG14820_s_at	AlamCTG14820	Pavir.Ab03109	AT2G01830.2	AHK4,ATCRE1,CRE1,WOL,WOL1	17.4.2	1	0
AlamoCTG14836_s_at	AlamCTG14836	Pavir.Ea00043	AT3G15355.1	PFU1,UBC25	29.5.11.3	-1	-1
AlamoCTG14852_s_at	AlamCTG14852	Pavir.Ia03845	AT1G07350.1		35.1	0	1
AlamoCTG14857_s_at	AlamCTG14857	Pavir.Ia01002	AT2G16270.1		35.2	1	0
AlamoCTG14972_at	AlamCTG14972	Pavir.J39330	AT4G05320.2	UBQ10	29.5.11.1	1	0
AlamoCTG14988_at	AlamCTG14988	Pavir.J25224	AT2G21940.4	ATSK1,SK1	13.1.6.1.5	0	1
AlamoCTG18111_at	AlamCTG18111	Pavir.J01908	AT3G24030.1		18.2	0	1
AlamoCTG18831_s_at	AlamCTG18831	Pavir.Ia01108	AT5G17920.1	ATCIMS,ATMETS,ATMS1	13.1.3.4	1	1
AlamoSLT15073_s_at	AlamSGLT15073	Pavir.J13355	AT3G13224.2		27.4	0	-1
AlamoSLT15155_at	AlamSGLT15155					0	1
AlamoSLT15356_at	AlamSGLT15356	Pavir.Bb01890	AT5G16560.1	KAN,KAN1	27.3.20	-1	0
AlamoSLT15398_at	AlamSGLT15398	Pavir.Eb01493	AT1G06490.1	ATGSL07,atgsl7,gsl07	3.6	-1	0
AlamoSLT15471_s_at	AlamSGLT15471	Pavir.Ib02083	AT3G29170.1		35.2	-1	0
AlamoSLT15518_at	AlamSGLT15518	Pavir.Ia01856	AT3G54840.1	ARA-6,ARA6,ATRAB5C,ATRABF1,RABF1	30.5	0	1
AlamoSLT15526_at	AlamSGLT15526	Pavir.J11425				0	-1
AlamoSLT15539_s_at	AlamSGLT15539	Pavir.Ca00527	AT1G12400.1		35.2	-1	-1
AlamoSLT15589_s_at	AlamSGLT15589	Pavir.J08686				1	0
AlamoSLT15634_s_at	AlamSGLT15634	Pavir.Bb03649	AT1G08830.1	CSD1	21.6	0	1
AlamoSLT15704_s_at	AlamSGLT15704	Pavir.Aa03481	AT5G64050.1	ATERS,ERS,OVA3	29.1.17	0	1
AlamoSLT15878_at	AlamSGLT15878	Pavir.Db00134				0	1
AlamoSLT15973_s_at	AlamSGLT15973	Pavir.J21739	AT5G56850.1		35.2	-1	0
AlamoSLT15998_at	AlamSGLT15998					-1	0
AlamoSLT16147_at	AlamSGLT16147	Pavir.J18559				-1	0
AlamoSLT16317_at	AlamSGLT16317					0	1
AlamoSLT16341_s_at	AlamSGLT16341	Pavir.Ca00604	AT5G52660.2		27.3.26	0	1
AlamoSLT16364_at	AlamSGLT16364	Pavir.Bb01776	AT4G21530.1		29.5.11.4.4	1	0
AlamoSLT16515_s_at	AlamSGLT16515	Pavir.J14586	AT1G20630.1	CAT1	21.6	0	1
AlamoSLT16533_s_at	AlamSGLT16533	Pavir.Aa03404	AT2G02560.2	ATCAND1,CAND1,ETA2,HVE,TIP120	17.2.2	0	1
AlamoSLT16715_s_at	AlamSGLT16715	Pavir.Ib01678	AT3G57300.1	ATINO80,INO80	28.99	0	1
AlamoSLT16758_at	AlamSGLT16758					-1	-1
AlamoSLT16890_at	AlamSGLT16890	Pavir.Ia00229	AT3G06580.1	GAL1,GALK	3.8.1	-1	-1
AlamoSLT16986_s_at	AlamSGLT16986	Pavir.J02058	AT4G21090.1	ATMFDX2,MFDX2	9.99	0	1
AlamoSLT17329_s_at						0	1
AlamoSLT17349_at	AlamSGLT17349	Pavir.J05918	AT3G53730.1		28.1.3.2.4	1	0
AlamoSLT17528_at	AlamSGLT17528	Pavir.Ca00948	AT1G11910.1	APA1,ATAPA1	29.5.4	1	0
AlamoSLT17979_s_at						0	-1
AlamoSLT18216_at	AlamSGLT18216					0	1
AP13.11912.m00014_s_at	AP13_model_11912.m00014	Pavir.J13452	AT2G21150.1	XCT	30.11	0	-1
AP13.11915.m00011_s_at	AP13_model_11915.m00011	Pavir.Aa01104				1	0
AP13.11919.m00002_at	AP13_model_11919.m00002	Pavir.Ba01406	AT2G31170.1	SYCO ARATH	29.1.16	0	-1
AP13.11919.m00008_s_at	AP13_model_11919.m00008	Pavir.Ba01411	AT1G65090.2		35.2	0	1
AP13.11919.m00009_s_at	AP13_model_11919.m00009	Pavir.Ba01415	AT2G24220.1	ATPUP5,PUP5	34.10	0	1
AP13.11919.m00013_s_at	AP13_model_11919.m00013	Pavir.Ba01419	AT4G31860.1		29.4	-1	0
AP13.11919.m00014_s_at	AP13_model_11919.m00014	Pavir.Ba01419	AT4G31860.1		29.4	-1	-1
AP13.11926.m00003_s_at	AP13_model_11926.m00003	Pavir.J39838	AT1G09960.1	ATSUC4,ATSUT4,SUC4,SUT4	34.2.1	1	1
AP13.11926.m00004_s_at	AP13_model_11926.m00004	Pavir.Ca02944	AT1G09960.1	ATSUC4,ATSUT4,SUC4,SUT4	34.2.1	1	1
AP13.11926.m00013_at	AP13_model_11926.m00013	Pavir.Ca02968	AT3G52080.1	chx28	34.12	0	-1
AP13.11926.m00014_at	AP13_model_11926.m00014	Pavir.J34527	AT5G18000.1	VDD	27.3.41	0	-1
AP13.11934.m00011_s_at	AP13_model_11934.m00011	Pavir.Ba01055	AT5G67420.1	ASL39,LBD37	27.3.37	-1	0
AP13.12059.m00004_s_at	AP13_model_12059.m00004	Pavir.J06262	AT4G32400.1	ATBT1,EMB104,EMB42,SHS1	34.8	0	1
AP13.12059.m00013_s_at	AP13_model_12059.m00013	Pavir.Ca01085	AT4G20140.1	GSO1	30.2.11	0	-1
AP13.12059.m00019_s_at	AP13_model_12059.m00019	Pavir.Ca01089	AT4G24670.1	TAR2	16.5.99.1	-1	0
AP13.12062.m00001_at	AP13_model_12062.m00001					-1	0
AP13.12062.m00009_s_at	AP13_model_12062.m00009	Pavir.Ia00287	AT4G15770.1		29.2.2	-1	0
AP13.12063.m00003_s_at	AP13_model_12063.m00003	Pavir.J04917	AT1G28140.1		9.7	0	1
AP13.12063.m00016_at	AP13_model_12063.m00016					0	-1
AP13.12063.m00016_s_at	AP13_model_12063.m00016	Pavir.Ib04317	AT3G07130.1	ATPAP15,PAP15	26.13	0	-1
AP13.12063.m00018_s_at	AP13_model_12063.m00018	Pavir.Ib04335	AT2G04520.1		29.2.3	-1	0
AP13.12067.m00007_s_at	AP13_model_12067.m00007	Pavir.Gb00398	AT2G20810.1	GAUT10,LGT4	26.2	-1	0
AP13.12068.m00011_s_at	AP13_model_12068.m00011	Pavir.Ib02401	AT5G02540.1		26.22	1	1
AP13.12199.m00002_s_at	AP13_model_12199.m00002	Pavir.Ab03018	AT5G55710.1		35.2	0	1
AP13.12200.m00002_s_at	AP13_model_12200.m00002	Pavir.Eb01847	AT1G17550.1	HAB2	29.4	-1	0
AP13.12201.m00006_s_at	AP13_model_12201.m00006	Pavir.Ia00970	AT1G74090.1	ATSOT18,ATST5B,SOT18	16.5.1.1.1.9	0	1
AP13.12202.m00003_x_at	AP13_model_12202.m00003	Pavir.Ia02104	AT5G09810.1	ACT7	31.1	-1	0
AP13.12206.m00004_x_at	AP13_model_12206.m00004	Pavir.Aa02172	AT3G48560.1	AHAS,ALS,CSR1,IMR1,TZP5	13.1.4.1.1	-1	0
AP13.12212.m00013_s_at	AP13_model_12212.m00013	Pavir.J04470	AT2G32060.1		29.2.1.2.1.12	0	1
AP13.12217.m00001_at	AP13_model_12217.m00001	Pavir.Ba03315	AT2G37710.1	RLK	30.2.99	0	1
AP13.12217.m00003_s_at	AP13_model_12217.m00003	Pavir.Ba03470	AT1G03860.1	ATPHB2,PHB2	31.3	-1	0
AP13.12220.m00002_s_at	AP13_model_12220.m00002	Pavir.J02988	AT3G23090.1		35.2	0	-1
AP13.12221.m00007_s_at	AP13_model_12221.m00007	Pavir.Gb01670	AT3G61110.1	ARS27A,RS27A	29.2.1.2.1.27	-1	0
AP13.12221.m00012_s_at	AP13_model_12221.m00012	Pavir.Ga01813	AT4G17010.1		35.2	-1	0
AP13.12332.m00004_s_at	AP13_model_12332.m00004	Pavir.J21656	AT4G33625.1		35.2	0	1
AP13.12332.m00012_s_at	AP13_model_12332.m00012	Pavir.J02308	AT1G53320.1	AtTLP7,TLP7	29.5.11.4.3.2	0	1
AP13.12333.m00005_s_at	AP13_model_12333.m00005	Pavir.J31674	AT3G14920.1		35.2	1	-1
AP13.12333.m00006_at	AP13_model_12333.m00006	Pavir.Ea00191	AT3G14920.1		35.2	0	-1
AP13.12335.m00002_s_at	AP13_model_12335.m00002	Pavir.Ib00606	AT3G52180.1	ATPTPKIS1,ATSEX4,DSP4,SEX4	2.2.2.10	0	1
AP13.12336.m00003_s_at	AP13_model_12336.m00003	Pavir.J16651	AT1G69490.1	ANAC029,ATNAP,NAP	33.99	0	1
AP13.12337.m00010_s_at	AP13_model_12337.m00010	Pavir.J31503	AT4G35220.1		28.99	1	0
AP13.12337.m00014_s_at	AP13_model_12337.m00014	Pavir.Ab00647	AT4G35220.1		28.99	1	1
AP13.12340.m00010_s_at	AP13_model_12340.m00010	Pavir.Da01068	AT3G18180.1		35.2	0	-1
AP13.12341.m00015_s_at	AP13_model_12341.m00015	Pavir.Ba01068	AT3G26618.1	ERF1-3	29.2.5	0	1
AP13.12687.m00002_at	AP13_model_12687.m00002	Pavir.Fb01754	AT3G19270.1	CYP707A4	26.10	0	-1
AP13.12689.m00011_s_at	AP13_model_12689.m00011	Pavir.Ab02105	AT1G50630.1		27.3.3	1	1
AP13.12691.m00006_s_at	AP13_model_12691.m00006	Pavir.J22328	AT5G20480.1	EFR	30.2.12	1	1
AP13.12692.m00022_s_at	AP13_model_12692.m00022	Pavir.Gb01190	AT3G15040.1		35.2	1	0
AP13.12694.m00003_s_at	AP13_model_12694.m00003	Pavir.Db01650	AT5G53400.1	BOB1	31.1	0	-1
AP13.12695.m00002_s_at						0	-1
AP13.12695.m00004_s_at	AP13_model_12695.m00004	Pavir.Ib01390	AT2G30260.1	U2B\'\'	27.1.1	0	-1
AP13.12695.m00005_x_at	AP13_model_12695.m00005	Pavir.Ib01390	AT2G30260.1	U2B\'\'	27.1.1	0	-1
AP13.12695.m00007_s_at	AP13_model_12695.m00007	Pavir.Ib01393	AT5G01740.1		30.2.99	-1	0
AP13.12696.m00007_s_at	AP13_model_12696.m00007	Pavir.J22774	AT3G62940.2		29.5.3	-1	0
AP13.12696.m00017_s_at	AP13_model_12696.m00017	Pavir.J22823	AT2G41870.1		27.3.67	0	1
AP13.12702.m00007_s_at	AP13_model_12702.m00007	Pavir.Gb00139	AT1G06010.1		35.2	-1	0
AP13.12703.m00018_s_at	AP13_model_12703.m00018	Pavir.J01199	AT5G03650.1	SBE2.2	2.1.2.3	0	1
AP13.12705.m00001_s_at	AP13_model_12705.m00001	Pavir.Ba00117	AT4G04880.1		23.2	1	0
AP13.12733.m00013_s_at	AP13_model_12733.m00013	Pavir.Bb02460	AT3G10240.1		29.5.11.4.3.2	1	0
AP13.12735.m00007_at	AP13_model_12735.m00007	Pavir.Ga00897				1	1
AP13.12735.m00008_s_at	AP13_model_12735.m00008	Pavir.Ga00898	AT3G43630.1		33.99	0	1
AP13.12735.m00010_s_at	AP13_model_12735.m00010	Pavir.Ga00900	AT3G49590.3		35.2	1	0
AP13.12739.m00001_s_at	AP13_model_12739.m00001	Pavir.Eb03566	AT3G56370.1		30.2.7	-1	0
AP13.12743.m00003_s_at	AP13_model_12743.m00003	Pavir.Ab02181	AT1G25580.1	ANAC008,SOG1	33.99	1	0
AP13.12746.m00006_s_at	AP13_model_12746.m00006	Pavir.Ea01550	AT1G72710.1	CKL2	29.4	0	1
AP13.12748.m00003_x_at	AP13_model_12748.m00003	Pavir.J01402	AT1G22540.1		34.13	0	-1
AP13.12748.m00010_s_at	AP13_model_12748.m00010	Pavir.J02820	AT1G22540.1		34.13	1	1
AP13.12750.m00001_s_at	AP13_model_12750.m00001	Pavir.Aa00773	AT1G54130.1	AT-RSH3,ATRSH3,RSH3	20.1.5	1	0
AP13.12750.m00002_s_at	AP13_model_12750.m00002	Pavir.Aa00773	AT1G54130.1	AT-RSH3,ATRSH3,RSH3	20.1.5	1	1
AP13.12750.m00003_s_at	AP13_model_12750.m00003	Pavir.Aa00774	AT5G17160.1		35.2	1	0
AP13.12751.m00014_s_at	AP13_model_12751.m00014	Pavir.Ia04501	AT4G28390.1	AAC3,ATAAC3	34.9	0	1
AP13.12752.m00011_s_at	AP13_model_12752.m00011	Pavir.Ia03838	AT3G53940.1		34.9	-1	0
AP13.12753.m00001_s_at	AP13_model_12753.m00001	Pavir.Ib01497	AT1G36050.2		35.2	-1	0
AP13.12753.m00006_s_at	AP13_model_12753.m00006	Pavir.J39115	AT2G27060.1		30.2.3	-1	0
AP13.12753.m00008_x_at	AP13_model_12753.m00008	Pavir.Ib01494				1	0
AP13.12753.m00013_s_at	AP13_model_12753.m00013	Pavir.Ib01490	AT2G27030.3	ACAM-2,CAM5	30.3	-1	0
AP13.12756.m00007_s_at	AP13_model_12756.m00007	Pavir.Ia03359	AT3G56760.1		30.3	1	0
AP13.12758.m00008_s_at	AP13_model_12758.m00008	Pavir.Eb02502	AT5G12180.1	CPK17	30.3	1	0
AP13.12758.m00011_at	AP13_model_12758.m00011	Pavir.Da02328				0	-1
AP13.12759.m00010_s_at	AP13_model_12759.m00010	Pavir.J04713	AT1G10020.1		35.2	-1	-1
AP13.12760.m00011_s_at	AP13_model_12760.m00011	Pavir.J23661	AT5G65960.1		35.2	0	1
AP13.12915.m00007_s_at	AP13_model_12915.m00007	Pavir.Ba02366	AT3G61050.1	NTMC2T4,NTMC2TYPE4	30.3	-1	-1
AP13.12915.m00009_s_at	AP13_model_12915.m00009	Pavir.Ba02363	AT1G23820.1	SPDS1	22.1.6	0	1
AP13.12916.m00008_s_at	AP13_model_12916.m00008	Pavir.J37384	AT2G26570.1		35.2	1	0
AP13.12916.m00015_s_at	AP13_model_12916.m00015	Pavir.Ba00404	AT4G30000.1		25.3	0	1
AP13.12919.m00004_s_at	AP13_model_12919.m00004	Pavir.Cb00202				-1	0
AP13.12921.m00010_s_at	AP13_model_12921.m00010	Pavir.J18965	AT5G61240.2		20.1	-1	0
AP13.12921.m00020_s_at	AP13_model_12921.m00020	Pavir.Ia04675	AT3G01015.1		35.2	1	0
AP13.12921.m00021_s_at	AP13_model_12921.m00021	Pavir.Ia04676	AT3G02090.1	MPPBETA	29.3.2	0	1
AP13.12923.m00001_s_at	AP13_model_12923.m00001	Pavir.J38990	AT1G19330.2		35.2	0	-1
AP13.12924.m00008_s_at	AP13_model_12924.m00008	Pavir.J00427	AT2G26140.1	ftsh4	29.5.7	0	1
AP13.12925.m00019_s_at	AP13_model_12925.m00019	Pavir.Ba00391	AT4G33950.1	ATOST1,OST1,P44,SNRK2-6,SNRK2.6,SRK2E	29.4.1	0	1
AP13.12928.m00008_s_at	AP13_model_12928.m00008	Pavir.J23814	AT1G51340.1		34.99	1	1
AP13.12929.m00022_s_at	AP13_model_12929.m00022	Pavir.Ib04393	AT2G32150.1		35.1	0	1
AP13.12933.m00017_s_at	AP13_model_12933.m00017	Pavir.J03970	AT3G44050.1		31.1	1	0
AP13.12933.m00018_at	AP13_model_12933.m00018	Pavir.J03972	AT5G22020.1		16.4.1	-1	1
AP13.12933.m00020_s_at	AP13_model_12933.m00020	Pavir.Ia00543	AT4G17240.1		35.2	1	0
AP13.12933.m00024_s_at	AP13_model_12933.m00024	Pavir.J00816	AT5G35840.1	PHYC	30.11	1	1
AP13.12934.m00001_s_at	AP13_model_12934.m00001	Pavir.Gb00903	AT1G16860.1		35.1	0	-1
AP13.12935.m00006_s_at	AP13_model_12935.m00006	Pavir.Gb00333	AT5G43060.1		29.5.3	1	0
AP13.12935.m00008_x_at	AP13_model_12935.m00008	Pavir.Ga00293	AT1G73880.1	UGT89B1	26.2	-1	0
AP13.12935.m00013_s_at	AP13_model_12935.m00013	Pavir.Ga00286	AT3G19480.1		13.1.5.1.1	0	1
AP13.12938.m00016_s_at	AP13_model_12938.m00016	Pavir.Da00014	AT1G05260.1	RCI3,RCI3A	20.2.2	1	0
AP13.12944.m00003_s_at	AP13_model_12944.m00003	Pavir.Bb03398	AT2G22010.1	RKP	29.5.11.4.2	0	1
AP13.12944.m00013_x_at	AP13_model_12944.m00013	Pavir.Ba00366	AT5G39850.1		29.2.1.2.1.9	-1	0
AP13.13142.m00007_s_at	AP13_model_13142.m00007	Pavir.J14758	AT4G34200.1	EDA9	13.1.5.1.1	1	1
AP13.13142.m00008_s_at	AP13_model_13142.m00008	Pavir.J14759	AT5G13690.1	CYL1,NAGLU	26.8	1	0
AP13.13156.m00001_s_at	AP13_model_13156.m00001	Pavir.Cb01298	AT5G05410.1	DREB2,DREB2A	27.3.3	0	-1
AP13.13160.m00005_s_at	AP13_model_13160.m00005	Pavir.J07435	AT1G69040.2	ACR4	13.99	-1	-1
AP13.13175.m00003_s_at	AP13_model_13175.m00003	Pavir.J34560	AT3G01060.1		35.2	0	1
AP13.13175.m00010_s_at	AP13_model_13175.m00010	Pavir.J08940	AT1G55900.1	emb1860,TIM50	34.9	-1	0
AP13.13179.m00010_s_at	AP13_model_13179.m00010	Pavir.Aa01514	AT1G74050.1		29.2.1.2.2.6	-1	0
AP13.13228.m00002_s_at	AP13_model_13228.m00002	Pavir.Fb00678	AT5G13300.1	AGD3,SFC,VAN3	30.5	0	1
AP13CTG00008RC_at	AP13CTG00008-RC					0	1
AP13CTG00008RC_s_at	AP13CTG00008-RC	Pavir.Ia03265	AT3G01120.1	ATCYS1,CGS,CGS1,MTO1	13.1.3.4.1	1	1
AP13CTG00011_at	AP13CTG00011	Pavir.Ba03987	AT5G67380.1	ATCKA1,CKA1	29.4	0	-1
AP13CTG00016_at	AP13CTG00016	Pavir.Ba02042	AT1G77670.1		16.2	0	1
AP13CTG00018_s_at	AP13CTG00018	Pavir.Fa01213	AT1G19660.1		20.2.4	1	0
AP13CTG00020_at	AP13CTG00020	Pavir.J32419	AT3G54470.1		23.1.1.5	0	1
AP13CTG00022_at	AP13CTG00022	Pavir.Bb02596	AT4G30210.2	AR2,ATR2	26.10	-1	0
AP13CTG00023_s_at	AP13CTG00023	Pavir.Gb00638	AT2G28315.1		34	1	1
AP13CTG00027_at	AP13CTG00027	Pavir.Ia00869	AT5G37510.1	CI76,EMB1467	9.1.2	0	1
AP13CTG00030_at	AP13CTG00030	Pavir.Ib04256	AT4G34610.1	BLH6	27.3.22	1	1
AP13CTG00042_at	AP13CTG00042	Pavir.J04602	AT4G14240.1		35.2	0	1
AP13CTG00045_at	AP13CTG00045	Pavir.Ib01019	AT4G38630.1	ATMCB1,MBP1,MCB1,RPN10	29.5.11	0	1
AP13CTG00048-3RC_x_at						0	-1
AP13CTG00057_at	AP13CTG00057					-1	0
AP13CTG00058_s_at	AP13CTG00058	Pavir.J10133	AT5G48300.1	ADG1,APS1	2.1.2.1	-1	1
AP13CTG00068_at	AP13CTG00068	Pavir.Ba01253	AT5G24400.1	EMB2024,PGL3	7.1.2	0	1
AP13CTG00069_at	AP13CTG00069	Pavir.Ab03096	AT3G03380.1	DegP7	29.5.5	0	1
AP13CTG00072_at	AP13CTG00072	Pavir.Ib00734	AT3G02090.1	MPPBETA	29.3.2	0	1
AP13CTG00077-4_s_at						0	1
AP13CTG00079_at	AP13CTG00079	Pavir.J02672	AT5G61840.1	GUT1	26.2	0	-1
AP13CTG00085_s_at	AP13CTG00085	Pavir.J04207	AT2G47470.1	ATPDI11,ATPDIL2-1,MEE30,PDI11,UNE5	21.1.1	-1	-1
AP13CTG00099_at	AP13CTG00099					1	0
AP13CTG00099_s_at	AP13CTG00099	Pavir.Db00824	AT2G17410.1		27.3.38	1	0
AP13CTG00100_at	AP13CTG00100	Pavir.J33955	AT2G35790.1		35.2	0	1
AP13CTG00105_s_at	AP13CTG00105	Pavir.Ib01339	AT3G09690.1		35.1	1	0
AP13CTG00108_at	AP13CTG00108	Pavir.Bb02587	AT5G25100.1		35.1	-1	0
AP13CTG00111_at	AP13CTG00111	Pavir.Gb00853	AT4G35310.1	ATCPK5,CPK5	30.3	0	-1
AP13CTG00116_at	AP13CTG00116	Pavir.Ea02794	AT5G08030.1		11.9.3.3	1	0
AP13CTG00122_s_at	AP13CTG00122	Pavir.Ib04459	AT5G17020.1	ATCRM1,ATXPO1,HIT2,XPO1,XPO1A	29.3.1	0	1
AP13CTG00125_at	AP13CTG00125	Pavir.Eb00990	AT2G43750.1	ACS1,ATCS-B,CPACS1,OASB	13.1.5.3.1	0	1
AP13CTG00131_s_at	AP13CTG00131	Pavir.Aa00454	AT5G14880.1		34.15	0	-1
AP13CTG00136_at	AP13CTG00136					1	0
AP13CTG00137_at	AP13CTG00137	Pavir.Da00674	AT5G43810.1	AGO10,PNH,ZLL	29.2.3	-1	0
AP13CTG00138_at	AP13CTG00138	Pavir.Ia01989	AT5G41340.1	ATUBC4,UBC4	29.5.11.3	0	-1
AP13CTG00139_at	AP13CTG00139	Pavir.J07098	AT4G13930.1	SHM4	25.1	-1	0
AP13CTG00140_at	AP13CTG00140					-1	0
AP13CTG00143_s_at	AP13CTG00143	Pavir.Ia04970	AT2G01910.1	ATMAP65-6,MAP65-6	31.1	1	1
AP13CTG00144_s_at	AP13CTG00144	Pavir.Eb01926	AT1G80410.1	EMB2753	26.5	0	1
AP13CTG00151_at	AP13CTG00151	Pavir.J01636	AT4G24330.1		35.2	-1	0
AP13CTG00159_at	AP13CTG00159	Pavir.Ha01821	AT2G27230.1	LHW	27.3.6	0	1
AP13CTG00162_s_at	AP13CTG00162	Pavir.Ha01843	AT3G57610.1	ADSS	23.1.2.20	0	1
AP13CTG00166_at	AP13CTG00166					-1	0
AP13CTG00171_at	AP13CTG00171	Pavir.Bb03363	AT1G22410.1		13.1.6.1.1	0	1
AP13CTG00172_at	AP13CTG00172	Pavir.Bb01327	AT5G47730.1		29.3.4.99	0	1
AP13CTG00180_s_at	AP13CTG00180	Pavir.Ia04079	AT4G17530.1	ATRAB1C,ATRABD2C,RAB1C	30.5	1	0
AP13CTG00186_at	AP13CTG00186	Pavir.Cb01916	AT5G48230.2	ACAT2,EMB1276	16.1.2.1	0	1
AP13CTG00189_x_at	AP13CTG00189	Pavir.Ia04618	AT3G49870.1	ARLA1C,ATARLA1C	29.3.4.99	1	0
AP13CTG00192_at	AP13CTG00192	Pavir.Ia00693	AT4G34350.1	CLB6,HDR,ISPH	16.1.1.7	1	1
AP13CTG00200RC_at	AP13CTG00200-RC	Pavir.Cb01916	AT5G48230.2	ACAT2,EMB1276	16.1.2.1	0	1
AP13CTG00206-1_s_at						0	1
AP13CTG00222_s_at						-1	0
AP13CTG00233_at	AP13CTG00233					-1	0
AP13CTG00233_s_at	AP13CTG00233	Pavir.Ea02482	AT5G38380.1		35.2	-1	0
AP13CTG00241_at	AP13CTG00241	Pavir.Bb03398	AT2G22010.1	RKP	29.5.11.4.2	0	1
AP13CTG00251_at	AP13CTG00251	Pavir.Ib02855	AT5G41350.1		29.5.11.4.2	0	-1
AP13CTG00256_s_at	AP13CTG00256	Pavir.Ba01269	AT5G07250.1	ATRBL3,RBL3	29.5.5	1	0
AP13CTG00257_s_at	AP13CTG00257	Pavir.Fa01916	AT3G47420.1	ATPS3,PS3	34.98	-1	-1
AP13CTG00258_s_at	AP13CTG00258	Pavir.Aa02750	AT4G32770.1	ATSDX1,VTE1	16.1.3.4	1	1
AP13CTG00260_at	AP13CTG00260	Pavir.Ba01078	AT2G04842.1	EMB2761	29.1.3	1	1
AP13CTG00277_at	AP13CTG00277	Pavir.J38901	AT4G13930.1	SHM4	25.1	0	1
AP13CTG00281_at	AP13CTG00281	Pavir.Ea02926	AT5G19740.1		29.5	1	0
AP13CTG00283_at	AP13CTG00283	Pavir.Ia01414	AT5G09590.1	HSC70-5,MTHSC70-2	20.2.1	0	1
AP13CTG00285_s_at	AP13CTG00285	Pavir.Ia01551	AT4G00660.1	ATRH8,RH8	28.1	0	-1
AP13CTG00290_s_at	AP13CTG00290	Pavir.Aa00544	AT4G24390.1		29.5.11.4.3.2	0	1
AP13CTG00296_at	AP13CTG00296	Pavir.J08239	AT3G62600.1	ATERDJ3B,ERDJ3B	20.2.1	-1	0
AP13CTG00303_at	AP13CTG00303	Pavir.J23557	AT3G27430.2	PBB1	29.5.11.20	1	1
AP13CTG00310_at	AP13CTG00310	Pavir.Ba01052	AT5G43960.1		29.3.1	-1	-1
AP13CTG00317_at	AP13CTG00317	Pavir.Fa00378	AT1G67430.1		29.2.1.2.2.17	-1	0
AP13CTG00321_s_at	AP13CTG00321	Pavir.Ib04298	AT5G49720.1	ATGH9A1,DEC,GH9A1,IRX2,KOR,KOR1,RSW2,TSD1	10.2	1	0
AP13CTG00327_at	AP13CTG00327	Pavir.Da01480	AT3G13330.1	PA200	35.2	0	1
AP13CTG00328_at	AP13CTG00328	Pavir.Aa01645	AT2G02380.1	ATGSTZ2,GSTZ2	26.9	0	1
AP13CTG00338RC_at	AP13CTG00338-RC	Pavir.Cb00788	AT5G60790.1	ATGCN1,GCN1	29.2.2.1	0	1
AP13CTG00341_at	AP13CTG00341	Pavir.Fb01776	AT3G52300.1	ATPQ	9.9	0	1
AP13CTG00344_at	AP13CTG00344	Pavir.Ha01483	AT2G01070.1		35.1	-1	0
AP13CTG00345_s_at	AP13CTG00345	Pavir.Cb00860	AT1G15420.1		35.1	-1	0
AP13CTG00349_at	AP13CTG00349	Pavir.J25583	AT3G02660.1	emb2768	29.1.1	-1	0
AP13CTG00356_at	AP13CTG00356	Pavir.Ea01009	AT3G06850.1	BCE2,DIN3,LTA1	13.2.4.1	0	1
AP13CTG00362_at	AP13CTG00362					0	1
AP13CTG00362_s_at	AP13CTG00362	Pavir.Eb03564	AT2G38550.1		35.2	-1	1
AP13CTG00363_at	AP13CTG00363	Pavir.Ia04744	AT1G24090.1		27.1.19	1	0
AP13CTG00368_at	AP13CTG00368	Pavir.J29517	AT4G38890.1		27.3.12	0	1
AP13CTG00369_at	AP13CTG00369	Pavir.Ca01655	AT1G63640.1		31.1	1	0
AP13CTG00373_at	AP13CTG00373	Pavir.Ba00599	AT4G33680.1	AGD2	13.1.3.5.3	-1	0
AP13CTG00380_at	AP13CTG00380	Pavir.Ia02486	AT1G22060.1		35.2	0	-1
AP13CTG00406_at	AP13CTG00406	Pavir.Ib00682	AT5G67500.1	ATVDAC2,VDAC2	34.20	0	1
AP13CTG00407RC_s_at	AP13CTG00407-RC	Pavir.Ia02172	AT4G22540.1	ORP2A	31.4	-1	-1
AP13CTG00417_at	AP13CTG00417	Pavir.Fa02067	AT5G46190.1		27.4	-1	0
AP13CTG00418_at	AP13CTG00418	Pavir.Ib00988	AT1G58440.1	SQE1,XF1	17.3.1.2.99	-1	0
AP13CTG00433_at	AP13CTG00433	Pavir.J28748	AT2G37650.1		33.99	0	1
AP13CTG00439_at	AP13CTG00439					1	0
AP13CTG00439_s_at	AP13CTG00439	Pavir.Aa03596	AT1G33230.1		35.2	0	1
AP13CTG00442_at	AP13CTG00442					0	-1
AP13CTG00448-1_s_at						1	1
AP13CTG00450_at	AP13CTG00450					1	0
AP13CTG00457_at	AP13CTG00457	Pavir.Fa00956	AT1G74920.1	ALDH10A8	16.4.2.1	1	1
AP13CTG00458_at	AP13CTG00458	Pavir.Ca00028	AT2G40980.1		35.2	0	-1
AP13CTG00463_at	AP13CTG00463	Pavir.Ib02511	AT4G10790.1		29.5	0	1
AP13CTG00465_at	AP13CTG00465	Pavir.J35677	AT4G37670.2	NAGS2	26.24	1	1
AP13CTG00468_at	AP13CTG00468	Pavir.Ib01897	AT1G74950.1	JAZ2,TIFY10B	35.2	-1	0
AP13CTG00469_at	AP13CTG00469	Pavir.J03569	AT1G44835.2		29.1.15	-1	0
AP13CTG00471_at	AP13CTG00471	Pavir.J17374	AT5G01230.1		29.2.2.3.3	0	1
AP13CTG00472_at	AP13CTG00472	Pavir.Fa00445	AT4G38220.1		29.5	0	1
AP13CTG00476_s_at	AP13CTG00476	Pavir.J20329	AT3G55260.1	ATHEX2,HEXO1	29.7.5	1	1
AP13CTG00478_at	AP13CTG00478	Pavir.Ia00984	AT1G19310.1		29.5.11.4.2	0	-1
AP13CTG00484_at	AP13CTG00484	Pavir.Bb00699	AT1G72190.1		13.2.5.2	1	1
AP13CTG00501_s_at	AP13CTG00501	Pavir.J08456	AT3G51850.1	CPK13	30.3	0	-1
AP13CTG00507RC_s_at	AP13CTG00507-RC	Pavir.Ea02627	AT1G71710.1		3.4.1	1	1
AP13CTG00529_at	AP13CTG00529	Pavir.Aa00090	AT2G45980.1		35.2	1	0
AP13CTG00531_s_at	AP13CTG00531	Pavir.Ab02993	AT3G10350.1		34.18.1	0	1
AP13CTG00534_s_at	AP13CTG00534	Pavir.Ia03359	AT3G56760.1		30.3	1	0
AP13CTG00546_at	AP13CTG00546	Pavir.J08311	AT1G34300.1		30.2.24	0	1
AP13CTG00547_at	AP13CTG00547	Pavir.Fb00121	AT5G63620.1		35.1	1	0
AP13CTG00555_s_at	AP13CTG00555	Pavir.Ga02653	AT1G51610.1		34.12	-1	0
AP13CTG00557_at	AP13CTG00557	Pavir.J04558	AT5G46070.1		30.5	0	-1
AP13CTG00561-2_s_at						0	1
AP13CTG00574_at	AP13CTG00574	Pavir.J38956	AT1G19580.1	GAMMA CA1	9.1.1.5	0	1
AP13CTG00590_at	AP13CTG00590					0	1
AP13CTG00590_s_at	AP13CTG00590	Pavir.Fa01185	AT4G24290.2		35.2	0	1
AP13CTG00591_s_at	AP13CTG00591	Pavir.J38011	AT5G10180.1	AST68,SULTR2;1	34.6	0	-1
AP13CTG00605-1_s_at						-1	0
AP13CTG00605-3_s_at						-1	1
AP13CTG00606_s_at	AP13CTG00606	Pavir.J00472	AT4G26270.1	PFK3	4.1.4	0	1
AP13CTG00610_at	AP13CTG00610	Pavir.Eb03674	AT2G01480.1		35.1	0	-1
AP13CTG00617_s_at	AP13CTG00617	Pavir.Db00299	AT1G72300.1		30.2.10	1	0
AP13CTG00631-2RC_s_at						1	0
AP13CTG00632_s_at	AP13CTG00632	Pavir.J07134	AT2G41790.1		29.5.7	0	1
AP13CTG00635_at	AP13CTG00635					0	-1
AP13CTG00637_at	AP13CTG00637	Pavir.Ib02318	AT5G61520.1		34.2	1	0
AP13CTG00643_at	AP13CTG00643					-1	0
AP13CTG00643_s_at	AP13CTG00643	Pavir.J37708	AT1G80530.1		33.99	-1	0
AP13CTG00646_s_at	AP13CTG00646	Pavir.J08103	AT5G41350.1		29.5.11.4.2	1	0
AP13CTG00648_at	AP13CTG00648	Pavir.J24136	AT1G75270.1	DHAR2	21.2.1	1	1
AP13CTG00660_s_at	AP13CTG00660	Pavir.J03214	AT5G16715.1	EMB2247	29.1.9	0	1
AP13CTG00662_at	AP13CTG00662	Pavir.J31380	AT4G13250.1	NYC1	26.22	0	1
AP13CTG00667_at	AP13CTG00667	Pavir.Ib01071	AT1G48850.1	EMB1144	13.1.6.1.7	1	1
AP13CTG00671_at	AP13CTG00671	Pavir.Ga01779	AT1G53570.4	MAP3KA,MAPKKK3	30.6	-1	-1
AP13CTG00687_s_at	AP13CTG00687	Pavir.J29978	AT5G13710.1	CPH,SMT1	17.3.1.2.2	-1	-1
AP13CTG00691_at	AP13CTG00691	Pavir.Ib03005	AT1G22040.1		29.5.11.4.3.2	1	1
AP13CTG00693_at	AP13CTG00693	Pavir.J31475				1	1
AP13CTG00698_at	AP13CTG00698	Pavir.J02820	AT1G22540.1		34.13	1	1
AP13CTG00709-1_at						-1	-1
AP13CTG00711_at	AP13CTG00711	Pavir.Da00654	AT5G62550.1		35.2	1	0
AP13CTG00715_at	AP13CTG00715	Pavir.Ia03980	AT5G42770.1		35.1	0	1
AP13CTG00716_s_at	AP13CTG00716	Pavir.Ib02061	AT2G03510.1		35.1	-1	0
AP13CTG00717_s_at	AP13CTG00717	Pavir.J02996	AT2G39940.1	COI1	29.5.11.4.3.2	1	0
AP13CTG00722_at	AP13CTG00722	Pavir.Hb00229	AT1G51350.1		35.1.3	0	1
AP13CTG00723_at	AP13CTG00723					0	1
AP13CTG00723_s_at	AP13CTG00723	Pavir.Ca00568	AT3G45300.1	ATIVD,IVD,IVDH	13.2.4.4	0	1
AP13CTG00724_s_at	AP13CTG00724	Pavir.J00012	AT3G06860.1	ATMFP2,MFP2	11.9.4.9	0	1
AP13CTG00728_s_at	AP13CTG00728	Pavir.J12874	AT4G24790.1		28.1	0	-1
AP13CTG00732_at	AP13CTG00732	Pavir.J17102	AT1G30090.1		29.5.11.4.3.2	1	0
AP13CTG00735_at	AP13CTG00735	Pavir.Cb00221	AT1G17070.1		35.1	1	-1
AP13CTG00736_at	AP13CTG00736	Pavir.J03567	AT5G14040.1	PHT3;1	34.9	0	1
AP13CTG00741_s_at	AP13CTG00741	Pavir.Hb00700	AT4G19210.1	ATRLI2,RLI2	27.2	0	1
AP13CTG00746_s_at	AP13CTG00746	Pavir.Db00159	AT2G21160.1		35.1	-1	0
AP13CTG00752RC_at	AP13CTG00752-RC	Pavir.Ba00978	AT4G11610.1		13.1.6.5	1	1
AP13CTG00753_at	AP13CTG00753	Pavir.Eb03659	AT5G45410.1		35.2	1	1
AP13CTG00758_at	AP13CTG00758	Pavir.J33065	AT4G13430.1	ATLEUC1,IIL1	8.2.3	0	1
AP13CTG00759_s_at	AP13CTG00759	Pavir.Ib03863	AT3G11710.1	ATKRS-1	29.1.6	-1	0
AP13CTG00770_at	AP13CTG00770	Pavir.Ba03289	AT5G66680.1	DGL1	29.7	-1	0
AP13CTG00781_at	AP13CTG00781	Pavir.Gb01507	AT3G48170.1	ALDH10A9	16.4.2.1	0	1
AP13CTG00783_s_at	AP13CTG00783	Pavir.Ba00128	AT2G40840.1	DPE2	2.2.2.4	-1	0
AP13CTG00785_s_at	AP13CTG00785	Pavir.Ha01674	AT3G52950.1		35.1	0	1
AP13CTG00787_at	AP13CTG00787	Pavir.Ib01614	AT1G02890.1		29.5.9	0	1
AP13CTG00791_s_at	AP13CTG00791	Pavir.Eb00046	AT1G64530.1		27.3.60	1	1
AP13CTG00801_at	AP13CTG00801	Pavir.Fa01631	AT1G23870.1	ATTPS9,TPS9	3.2.3	0	-1
AP13CTG00808_at	AP13CTG00808	Pavir.Ab01395	AT5G06130.2		29.6	1	1
AP13CTG00818_s_at	AP13CTG00818	Pavir.Ha01472	AT2G14255.1		27.3.99	-1	-1
AP13CTG00819_at	AP13CTG00819	Pavir.Bb01698	AT2G45880.1	BAM7,BMY4	2.2.2.1.2	-1	1
AP13CTG00820_s_at	AP13CTG00820	Pavir.Bb02679	AT5G66120.2		13.1.6.1.2	1	1
AP13CTG00824-1_at						0	-1
AP13CTG00824-1_s_at						0	-1
AP13CTG00825_at	AP13CTG00825					0	-1
AP13CTG00828_s_at	AP13CTG00828	Pavir.Ca02522	AT3G01100.1	ATHYP1,HYP1	20.2.3	0	1
AP13CTG00851_at	AP13CTG00851	Pavir.J06822	AT5G24300.1	ATSS1,SSI,SSI1	2.1.2.2	-1	0
AP13CTG00853_s_at	AP13CTG00853	Pavir.Aa00032	AT5G65620.1		29.5	0	1
AP13CTG00866_s_at	AP13CTG00866	Pavir.Ea01377	AT2G35840.1		2.1.1.2	0	1
AP13CTG00871_at	AP13CTG00871					-1	0
AP13CTG00871_s_at	AP13CTG00871	Pavir.Fa01896	AT4G27585.1		35.1	-1	0
AP13CTG00872_at	AP13CTG00872					0	1
AP13CTG00872_s_at	AP13CTG00872	Pavir.Ib01322	AT2G39290.1	PGP1,PGPS1,PGS1	11.3	-1	0
AP13CTG00874_at	AP13CTG00874	Pavir.Da00480	AT5G47650.1	ATNUDT2,ATNUDX2,NUDT2	23.3.3	1	1
AP13CTG00886_at	AP13CTG00886	Pavir.J35541	AT2G01720.1		29.7	-1	0
AP13CTG00887_s_at	AP13CTG00887	Pavir.Db02068	AT3G61600.1	ATPOB1,POB1	35.1.9	0	-1
AP13CTG00905_s_at	AP13CTG00905	Pavir.J33845	AT4G30160.1	ATVLN4,VLN4	31.1	-1	0
AP13CTG00907_at	AP13CTG00907	Pavir.Ea03901	AT1G27340.1		29.5.11.4.3.2	0	-1
AP13CTG00914_at	AP13CTG00914					-1	-1
AP13CTG00914_s_at	AP13CTG00914	Pavir.J22550	AT1G66150.1	TMK1	30.2.9	-1	-1
AP13CTG00916_at	AP13CTG00916	Pavir.Ib03522	AT1G06950.1	ATTIC110,TIC110	29.3.3	0	1
AP13CTG00920_at	AP13CTG00920	Pavir.Ea03377	AT2G39770.1	CYT1,EMB101,GMP1,SOZ1,VTC1	10.1.1.1	0	-1
AP13CTG00922_at	AP13CTG00922	Pavir.J07679	AT5G22300.1	AtNIT4,NIT4	16.5.1.3.3	1	0
AP13CTG00932_at	AP13CTG00932	Pavir.Eb02159	AT1G65930.1	cICDH	8.1.4	0	1
AP13CTG00940_at	AP13CTG00940					0	1
AP13CTG00940_s_at	AP13CTG00940	Pavir.Ia03581	AT2G30110.1	ATUBA1,MOS5,UBA1	29.5.11.2	-1	1
AP13CTG00956_at	AP13CTG00956	Pavir.Ba01956	AT5G64290.1	DCT,DIT2.1	34.9	1	1
AP13CTG00958_x_at	AP13CTG00958	Pavir.Da00763	AT4G38510.5		34.1.1.1	0	1
AP13CTG00963_s_at	AP13CTG00963	Pavir.Aa02113	AT5G13650.2		29.2.4	0	1
AP13CTG00968RC_at	AP13CTG00968-RC	Pavir.J18801	AT1G05150.1		30.3	0	-1
AP13CTG00972_at	AP13CTG00972					0	1
AP13CTG00972_s_at	AP13CTG00972	Pavir.J05315	AT3G19170.1	ATPREP1,ATZNMP,PREP1	29.5.7	0	1
AP13CTG00973_s_at	AP13CTG00973	Pavir.J00479	AT1G66340.1	AtETR1,EIN1,ETR,ETR1	17.5.2	0	1
AP13CTG00979_at	AP13CTG00979	Pavir.J04111	AT4G35000.1	APX3	21.2.1	-1	0
AP13CTG00980_at	AP13CTG00980	Pavir.Eb03515	AT2G27020.1	PAG1	29.5.11.20	-1	0
AP13CTG00983_s_at	AP13CTG00983	Pavir.J11386	AT5G26710.1		29.1.17	0	1
AP13CTG00984_at	AP13CTG00984					0	1
AP13CTG00990_s_at	AP13CTG00990	Pavir.Ca01120	AT5G13560.1		35.1	0	-1
AP13CTG00993_s_at	AP13CTG00993	Pavir.Ia01666	AT1G71220.2	EBS1,PSL2,UGGT	29.7.4	-1	-1
AP13CTG00999_s_at	AP13CTG00999	Pavir.J01323	AT3G59300.1		35.2	0	1
AP13CTG01000_at	AP13CTG01000	Pavir.Aa02910	AT1G08750.1		29.4	-1	0
AP13CTG01004_s_at	AP13CTG01004	Pavir.Bb02338	AT1G49670.1	NQR	20.2	0	1
AP13CTG01007_at	AP13CTG01007	Pavir.J01713	AT2G39630.1		26.2	-1	0
AP13CTG01008_at	AP13CTG01008	Pavir.Ib02232	AT1G17020.1	ATSRG1,SRG1	16.8.4	1	1
AP13CTG01010_at	AP13CTG01010					1	0
AP13CTG01010_s_at	AP13CTG01010	Pavir.Ba01429	AT2G07170.1		35.2	1	0
AP13CTG01017_at	AP13CTG01017	Pavir.Bb00681	AT4G14930.1		26.13	0	1
AP13CTG01024_at	AP13CTG01024					0	-1
AP13CTG01027_s_at	AP13CTG01027	Pavir.Ea03820	AT3G48710.1		35.2	1	0
AP13CTG01033_s_at	AP13CTG01033	Pavir.Eb03284	AT3G22270.1		35.2	0	-1
AP13CTG01038_s_at	AP13CTG01038	Pavir.Ib00260	AT4G28760.1		35.2	1	1
AP13CTG01039_s_at	AP13CTG01039	Pavir.Eb01926	AT1G80410.1	EMB2753	26.5	0	1
AP13CTG01044_at	AP13CTG01044					0	-1
AP13CTG01046_at	AP13CTG01046	Pavir.Ea02627	AT1G71710.1		3.4.1	0	1
AP13CTG01051_at	AP13CTG01051	Pavir.Ba00012	AT1G47260.1	APFI,GAMMA CA2	9.1.1.5	0	1
AP13CTG01052_at	AP13CTG01052	Pavir.J28837	AT1G06200.1		35.2	-1	0
AP13CTG01054-3_s_at						-1	0
AP13CTG01054-4_s_at						-1	0
AP13CTG01055_at	AP13CTG01055	Pavir.Ba02363	AT1G23820.1	SPDS1	22.1.6	0	1
AP13CTG01059_at	AP13CTG01059	Pavir.J00770	AT5G06370.1		35.1	0	-1
AP13CTG01062_at	AP13CTG01062	Pavir.Ib02370	AT2G17290.1	ATCDPK3,ATCPK6,CPK6	30.3	0	1
AP13CTG01063_at	AP13CTG01063	Pavir.J34267				1	1
AP13CTG01069_s_at	AP13CTG01069	Pavir.Fa00148	AT5G50850.1	MAB1	8.1.1.1	0	1
AP13CTG01070_at	AP13CTG01070	Pavir.J01584	AT4G33150.1	LKR,LKR/SDH,SDH	13.2.3.5	0	1
AP13CTG01075_s_at	AP13CTG01075	Pavir.Da01104	AT1G68710.1		27.3.35	1	1
AP13CTG01078_at	AP13CTG01078	Pavir.Aa02787	AT3G14940.1	ATPPC3,PPC3	4.1.15	0	1
AP13CTG01091_s_at	AP13CTG01091	Pavir.Ib00457	AT1G14330.1		29.5.11.4.3.2	0	1
AP13CTG01092_s_at	AP13CTG01092	Pavir.Bb00344	AT5G08080.1	ATSYP132,SYP132	31.4	1	0
AP13CTG01100_at	AP13CTG01100	Pavir.Hb00862	AT4G35160.1		16.2	0	1
AP13CTG01113_s_at	AP13CTG01113	Pavir.Eb02948	AT5G47770.1	FPS1	16.1.2.9	1	1
AP13CTG01119_s_at	AP13CTG01119	Pavir.Ib03731	AT5G09810.1	ACT7	31.1	-1	0
AP13CTG01125_at	AP13CTG01125	Pavir.J34919	AT1G65730.1	YSL7	34.13	1	1
AP13CTG01127_at	AP13CTG01127					-1	0
AP13CTG01127_s_at	AP13CTG01127	Pavir.Bb00271	AT2G34730.2		31.1	-1	-1
AP13CTG01132_at	AP13CTG01132	Pavir.Ib03466	AT5G43850.1	ARD4,ATARD4	35.1	-1	0
AP13CTG01134_at	AP13CTG01134	Pavir.J04421	AT3G48730.1	GSA2	19.3	-1	1
AP13CTG01136_at	AP13CTG01136					0	1
AP13CTG01136_s_at	AP13CTG01136	Pavir.Eb03249	AT3G29400.1	ATEXO70E1,EXO70E1	31.4	0	1
AP13CTG01138_at	AP13CTG01138	Pavir.J04364	AT5G02960.1		29.2.1.2.1.23	-1	0
AP13CTG01148_s_at	AP13CTG01148	Pavir.J12104	AT3G62010.1		29.4	0	1
AP13CTG01155_s_at	AP13CTG01155	Pavir.J10803	AT2G37770.2		3.5	1	1
AP13CTG01161_s_at	AP13CTG01161	Pavir.Eb02156	AT1G52320.2		35.2	0	1
AP13CTG01164_s_at	AP13CTG01164	Pavir.Ia04047	AT2G30200.1		11.1.2	0	1
AP13CTG01167_s_at	AP13CTG01167	Pavir.Fb01914	AT1G76620.1		35.2	1	0
AP13CTG01169_s_at	AP13CTG01169	Pavir.Eb03718	AT1G27430.1		35.1	0	1
AP13CTG01173_at	AP13CTG01173	Pavir.Gb00746	AT1G62710.1	BETA-VPE,BETAVPE	29.5.3	1	0
AP13CTG01177_at	AP13CTG01177	Pavir.J01273	AT5G65910.1		27.3.65	1	0
AP13CTG01179_at	AP13CTG01179	Pavir.Gb00538	AT3G58700.1		29.2.1.2.2.11	-1	0
AP13CTG01180_at	AP13CTG01180	Pavir.Ab01313	AT5G36880.2	ACS	11.1.8	-1	1
AP13CTG01182_s_at	AP13CTG01182	Pavir.Ia04443	AT5G57490.1	ATVDAC4,VDAC4	34.18	-1	0
AP13CTG01184_at	AP13CTG01184	Pavir.J38092	AT5G17070.1		35.2	0	-1
AP13CTG01185_at	AP13CTG01185	Pavir.J27358	AT3G53870.1		29.2.1.2.1.3	-1	0
AP13CTG01194_at	AP13CTG01194	Pavir.Ca01726	AT1G48830.1		29.2.1.2.1.7	0	1
AP13CTG01200_at	AP13CTG01200					-1	0
AP13CTG01200_s_at	AP13CTG01200	Pavir.Bb03362	AT5G10360.1	EMB3010,RPS6B	29.2.1.2.1.6	-1	0
AP13CTG01218_x_at	AP13CTG01218	Pavir.Ib02075	AT5G15450.1	APG6,CLPB-P,CLPB3	20.2.1	0	1
AP13CTG01220_at	AP13CTG01220	Pavir.Ca00773	AT3G05840.1	ATSK12	29.4	1	0
AP13CTG01223_s_at	AP13CTG01223	Pavir.Cb01960	AT5G62090.1	SLK2	35.2	0	1
AP13CTG01225_at	AP13CTG01225	Pavir.J34344	AT1G14330.1		29.5.11.4.3.2	1	1
AP13CTG01226_at	AP13CTG01226	Pavir.Bb00074	AT1G13900.1		26.13	0	-1
AP13CTG01234_at	AP13CTG01234	Pavir.Eb02064	AT1G71410.1		29.4	0	-1
AP13CTG01235_at	AP13CTG01235	Pavir.Ga01418	AT2G03810.1		35.1	0	-1
AP13CTG01238_x_at	AP13CTG01238	Pavir.Ea03746	AT5G06140.1	ATSNX1,SNX1	29.3.4.3	0	-1
AP13CTG01241_s_at	AP13CTG01241	Pavir.J39406	AT4G34610.1	BLH6	27.3.22	1	1
AP13CTG01244_at	AP13CTG01244	Pavir.Eb03703	AT2G39770.1	CYT1,EMB101,GMP1,SOZ1,VTC1	10.1.1.1	-1	-1
AP13CTG01249_s_at	AP13CTG01249	Pavir.Ba01337	AT1G03365.1		29.5.11.4.2	0	1
AP13CTG01250_x_at	AP13CTG01250	Pavir.Aa02110	AT4G37280.1		27.3.54	1	0
AP13CTG01261RC_at	AP13CTG01261-RC	Pavir.Ga00132	AT3G13530.1	MAP3KE1,MAPKKK7	30.6	0	-1
AP13CTG01262_at	AP13CTG01262	Pavir.Eb00224	AT4G18710.1	ATSK21,BIN2,DWF12,SK21,UCU1	17.3.2.1	0	-1
AP13CTG01264_s_at	AP13CTG01264	Pavir.Ca02706	AT5G35730.1		34.7	0	1
AP13CTG01267_at	AP13CTG01267	Pavir.J00118	AT2G38560.1	TFIIS	29.2.4	0	-1
AP13CTG01291_s_at	AP13CTG01291	Pavir.Eb03412	AT2G20900.2	ATDGK5,DGK5	11.3.5	0	1
AP13CTG01296_at	AP13CTG01296	Pavir.Bb00013	AT4G21790.1	ATTOM1,TOM1	27.3.99	-1	0
AP13CTG01308_s_at	AP13CTG01308	Pavir.Gb00492	AT4G20410.1	GAMMA-SNAP,GSNAP	29.3.4.99	0	-1
AP13CTG01315_s_at	AP13CTG01315	Pavir.Eb01003	AT1G27980.1	ATDPL1,DPL1	11.8.1	1	0
AP13CTG01317_s_at	AP13CTG01317					-1	-1
AP13CTG01318_at	AP13CTG01318	Pavir.Ca00101	AT3G05970.1	ATLACS6,LACS6	11.1.9	0	1
AP13CTG01327_at	AP13CTG01327	Pavir.J13622	AT1G52540.1		33.99	1	0
AP13CTG01332_at	AP13CTG01332	Pavir.Ca02412	AT4G08790.1		26.8	0	1
AP13CTG01334RC_at	AP13CTG01334-RC	Pavir.J05556	AT1G19230.1		20.1.1	1	1
AP13CTG01345_at	AP13CTG01345	Pavir.Bb02029	AT3G01280.1	ATVDAC1,VDAC1	34.20	0	1
AP13CTG01346RC_at	AP13CTG01346-RC	Pavir.Aa02065	AT2G38430.1		35.2	0	1
AP13CTG01349RC_s_at	AP13CTG01349-RC	Pavir.J03022	AT1G04980.1	ATPDI10,ATPDIL2-2,PDI10,PDIL2-2	21.1.1	-1	0
AP13CTG01352_x_at	AP13CTG01352	Pavir.Bb02004	AT3G10530.1		31.3	-1	0
AP13CTG01357_s_at	AP13CTG01357	Pavir.Ib00207	AT3G51370.1		29.4	1	1
AP13CTG01360_at	AP13CTG01360	Pavir.Ba03722	AT3G04790.1		1.3.10	0	1
AP13CTG01361_s_at	AP13CTG01361	Pavir.J18293	AT1G05840.1		29.5.4	-1	0
AP13CTG01362_at	AP13CTG01362	Pavir.J01831	AT3G55360.1	ATTSC13,CER10,ECR,TSC13	11.8.7	0	-1
AP13CTG01362RC_at	AP13CTG01362-RC	Pavir.J01831	AT3G55360.1	ATTSC13,CER10,ECR,TSC13	11.8.7	-1	0
AP13CTG01368_s_at	AP13CTG01368	Pavir.Ab00727	AT2G25490.1	EBF1,FBL6	29.5.11.4.3.2	1	0
AP13CTG01370_at	AP13CTG01370	Pavir.J38915	AT4G31300.1	PBA1	29.5.11.20	0	1
AP13CTG01371_at	AP13CTG01371	Pavir.J02033	AT1G03910.1		35.1	0	1
AP13CTG01374_at	AP13CTG01374	Pavir.Bb02013	AT4G27500.1	PPI1	35.2	0	1
AP13CTG01379_s_at	AP13CTG01379	Pavir.Ib01638	AT2G27310.1		29.5.11.4.3.2	0	-1
AP13CTG01380_at	AP13CTG01380	Pavir.Ba00355	AT3G28970.1	AAR3	17.2.2	0	-1
AP13CTG01390_at	AP13CTG01390	Pavir.Db02287	AT2G45300.1		13.1.6.1.6	0	1
AP13CTG01392_s_at	AP13CTG01392	Pavir.Ea01254	AT1G02475.1		35.2	1	1
AP13CTG01394_at	AP13CTG01394	Pavir.Ib01664	AT5G18640.1		11.9.2	0	1
AP13CTG01395_s_at	AP13CTG01395	Pavir.J39031	AT3G02520.1	GF14 NU,GRF7	30.7	1	0
AP13CTG01396_s_at	AP13CTG01396	Pavir.Ca02506	AT5G61250.1	AtGUS1,GUS1	35.1	1	0
AP13CTG01397_s_at	AP13CTG01397	Pavir.J00889	AT3G46450.1		29.3.4.99	0	1
AP13CTG01411_at	AP13CTG01411	Pavir.Eb01416	AT1G73920.1		11.9.2	0	1
AP13CTG01420_s_at	AP13CTG01420	Pavir.Aa02219				0	1
AP13CTG01423_s_at	AP13CTG01423	Pavir.Ia02385	AT2G27900.1		35.2	-1	1
AP13CTG01424_s_at	AP13CTG01424	Pavir.Eb01836	AT3G47560.1		35.1	-1	0
AP13CTG01425_at	AP13CTG01425	Pavir.J06962	AT1G23190.1		4.1.2	-1	0
AP13CTG01431_at	AP13CTG01431	Pavir.Ia02278	AT3G60190.1	ADL1E,ADL4,ADLP2,DL1E,DRP1E,EDR3	26.17	1	0
AP13CTG01432_at	AP13CTG01432	Pavir.Db02460	AT5G52660.2		27.3.26	0	1
AP13CTG01436_s_at	AP13CTG01436	Pavir.Ea04052	AT3G54460.1		27.3.44	-1	0
AP13CTG01437_at	AP13CTG01437	Pavir.Ab02190	AT1G52520.1	FRS6	30.11	0	1
AP13CTG01442_at	AP13CTG01442	Pavir.J05532	AT3G25220.1	FKBP15-1	31.3.1	-1	-1
AP13CTG01445_at	AP13CTG01445	Pavir.Da02386	AT3G13470.1		29.6	0	1
AP13CTG01452_s_at	AP13CTG01452	Pavir.Ib03624	AT4G00570.1	NAD-ME2	8.2.10	0	1
AP13CTG01454_at	AP13CTG01454	Pavir.J30547	AT3G07140.1		35.1	0	1
AP13CTG01456_s_at	AP13CTG01456	Pavir.Eb01740	AT3G12670.1	emb2742	23.1.1.10	-1	0
AP13CTG01463_s_at	AP13CTG01463	Pavir.J02344	AT3G55610.1	P5CS2	13.1.2.2.1	0	1
AP13CTG01467_s_at	AP13CTG01467	Pavir.Ea03240	AT3G08590.1		4.1.12	0	1
AP13CTG01472_s_at	AP13CTG01472	Pavir.J00153	AT3G10690.1	GYRA	28.1	-1	0
AP13CTG01476_at	AP13CTG01476					0	1
AP13CTG01476_s_at	AP13CTG01476	Pavir.Fa00956	AT1G74920.1	ALDH10A8	16.4.2.1	0	1
AP13CTG01481_at	AP13CTG01481					0	1
AP13CTG01481_s_at	AP13CTG01481	Pavir.Ia04347	AT5G12040.1		35.1	1	1
AP13CTG01482_at	AP13CTG01482	Pavir.Bb02582	AT1G05830.1	ATX2,SDG30	27.3.69	-1	0
AP13CTG01485_x_at	AP13CTG01485	Pavir.Hb01957	AT1G27400.1		29.2.1.2.2.17	-1	1
AP13CTG01488_at	AP13CTG01488					0	1
AP13CTG01488_s_at	AP13CTG01488	Pavir.Db02159	AT2G42620.1	MAX2,ORE9,PPS	29.5.11.4.3.2	0	1
AP13CTG01493_at	AP13CTG01493	Pavir.J03864	AT3G25110.1	AtFaTA,FaTA	11.1.7	-1	0
AP13CTG01496_s_at	AP13CTG01496	Pavir.J02493	AT3G17770.1		3.5	-1	0
AP13CTG01505_s_at	AP13CTG01505	Pavir.Ib00736	AT2G34250.1		29.3.4.99	-1	0
AP13CTG01506_at	AP13CTG01506	Pavir.Ba00869	AT4G18060.1		35.1	0	-1
AP13CTG01514_at	AP13CTG01514	Pavir.Da00522				0	1
AP13CTG01527_at	AP13CTG01527	Pavir.Ea01228	AT1G22180.2		29.3.4.99	0	1
AP13CTG01530_at	AP13CTG01530	Pavir.Ca02918	AT1G55810.1	UKL3	23.3.1.3	0	1
AP13CTG01532_s_at	AP13CTG01532	Pavir.J39276	AT2G03810.1		35.1	0	-1
AP13CTG01537_s_at	AP13CTG01537	Pavir.Eb00979	AT3G17465.1	RPL3P	29.2.1.1.1.2.3	-1	0
AP13CTG01541_s_at	AP13CTG01541	Pavir.Bb03089	AT4G03390.1	SRF3	30.2.5	1	0
AP13CTG01548-2_s_at						1	0
AP13CTG01548-3_s_at						1	0
AP13CTG01548-7_s_at						1	0
AP13CTG01549_x_at	AP13CTG01549	Pavir.J09629	AT1G09795.1	ATATP-PRT2,ATP-PRT2,HISN1B	13.1.7.1	0	1
AP13CTG01553_s_at	AP13CTG01553	Pavir.J08214	AT5G55480.1	SVL1	11.9.3.3	0	1
AP13CTG01561_at	AP13CTG01561	Pavir.Ga01041	AT2G45900.1		35.2	1	0
AP13CTG01565_at	AP13CTG01565	Pavir.Bb02257	AT1G53910.1	RAP2.12	27.3.3	0	1
AP13CTG01568_s_at	AP13CTG01568	Pavir.Aa00307	AT5G49030.3	OVA2	29.1.5	0	1
AP13CTG01570_at	AP13CTG01570	Pavir.Ba03193	AT4G03100.1		30.5	1	0
AP13CTG01572_at	AP13CTG01572	Pavir.Ia01192	AT3G07560.1	APM2,PEX13	29.3.5	0	-1
AP13CTG01575_at	AP13CTG01575	Pavir.Ib03306	AT4G09980.1	EMB1691	27.3.67	0	1
AP13CTG01580_at	AP13CTG01580	Pavir.Ib03747	AT2G43400.1	ETFQO	9.3	0	1
AP13CTG01582_at	AP13CTG01582					-1	0
AP13CTG01583_at	AP13CTG01583	Pavir.Ba00222	AT3G56310.1		3.8.2	1	0
AP13CTG01586-2_s_at						0	1
AP13CTG01597_s_at	AP13CTG01597	Pavir.J09376	AT3G23640.1	HGL1	2.2.2.1	0	1
AP13CTG01605_at	AP13CTG01605	Pavir.J34008	AT1G04980.1	ATPDI10,ATPDIL2-2,PDI10,PDIL2-2	21.1.1	-1	0
AP13CTG01610_s_at	AP13CTG01610	Pavir.Ca01047	AT1G79920.1		20.2.1	-1	0
AP13CTG01612_at	AP13CTG01612	Pavir.Eb02931	AT1G10700.1	PRS3	23.1.3	0	1
AP13CTG01613_s_at	AP13CTG01613	Pavir.J06976	AT5G23130.1		35.1	0	1
AP13CTG01616_at	AP13CTG01616	Pavir.J40576	AT1G44750.1	ATPUP11,PUP11	34.10	0	1
AP13CTG01620_at	AP13CTG01620	Pavir.Aa01206	AT3G47060.1	ftsh7	29.5.7	1	0
AP13CTG01623_at	AP13CTG01623	Pavir.J01351	AT3G45850.1		31.1	0	-1
AP13CTG01625_at	AP13CTG01625	Pavir.Ea03529	AT5G62410.1	ATCAP-E1,ATSMC4,SMC2,TTN3	28.1	1	0
AP13CTG01639_at	AP13CTG01639	Pavir.Cb01114	AT3G51730.1		35.1	1	0
AP13CTG01640_x_at	AP13CTG01640	Pavir.Ga00514	AT1G63220.1		35.1.19	-1	0
AP13CTG01641_at	AP13CTG01641	Pavir.J33703	AT3G47570.1		30.2.12	1	1
AP13CTG01642_at	AP13CTG01642					-1	-1
AP13CTG01642_s_at	AP13CTG01642	Pavir.J36008	AT5G03760.1	ATCSLA09,ATCSLA9,CSLA09,CSLA9,RAT4	10.2	-1	-1
AP13CTG01646_s_at	AP13CTG01646	Pavir.J27649	AT3G13040.1		27.3.20	1	0
AP13CTG01647_at	AP13CTG01647	Pavir.J29111	AT5G16730.1		35.1	1	0
AP13CTG01648_at	AP13CTG01648	Pavir.Hb00571	AT3G58510.1		27.1.2	0	1
AP13CTG01649_s_at	AP13CTG01649	Pavir.Ib00996	AT1G14740.1		35.2	0	-1
AP13CTG01652_at	AP13CTG01652	Pavir.J39097	AT1G16630.1		35.2	1	0
AP13CTG01657_at	AP13CTG01657	Pavir.Da00967	AT4G39390.1	ATNST-KT1,NST-K1	34.11	-1	0
AP13CTG01659_at	AP13CTG01659	Pavir.J41088	AT5G60940.1		27.1.3.10	0	1
AP13CTG01661_at	AP13CTG01661	Pavir.Ab03242	AT5G54390.1	AHL,ATAHL,HL	23.2	0	1
AP13CTG01682_s_at	AP13CTG01682	Pavir.Aa02013	AT3G18240.1		35.2	0	1
AP13CTG01687_x_at	AP13CTG01687	Pavir.Fa02284	AT5G54680.1	bHLH105,ILR3	27.3.6	1	0
AP13CTG01696_s_at	AP13CTG01696	Pavir.Ib04238	AT2G22300.1	CAMTA3,SR1	27.3.39	0	1
AP13CTG01708_s_at	AP13CTG01708	Pavir.Ga01829	AT3G11670.1	DGD1	11.10.2	1	0
AP13CTG01710_s_at	AP13CTG01710	Pavir.Ca01674	AT5G58950.1		29.4	1	1
AP13CTG01717_at	AP13CTG01717	Pavir.Bb03339	AT4G33680.1	AGD2	13.1.3.5.3	-1	1
AP13CTG01721_at	AP13CTG01721					1	0
AP13CTG01721_s_at	AP13CTG01721	Pavir.Ea03420	AT2G39940.1	COI1	29.5.11.4.3.2	1	0
AP13CTG01729_at	AP13CTG01729					-1	0
AP13CTG01729_s_at	AP13CTG01729	Pavir.Eb01369	AT4G01950.1	ATGPAT3,GPAT3	11.3	-1	0
AP13CTG01730_s_at	AP13CTG01730	Pavir.Ia03653	AT2G37500.1		13.1.2.3.2	1	1
AP13CTG01731_at	AP13CTG01731	Pavir.Ia00349	AT4G33950.1	ATOST1,OST1,P44,SNRK2-6,SNRK2.6,SRK2E	29.4.1	1	0
AP13CTG01734_s_at	AP13CTG01734	Pavir.J28940	AT1G09090.2	ATRBOHB,ATRBOHB-BETA,RBOHB	20.1.1	0	-1
AP13CTG01740_s_at	AP13CTG01740	Pavir.Ea02696	AT1G10700.1	PRS3	23.1.3	0	1
AP13CTG01744_s_at	AP13CTG01744	Pavir.Eb01816				-1	0
AP13CTG01755_at	AP13CTG01755	Pavir.Ca02074	AT3G01910.1	AT-SO,AtSO,SOX	14.5	1	1
AP13CTG01758_at	AP13CTG01758	Pavir.Ab02230	AT5G60600.1	CLB4,CSB3,GCPE,HDS,ISPG	16.1.1.6	0	1
AP13CTG01763_s_at	AP13CTG01763	Pavir.Ba03966	AT1G24510.1		29.4	0	1
AP13CTG01764_at	AP13CTG01764					1	1
AP13CTG01764_s_at	AP13CTG01764	Pavir.J40356	AT3G07040.1	RPM1,RPS3	20.1	1	1
AP13CTG01765_s_at	AP13CTG01765	Pavir.Da00489	AT1G70300.1	KUP6	34.15	0	1
AP13CTG01773_at	AP13CTG01773	Pavir.Cb00095	AT2G34770.1	ATFAH1,FAH1	11.2.2	-1	0
AP13CTG01774_at	AP13CTG01774	Pavir.J12355	AT3G07050.1		29.2.2.1	-1	0
AP13CTG01782_at	AP13CTG01782	Pavir.Ba00044	AT3G55620.1	emb1624	29.2.2.3.99	1	1
AP13CTG01786_s_at	AP13CTG01786	Pavir.Ba00550	AT5G23250.1		8.1.6	0	1
AP13CTG01796_s_at	AP13CTG01796	Pavir.Bb02338	AT1G49670.1	NQR	20.2	0	1
AP13CTG01797_at	AP13CTG01797	Pavir.J17458	AT5G10650.1		29.5.11.4.2	1	0
AP13CTG01803_at	AP13CTG01803	Pavir.Ia03891	AT1G48850.1	EMB1144	13.1.6.1.7	0	1
AP13CTG01804_at	AP13CTG01804	Pavir.Bb03198	AT3G11945.1	ATHST,HST,PDS2	16.1.3	-1	0
AP13CTG01809_s_at	AP13CTG01809	Pavir.J24322	AT1G49050.1		29.5.4	1	-1
AP13CTG01811-1_s_at						0	-1
AP13CTG01814_at	AP13CTG01814	Pavir.J08838	AT4G33210.1	SLOMO	29.5.11.4.3.2	0	-1
AP13CTG01816_at	AP13CTG01816					-1	0
AP13CTG01829_at	AP13CTG01829	Pavir.Aa01155	AT5G16650.1		20.2.1	1	1
AP13CTG01830_s_at	AP13CTG01830	Pavir.J38109	AT3G23990.1	HSP60,HSP60-3B	29.6	-1	1
AP13CTG01831_at	AP13CTG01831	Pavir.Ba02549	AT2G46210.1		11.8.1	-1	0
AP13CTG01838_s_at	AP13CTG01838	Pavir.J27483	AT5G55280.1	ATFTSZ1-1,CPFTSZ,FTSZ1-1	31.2	-1	0
AP13CTG01845_at	AP13CTG01845	Pavir.Fb02364	AT4G35450.1	AFT,AKR2,AKR2A	31.1	0	1
AP13CTG01847_at	AP13CTG01847	Pavir.Ib02401	AT5G02540.1		26.22	1	1
AP13CTG01850_at	AP13CTG01850	Pavir.J05457	AT4G31540.1	ATEXO70G1,EXO70G1	27.3.99	-1	0
AP13CTG01851_at	AP13CTG01851	Pavir.Da01014	AT5G60750.1		29.5	0	-1
AP13CTG01852_at	AP13CTG01852	Pavir.J29523	AT2G15240.1		35.1	-1	0
AP13CTG01870_s_at	AP13CTG01870	Pavir.Fb00870				0	-1
AP13CTG01874_at	AP13CTG01874	Pavir.J35336	AT1G02130.1	ARA-5,ARA5,ATRAB1B,ATRABD2A,RA-5,RABD2A	30.5	-1	0
AP13CTG01879_at	AP13CTG01879	Pavir.Ba01376	AT1G14610.1	TWN2,VALRS	29.1.9	0	1
AP13CTG01880_at	AP13CTG01880	Pavir.Fa00012	AT3G58170.1	ATBET11,ATBS14A,BET11,BS14A	29.3.4.2	-1	0
AP13CTG01881_at	AP13CTG01881	Pavir.Ga02442	AT3G10370.1	SDP6	11.5.3	0	1
AP13CTG01889RC_s_at	AP13CTG01889-RC	Pavir.Ca02197	AT5G60790.1	ATGCN1,GCN1	29.2.2.1	-1	1
AP13CTG01898_s_at	AP13CTG01898	Pavir.J20776	AT5G24910.1	CYP714A1	26.10	1	0
AP13CTG01899_at	AP13CTG01899	Pavir.Ca01745	AT5G62530.1	ALDH12A1,ATP5CDH,P5CDH	13.2.2.2	0	1
AP13CTG01901_at	AP13CTG01901	Pavir.Aa00915	AT5G51980.1		27.3.12	0	1
AP13CTG01915_at	AP13CTG01915	Pavir.Eb01994	AT1G17720.1	ATB BETA	29.4	0	1
AP13CTG01921_at	AP13CTG01921	Pavir.Ia00498	AT5G63890.2	ATHDH,HDH,HISN8	13.1.7.9	0	1
AP13CTG01929_at	AP13CTG01929	Pavir.Ab01858	AT5G22350.1	ELM1	35.2	0	1
AP13CTG01935_at	AP13CTG01935					0	-1
AP13CTG01935_s_at	AP13CTG01935	Pavir.J10617	AT5G54540.1		35.2	0	-1
AP13CTG01936_at	AP13CTG01936	Pavir.Fa01762	AT3G13060.2	ECT5	35.2	0	1
AP13CTG01940_at	AP13CTG01940	Pavir.J03832	AT5G04980.2		28.1	-1	0
AP13CTG01953_at	AP13CTG01953	Pavir.Ga00544	AT1G80560.1	ATIMD2,IMD2	13.1.4.4.3	0	1
AP13CTG01954_at	AP13CTG01954	Pavir.Ab03065	AT3G52140.2		35.1.27	0	1
AP13CTG01958_at	AP13CTG01958	Pavir.Ib04293	AT1G59650.1	CW14	35.1	1	1
AP13CTG01960_at	AP13CTG01960	Pavir.Ib02072	AT1G13880.1		27.3.25	0	1
AP13CTG01965_s_at	AP13CTG01965	Pavir.Ib03814	AT3G21690.1		34.99	0	1
AP13CTG01981_x_at	AP13CTG01981	Pavir.Ab00376	AT5G61670.1		35.2	0	1
AP13CTG01982_s_at	AP13CTG01982	Pavir.Eb01146	AT5G56360.1	PSL4	30.3	-1	0
AP13CTG01984_at	AP13CTG01984	Pavir.Eb00683	AT1G50480.1	THFS	25.2	0	1
AP13CTG01986_s_at	AP13CTG01986	Pavir.J03466	AT5G35410.1	ATSOS2,CIPK24,SNRK3.11,SOS2	29.4	1	1
AP13CTG01990_at	AP13CTG01990	Pavir.J33960	AT3G04600.1		29.1	-1	0
AP13CTG01991_at	AP13CTG01991	Pavir.Db01908	AT5G16710.1	DHAR3	21.2.1	-1	0
AP13CTG01992_at	AP13CTG01992	Pavir.J04010	AT3G44200.1	ATNEK6,IBO1,NEK6	29.4	1	1
AP13CTG01993_s_at	AP13CTG01993	Pavir.Ea02488	AT5G38220.1		35.2	-1	0
AP13CTG02003_at	AP13CTG02003	Pavir.Ba01547	AT5G50850.1	MAB1	8.1.1.1	0	1
AP13CTG02017_at	AP13CTG02017	Pavir.J21920	AT2G22490.1	ATCYCD2;1,CYCD2;1	31.3	0	1
AP13CTG02021_at	AP13CTG02021	Pavir.J13064	AT4G02510.1	ATTOC159,PPI2,TOC159,TOC160,TOC86	29.3.3	1	0
AP13CTG02024_s_at	AP13CTG02024	Pavir.Ab02646	AT4G20850.1	TPP2	29.5.5	0	1
AP13CTG02026_at	AP13CTG02026	Pavir.Ca02852	AT4G04850.2	ATKEA3,KEA3	34.15	0	1
AP13CTG02027-5_at						0	1
AP13CTG02028_s_at	AP13CTG02028	Pavir.Ea02386	AT1G79270.1	ECT8	35.2	0	1
AP13CTG02030_x_at	AP13CTG02030	Pavir.J15903	AT3G25410.1		34.14	0	1
AP13CTG02031_s_at	AP13CTG02031	Pavir.J38436	AT5G20380.1	PHT4;5	34.7	0	-1
AP13CTG02036_at	AP13CTG02036	Pavir.Ib02056	AT1G71270.1	ATVPS52,POK,TTD8	31.4	-1	0
AP13CTG02040_s_at						-1	0
AP13CTG02046_at	AP13CTG02046	Pavir.Ea01736	AT1G66670.1	CLPP3,NCLPP3	29.5.5	0	1
AP13CTG02075_at	AP13CTG02075	Pavir.J02165	AT4G29940.1	PRHA	20.1	0	-1
AP13CTG02084_at	AP13CTG02084					0	-1
AP13CTG02084_s_at	AP13CTG02084	Pavir.Ea03323	AT3G09570.1		35.2	-1	-1
AP13CTG02086_s_at	AP13CTG02086	Pavir.J06001	AT5G53420.1		35.2	1	0
AP13CTG02087_at	AP13CTG02087	Pavir.Db02203	AT4G26270.1	PFK3	4.1.4	0	1
AP13CTG02089_at	AP13CTG02089	Pavir.Cb01989	AT1G34370.1	STOP1	27.3.11	0	-1
AP13CTG02106_at	AP13CTG02106	Pavir.Da01016	AT5G41620.1		35.1	-1	-1
AP13CTG02115_at	AP13CTG02115	Pavir.Ca01565	AT3G56460.1		26.1	0	1
AP13CTG02120_at	AP13CTG02120	Pavir.Ca01618	AT3G62470.1		35.1.5	0	1
AP13CTG02125_at	AP13CTG02125	Pavir.J34419	AT1G09330.1		35.2	-1	-1
AP13CTG02129_s_at	AP13CTG02129	Pavir.Ca00351	AT1G79500.1	AtkdsA1	10.1.12.2	1	0
AP13CTG02132_s_at	AP13CTG02132	Pavir.Ab02496	AT5G46740.1	UBP21	29.5.11.5	1	1
AP13CTG02142_at	AP13CTG02142	Pavir.Bb03309	AT1G54130.1	AT-RSH3,ATRSH3,RSH3	20.1.5	1	1
AP13CTG02145_at	AP13CTG02145					0	-1
AP13CTG02145_s_at	AP13CTG02145	Pavir.Ga01940	AT3G27020.1	YSL6	34.13	0	-1
AP13CTG02151_at	AP13CTG02151	Pavir.J03222	AT3G10050.1	OMR1	13.1.4.5.1	-1	0
AP13CTG02155_at	AP13CTG02155	Pavir.Aa02720	AT3G01750.1		31.1	-1	0
AP13CTG02161_at	AP13CTG02161	Pavir.Ca00347	AT4G12910.1	scpl20	29.5.5	1	1
AP13CTG02162_at	AP13CTG02162	Pavir.J05875	AT4G37930.1	SHM1,SHMT1,STM	25.1	1	1
AP13CTG02165_at	AP13CTG02165	Pavir.Bb01555	AT1G74160.1		35.2	-1	0
AP13CTG02173_s_at	AP13CTG02173	Pavir.Ia01255	AT4G36860.1	DAR1	33.99	1	0
AP13CTG02175_s_at	AP13CTG02175	Pavir.Ia02644				0	1
AP13CTG02182_at	AP13CTG02182	Pavir.J05381	AT5G61990.1		35.1.5	-1	0
AP13CTG02183_s_at	AP13CTG02183	Pavir.Ia00858	AT1G62020.1		31.4	-1	0
AP13CTG02191_s_at	AP13CTG02191	Pavir.J08698	AT5G22400.1		30.5	1	0
AP13CTG02192_at	AP13CTG02192	Pavir.J26794	AT5G25220.2	KNAT3	27.3.22	-1	-1
AP13CTG02195_at	AP13CTG02195					1	0
AP13CTG02195_s_at	AP13CTG02195	Pavir.J33810				1	1
AP13CTG02198_at	AP13CTG02198	Pavir.J38598	AT4G20380.2	LSD1	27.3.99	0	-1
AP13CTG02199_s_at	AP13CTG02199	Pavir.Da00443	AT3G46920.1		29.4	-1	-1
AP13CTG02208_at	AP13CTG02208	Pavir.Fa01350	AT1G79620.1		30.2.8.1	0	1
AP13CTG02209_s_at	AP13CTG02209	Pavir.Ab03009	AT5G04410.1	anac078,NAC2	33.99	0	1
AP13CTG02219-1_s_at						-1	0
AP13CTG02219-2_s_at						-1	0
AP13CTG02230_at	AP13CTG02230					-1	0
AP13CTG02230_s_at	AP13CTG02230	Pavir.J03683	AT4G33080.1		29.4	-1	0
AP13CTG02234_s_at	AP13CTG02234	Pavir.J29071	AT5G63490.1		35.1	0	1
AP13CTG02235_at	AP13CTG02235	Pavir.Ab03000	AT5G61910.3		35.2	0	1
AP13CTG02240_s_at	AP13CTG02240	Pavir.J08413	AT5G17660.1		35.2	-1	0
AP13CTG02254_at	AP13CTG02254	Pavir.Eb03620	AT3G51780.1	ATBAG4,BAG4	20.2.99	1	1
AP13CTG02255_at	AP13CTG02255	Pavir.Aa01511	AT1G47500.1	ATRBP47C\',RBP47C\'	27.3.99	-1	0
AP13CTG02260_at	AP13CTG02260	Pavir.Ia04219	AT4G14420.1		35.1	-1	0
AP13CTG02262_s_at	AP13CTG02262	Pavir.Ia03707	AT3G57300.1	ATINO80,INO80	28.99	0	1
AP13CTG02275_at	AP13CTG02275	Pavir.Ba01530	AT3G01850.1		7.2.3	0	1
AP13CTG02283_s_at	AP13CTG02283	Pavir.J06888	AT1G36050.2		35.2	-1	0
AP13CTG02298_at	AP13CTG02298	Pavir.Ab00124	AT2G45150.1	CDS4	11.3.3	0	-1
AP13CTG02314_at	AP13CTG02314	Pavir.J27391	AT4G05320.2	UBQ10	29.5.11.1	1	0
AP13CTG02315-1_at						1	1
AP13CTG02324_at	AP13CTG02324	Pavir.Ca00893	AT4G21700.1		35.2	-1	-1
AP13CTG02330_s_at	AP13CTG02330	Pavir.Ea01560	AT4G23180.1	CRK10,RLK4	30.2.17	1	1
AP13CTG02344_at	AP13CTG02344	Pavir.Db01594	AT4G37880.1		29.5.11.4.2	1	0
AP13CTG02355_s_at	AP13CTG02355	Pavir.Ca01203	AT1G03190.1	ATXPD,UVH6	28.2	-1	0
AP13CTG02358_at	AP13CTG02358					0	1
AP13CTG02358_s_at	AP13CTG02358	Pavir.Ea01962	AT4G16144.1	AMSH3	35.2	0	1
AP13CTG02369_at	AP13CTG02369	Pavir.J02397	AT5G19690.1	STT3A	20.2.3	-1	0
AP13CTG02376_x_at	AP13CTG02376	Pavir.Ea03173	AT2G40830.1	RHC1A	29.5.11.4.2	1	0
AP13CTG02381_s_at	AP13CTG02381	Pavir.J05643	AT4G02580.1		9.1.2	0	1
AP13CTG02384_at	AP13CTG02384	Pavir.J35508	AT4G15180.1	ATXR3,SDG2	27.3.69	0	1
AP13CTG02390_at	AP13CTG02390	Pavir.Ib03563	AT3G54710.1	ATCDT1B,CDT1,CDT1B	35.2	1	0
AP13CTG02392_at	AP13CTG02392	Pavir.Fa00035	AT5G25100.1		35.1	-1	0
AP13CTG02398_at	AP13CTG02398	Pavir.Ea02044	AT5G57230.1		35.2	-1	1
AP13CTG02414_s_at	AP13CTG02414	Pavir.J35450	AT3G26100.2		31.2	1	0
AP13CTG02415_s_at	AP13CTG02415	Pavir.J34352	AT3G07340.1		27.3.6	-1	-1
AP13CTG02418_at	AP13CTG02418	Pavir.Ia03753	AT5G15810.1		27.3.99	-1	0
AP13CTG02421_s_at	AP13CTG02421	Pavir.Ib01271	AT2G37570.1	SLT1	20.2	1	0
AP13CTG02422_s_at	AP13CTG02422	Pavir.J03104	AT2G44950.1	HUB1,RDO4	29.5.11.4.2	1	0
AP13CTG02424_s_at	AP13CTG02424	Pavir.Ia04629	AT5G67500.2	ATVDAC2,VDAC2	34.20	0	1
AP13CTG02424RC_at	AP13CTG02424-RC	Pavir.Ia04629	AT5G67500.2	ATVDAC2,VDAC2	34.20	-1	0
AP13CTG02433_x_at	AP13CTG02433	Pavir.Ca02402	AT3G54190.1		30.5	0	-1
AP13CTG02437_at	AP13CTG02437	Pavir.J32361	AT3G04740.1	ATMED14,MED14,SWP	27.3	0	1
AP13CTG02438_at	AP13CTG02438	Pavir.Ga00329	AT1G62640.1	KAS III	11.1.3	0	1
AP13CTG02441_at	AP13CTG02441	Pavir.Bb01436	AT4G11410.1		26.22	0	1
AP13CTG02444_s_at	AP13CTG02444	Pavir.Fa01905	AT1G01060.1	LHY,LHY1	27.3.26	0	1
AP13CTG02445_s_at	AP13CTG02445	Pavir.J37892	AT3G18030.1	ATHAL3,ATHAL3A,HAL3,HAL3A	18.4.7	0	-1
AP13CTG02451-1_s_at						0	1
AP13CTG02455-1_s_at						0	1
AP13CTG02457_at	AP13CTG02457	Pavir.J02203	AT4G21700.1		35.2	-1	0
AP13CTG02471_at	AP13CTG02471	Pavir.J40810	AT2G42910.1		23.1.3	0	1
AP13CTG02475_s_at	AP13CTG02475	Pavir.Ba00535	AT5G19820.1	emb2734	35.1	0	1
AP13CTG02477_at	AP13CTG02477	Pavir.Aa00662	AT5G35700.1	FIM2	31.1	-1	-1
AP13CTG02479_at	AP13CTG02479					1	1
AP13CTG02482_at	AP13CTG02482	Pavir.J29681				0	1
AP13CTG02486_at	AP13CTG02486					0	1
AP13CTG02486_s_at	AP13CTG02486	Pavir.J03269	AT5G46210.1	ATCUL4,CUL4	29.5.11.4.3.3	0	1
AP13CTG02489_at	AP13CTG02489	Pavir.Da01100				0	-1
AP13CTG02496_at	AP13CTG02496	Pavir.Ba00948	AT3G16940.1		27.3.39	0	1
AP13CTG02516_at	AP13CTG02516					0	1
AP13CTG02533_at	AP13CTG02533	Pavir.Ca02362	AT5G27380.1	GSH2,GSHB	21.2.2	0	1
AP13CTG02547-1_s_at						-1	-1
AP13CTG02547-2_s_at						-1	0
AP13CTG02548_s_at	AP13CTG02548	Pavir.Eb01161	AT3G15140.1		28.99	0	1
AP13CTG02552_x_at	AP13CTG02552	Pavir.Ib03255	AT5G43330.1		8.2.9	0	1
AP13CTG02554_s_at	AP13CTG02554	Pavir.Da00444	AT3G19040.1	HAF2,TAF1,TAF1B	27.3.54	0	1
AP13CTG02558_at	AP13CTG02558	Pavir.J00145	AT5G17770.1	ATCBR,CBR,CBR1	21.99	1	1
AP13CTG02561_s_at	AP13CTG02561	Pavir.J32299	AT3G42170.1		28.99	1	0
AP13CTG02568_at	AP13CTG02568	Pavir.J00472	AT4G26270.1	PFK3	4.1.4	-1	0
AP13CTG02569_at	AP13CTG02569	Pavir.J39880	AT4G26270.1	PFK3	4.1.4	0	1
AP13CTG02575_s_at	AP13CTG02575	Pavir.Ha00473	AT1G06820.1	CCR2,CRTISO	16.1.4.8	0	1
AP13CTG02578_at	AP13CTG02578	Pavir.Bb02824	AT1G67630.1	POLA2	28.1	-1	0
AP13CTG02607_at	AP13CTG02607	Pavir.Ga01733	AT4G10000.1		35.2	0	1
AP13CTG02611_s_at	AP13CTG02611	Pavir.J02680	AT3G59660.1		35.1.19	1	0
AP13CTG02617_at	AP13CTG02617	Pavir.Eb03610	AT4G04770.1	ABC1,ATABC1,ATNAP1,LAF6	29.8	0	1
AP13CTG02620_at	AP13CTG02620	Pavir.Aa01086	AT5G47180.1		31.4	1	1
AP13CTG02624-1_at						1	1
AP13CTG02626_at	AP13CTG02626					0	1
AP13CTG02626_s_at	AP13CTG02626	Pavir.J00240	AT1G10490.1		35.2	0	1
AP13CTG02628_s_at	AP13CTG02628	Pavir.J37309	AT4G37560.1		26.1	0	1
AP13CTG02630_at	AP13CTG02630	Pavir.Ia01131	AT1G78000.1	SEL1,SULTR1;2	34.6	0	1
AP13CTG02634_s_at	AP13CTG02634	Pavir.J02552	AT3G50690.1		35.1	0	1
AP13CTG02637_at	AP13CTG02637					0	1
AP13CTG02637_s_at	AP13CTG02637	Pavir.Ga01429	AT1G70180.2		35.1	0	1
AP13CTG02638_at	AP13CTG02638	Pavir.Eb02902	AT5G39510.1	ATVTI11,ATVTI1A,SGR4,VTI11,VTI1A,ZIG,ZIG1	31.4	0	-1
AP13CTG02639_s_at	AP13CTG02639	Pavir.Fa00815	AT3G43240.1		27.3.67	0	1
AP13CTG02650_at	AP13CTG02650	Pavir.Eb01363	AT3G62360.1		35.2	-1	0
AP13CTG02652_s_at	AP13CTG02652	Pavir.Gb00218	AT5G04810.1		35.1.5	0	1
AP13CTG02655_at	AP13CTG02655					0	1
AP13CTG02655_s_at	AP13CTG02655	Pavir.Ba01291	AT4G22840.1		34.14	0	1
AP13CTG02656_at	AP13CTG02656	Pavir.Ba00267	AT3G66658.2	ALDH22A1	16.4.2.1	0	1
AP13CTG02659_at	AP13CTG02659	Pavir.Ba00102	AT2G40010.1		29.2.1.2.2.80	-1	0
AP13CTG02667_at	AP13CTG02667	Pavir.Ib01600	AT4G02260.2	AT-RSH1,ATRSH1,RSH1	20.2.4	-1	-1
AP13CTG02674_at	AP13CTG02674	Pavir.Da00142	AT2G39910.1		35.2	0	1
AP13CTG02692_at	AP13CTG02692	Pavir.Ab02079	AT5G25140.1	CYP71B13	26.10	0	1
AP13CTG02698_s_at	AP13CTG02698	Pavir.Hb01896	AT3G47930.1	ATGLDH,GLDH	21.2.1.5	-1	1
AP13CTG02703_at	AP13CTG02703	Pavir.Fa00778	AT4G14305.1		35.1	0	1
AP13CTG02705_s_at	AP13CTG02705	Pavir.Bb03405	AT2G02820.2	AtMYB88,MYB88	27.3.25	1	-1
AP13CTG02709_at	AP13CTG02709	Pavir.J15950	AT5G50375.1	CPI1	17.3.1.2.99	-1	0
AP13CTG02712_at	AP13CTG02712	Pavir.J02611				0	1
AP13CTG02719_s_at	AP13CTG02719	Pavir.J03220	AT3G54640.1	TRP3,TSA1	13.1.6.5.5	-1	1
AP13CTG02729_at	AP13CTG02729	Pavir.Cb01371	AT3G06860.1	ATMFP2,MFP2	11.9.4.9	1	0
AP13CTG02736RC_at	AP13CTG02736-RC					-1	0
AP13CTG02736RC_s_at	AP13CTG02736-RC	Pavir.J35438	AT1G75760.1		29.3.4.1	-1	0
AP13CTG02750_at	AP13CTG02750	Pavir.Eb03510	AT5G21090.1		35.1	0	-1
AP13CTG02751_at	AP13CTG02751	Pavir.Ib00750	AT4G00550.1	DGD2	11.10.2	1	1
AP13CTG02766_at	AP13CTG02766	Pavir.Ba01465	AT5G66030.1	ATGRIP,GRIP	29.3.4.2	-1	0
AP13CTG02768_s_at	AP13CTG02768	Pavir.Ia04535	AT4G22910.1	CCS52A1,FZR2	31.3	0	1
AP13CTG02774_s_at	AP13CTG02774	Pavir.J14511	AT2G40320.1	TBL33	35.2	-1	-1
AP13CTG02776_s_at	AP13CTG02776	Pavir.J20439	AT2G30100.1		29.5.11.1	1	1
AP13CTG02785_at	AP13CTG02785	Pavir.J24607	AT4G35360.1		18.4.5	0	1
AP13CTG02791_s_at	AP13CTG02791	Pavir.Ca02714	AT3G50780.1		35.2	-1	0
AP13CTG02801_at	AP13CTG02801	Pavir.J32559	AT5G60980.2		29.3.1	-1	1
AP13CTG02802_at	AP13CTG02802	Pavir.Aa02601	AT3G26730.1		29.5.11.4.2	0	1
AP13CTG02808_at	AP13CTG02808	Pavir.Hb00191	AT3G50950.1	ZAR1	20.1.7	1	1
AP13CTG02819_at	AP13CTG02819					-1	-1
AP13CTG02819_s_at	AP13CTG02819	Pavir.J01535	AT4G08500.1	ARAKIN,ATMEKK1,MAPKKK8,MEKK1	30.6	-1	-1
AP13CTG02827_at	AP13CTG02827	Pavir.J32123	AT2G27460.1		29.3.4.2	-1	0
AP13CTG02829_at	AP13CTG02829	Pavir.Aa03592	AT2G39130.1		34.3	1	0
AP13CTG02831_x_at	AP13CTG02831	Pavir.Db00486	AT1G54320.1		35.1	0	-1
AP13CTG02836_s_at	AP13CTG02836	Pavir.Ia04317	AT5G39660.1	CDF2	27.3.8	1	1
AP13CTG02840_x_at	AP13CTG02840	Pavir.J10772	AT5G48370.2		35.1	0	1
AP13CTG02849_at	AP13CTG02849					0	-1
AP13CTG02850_s_at	AP13CTG02850	Pavir.J35185	AT1G31360.2	ATRECQ2,MED34,RECQL2	28.1	0	1
AP13CTG02854_s_at	AP13CTG02854	Pavir.Aa00882	AT1G76120.1		29.1.30	0	1
AP13CTG02861_s_at	AP13CTG02861	Pavir.Ab03062	AT1G05940.1	CAT9	34.3	0	1
AP13CTG02870_at	AP13CTG02870	Pavir.J01525	AT2G47420.1		29.2.2.3.99	-1	-1
AP13CTG02877_at	AP13CTG02877	Pavir.Aa00197	AT4G39630.1		35.2	0	-1
AP13CTG02879_at	AP13CTG02879	Pavir.Ab02266	AT1G19520.1	NFD5	35.1.5	-1	0
AP13CTG02887_at	AP13CTG02887	Pavir.Da02395	AT4G38800.1	ATMTAN1,ATMTN1,MTAN1,MTN1	13.1.3.4	0	1
AP13CTG02891_at	AP13CTG02891	Pavir.Hb00840	AT2G16370.1	THY-1	25	-1	0
AP13CTG02892_at	AP13CTG02892	Pavir.Bb03696	AT5G26860.1	LON1,LON_ARA_ARA	29.5.5	0	1
AP13CTG02893_at	AP13CTG02893	Pavir.J31312	AT1G04120.1	ABCC5,ATABCC5,ATMRP5,MRP5	34.16	0	1
AP13CTG02903_at	AP13CTG02903	Pavir.Ia04347	AT5G12040.1		35.1	1	1
AP13CTG02904_s_at	AP13CTG02904	Pavir.Ib03864	AT2G03270.1		28.99	0	1
AP13CTG02906_s_at	AP13CTG02906	Pavir.Ca00818	AT3G55010.1	ATPURM,PUR5	23.1.2.5	0	1
AP13CTG02909_s_at	AP13CTG02909	Pavir.J25448	AT5G52882.1		35.1	0	1
AP13CTG02910_s_at	AP13CTG02910	Pavir.Ca01955	AT5G61450.1		35.2	0	1
AP13CTG02915_at	AP13CTG02915					1	1
AP13CTG02915_s_at	AP13CTG02915	Pavir.Ia04902	AT5G42250.1		26.11	1	1
AP13CTG02916_at	AP13CTG02916	Pavir.Db00159	AT2G21160.1		35.1	-1	0
AP13CTG02917_at	AP13CTG02917	Pavir.Aa02657	AT1G67300.1		34.2	-1	1
AP13CTG02923_at	AP13CTG02923	Pavir.Ca02752	AT4G14770.1	ATTCX2,TCX2	27.3.17	0	-1
AP13CTG02934_at	AP13CTG02934	Pavir.Da00388	AT5G35080.1		35.2	-1	-1
AP13CTG02939_s_at	AP13CTG02939	Pavir.J00844	AT4G34450.1		31.4	-1	0
AP13CTG02943_at	AP13CTG02943					0	1
AP13CTG02943_s_at	AP13CTG02943	Pavir.J34423	AT1G53310.1	ATPEPC1,ATPPC1,PEPC1,PPC1	4.1.15	0	1
AP13CTG02966_at	AP13CTG02966	Pavir.J22857	AT3G07560.1	APM2,PEX13	29.3.5	0	-1
AP13CTG02972_at	AP13CTG02972	Pavir.Da02261	AT2G18030.1		29.4	0	1
AP13CTG02976_at	AP13CTG02976	Pavir.J18278	AT2G46890.1		35.2	0	1
AP13CTG02979_at	AP13CTG02979	Pavir.Ba03432	AT2G26060.1	emb1345	35.1	1	1
AP13CTG02981_at	AP13CTG02981	Pavir.J08661	AT2G34480.1		29.2.1.2.2.518	-1	0
AP13CTG02982_at	AP13CTG02982	Pavir.Ab02422	AT4G25570.1	ACYB-2	21.2	1	1
AP13CTG02984_s_at	AP13CTG02984	Pavir.Ea01504	AT4G24000.1	ATCSLG2,CSLG2	10.2.1	0	-1
AP13CTG02985_s_at	AP13CTG02985	Pavir.J05315	AT3G19170.1	ATPREP1,ATZNMP,PREP1	29.5.7	0	1
AP13CTG02991_at	AP13CTG02991	Pavir.Cb01734	AT3G24550.1	ATPERK1,PERK1	30.2.22	-1	-1
AP13CTG02992_at	AP13CTG02992	Pavir.Ib04479	AT4G17890.1	AGD8	29.5.11.5	0	1
AP13CTG02999_at	AP13CTG02999	Pavir.Ca01520	AT3G01090.2	AKIN10,KIN10,SNRK1.1	29.4.1	0	1
AP13CTG03005_at	AP13CTG03005	Pavir.Aa00228	AT1G16180.1		35.1	0	-1
AP13CTG03006_at	AP13CTG03006	Pavir.Ia01746	AT3G02690.1		35.1	0	1
AP13CTG03008_s_at	AP13CTG03008	Pavir.J05150	AT5G03880.1		35.2	0	1
AP13CTG03013_s_at	AP13CTG03013	Pavir.J19379	AT3G56680.1		35.2	1	0
AP13CTG03019_at	AP13CTG03019	Pavir.J09617	AT5G64030.1		20.2.3	-1	0
AP13CTG03023_s_at	AP13CTG03023	Pavir.J19741	AT5G41670.1		7.1.3	0	1
AP13CTG03026_at	AP13CTG03026	Pavir.J39478	AT4G14880.1	ATCYS-3A,CYTACS1,OASA1,OLD3	13.1.5.3.1	0	-1
AP13CTG03036_at	AP13CTG03036	Pavir.Da02114	AT5G20400.1		17.5.1	1	1
AP13CTG03040_at	AP13CTG03040	Pavir.Aa03011	AT3G20870.1	ZTP29	34.12	1	0
AP13CTG03043_s_at	AP13CTG03043	Pavir.Aa00773	AT1G54130.1	AT-RSH3,ATRSH3,RSH3	20.1.5	1	1
AP13CTG03044RC_s_at	AP13CTG03044-RC	Pavir.J04776	AT4G24630.1		27.3.99	-1	0
AP13CTG03045_at	AP13CTG03045	Pavir.Ia00443	AT1G79010.1		9.1.2	0	1
AP13CTG03046_at	AP13CTG03046					1	0
AP13CTG03046_s_at	AP13CTG03046	Pavir.Ea01884	AT3G48195.1		35.1	0	1
AP13CTG03050_s_at	AP13CTG03050	Pavir.J03648	AT2G20360.1		9.1.2	0	1
AP13CTG03058_s_at	AP13CTG03058	Pavir.J07098	AT4G13930.1	SHM4	25.1	0	1
AP13CTG03061_at	AP13CTG03061	Pavir.Eb04078	AT1G10590.3		35.1	-1	1
AP13CTG03070_at	AP13CTG03070	Pavir.Ea00822	AT2G37270.1	ATRPS5B,RPS5B	29.2.1.2.1.5	-1	0
AP13CTG03074_at	AP13CTG03074	Pavir.J05721	AT3G61750.1		17.2.3	1	1
AP13CTG03075_at	AP13CTG03075	Pavir.Cb01595	AT1G17840.1	ABCG11,ATWBC11,COF1,DSO,WBC11	34.16	-1	-1
AP13CTG03077_at	AP13CTG03077	Pavir.Bb03690	AT1G09160.1		29.4	0	1
AP13CTG03084_at	AP13CTG03084	Pavir.Ia00824	AT3G17430.1		34.8	0	-1
AP13CTG03089_s_at	AP13CTG03089	Pavir.J09611	AT3G17090.1		29.4	-1	0
AP13CTG03102_s_at	AP13CTG03102	Pavir.J34712	AT3G14050.1	AT-RSH2,ATRSH2,RSH2	20.1.5	0	-1
AP13CTG03111_at	AP13CTG03111	Pavir.Ib03751	AT1G76880.1		27.3.30	1	0
AP13CTG03119_at	AP13CTG03119	Pavir.J37560	AT4G27760.1	FEY,FEY3	33.99	1	1
AP13CTG03120_s_at	AP13CTG03120	Pavir.J03658	AT1G29850.1		35.1	0	1
AP13CTG03126_at	AP13CTG03126	Pavir.Ia03589	AT5G58590.1	RANBP1	30.5	0	1
AP13CTG03134_at	AP13CTG03134	Pavir.Ab01298	AT3G02040.1	SRG3	11.9.3.3	0	-1
AP13CTG03136_s_at	AP13CTG03136	Pavir.J00688	AT1G63610.1		35.2	-1	0
AP13CTG03137_s_at	AP13CTG03137	Pavir.J03042	AT5G67390.1		35.2	0	1
AP13CTG03139_at	AP13CTG03139	Pavir.J04665	AT2G44160.1	MTHFR2	25.6	0	1
AP13CTG03142_at	AP13CTG03142	Pavir.J07701	AT1G34020.1		35.1	-1	-1
AP13CTG03143_at	AP13CTG03143	Pavir.Db01595	AT5G62550.1		35.2	1	0
AP13CTG03157_x_at	AP13CTG03157	Pavir.Eb04022	AT3G11530.1		29.3.4.3	0	-1
AP13CTG03164_at	AP13CTG03164	Pavir.Aa01249	AT5G24760.1		26.11	1	1
AP13CTG03171_s_at	AP13CTG03171	Pavir.Ga01482	AT4G39910.1	ATUBP3,UBP3	29.5.11.5	0	1
AP13CTG03174_at	AP13CTG03174	Pavir.Da02332	AT4G22740.1		35.1.40	1	0
AP13CTG03176_s_at	AP13CTG03176	Pavir.Da00353	AT5G38840.1		31.4	0	1
AP13CTG03177_s_at	AP13CTG03177	Pavir.Aa00437	AT1G71020.1		29.5.11	-1	-1
AP13CTG03182_s_at	AP13CTG03182	Pavir.Ba02179	AT1G60160.1		34.15	0	1
AP13CTG03184_at	AP13CTG03184	Pavir.Aa00017	AT5G13000.1	ATGSL12,gsl12	3.6	0	1
AP13CTG03194_s_at	AP13CTG03194	Pavir.Ia01745	AT4G03420.1		35.2	1	-1
AP13CTG03198_s_at	AP13CTG03198	Pavir.J03056	AT1G27440.1	ATGUT1,GUT2,IRX10	26.2	-1	-1
AP13CTG03201_s_at	AP13CTG03201	Pavir.Ea04048	AT1G65650.1	UCH2	29.5.11	0	1
AP13CTG03207_s_at	AP13CTG03207	Pavir.Gb01959	AT4G30825.1		35.1.5	0	1
AP13CTG03208_at	AP13CTG03208	Pavir.Fb00688	AT5G50850.1	MAB1	8.1.1.1	0	1
AP13CTG03214_s_at	AP13CTG03214	Pavir.Ab02253	AT1G71090.1		34.99	0	-1
AP13CTG03216-2_at						-1	0
AP13CTG03224_at	AP13CTG03224					-1	0
AP13CTG03224_s_at	AP13CTG03224	Pavir.Hb00922	AT2G20060.1		29.2.1.1.3.2.4	-1	1
AP13CTG03236_at	AP13CTG03236	Pavir.Ia03415	AT4G02280.1	ATSUS3,SUS3	2.2.1.5	1	1
AP13CTG03240_s_at	AP13CTG03240	Pavir.Ca00282	AT1G34430.1	EMB3003	8.1.1.2	-1	0
AP13CTG03248_at	AP13CTG03248	Pavir.J02335	AT2G36070.1	ATTIM44-2,TIM44-2	29.3.2	0	1
AP13CTG03253_at	AP13CTG03253	Pavir.Ea01598	AT3G28715.1		34.1.1	0	1
AP13CTG03255_s_at	AP13CTG03255	Pavir.Aa03005	AT1G12050.1		13.2.6.2	1	1
AP13CTG03262_s_at	AP13CTG03262	Pavir.J02396	AT2G25830.1		35.1	-1	0
AP13CTG03263_at	AP13CTG03263	Pavir.J31828	AT2G47680.1		28.1	-1	-1
AP13CTG03268_at	AP13CTG03268	Pavir.Ea00870	AT2G43490.6		30.5	1	0
AP13CTG03270_s_at	AP13CTG03270	Pavir.Ib01948	AT1G12740.1	CYP87A2	26.10	0	1
AP13CTG03273_at	AP13CTG03273					-1	0
AP13CTG03273_s_at	AP13CTG03273	Pavir.Ia00356	AT2G34250.1		29.3.4.99	-1	0
AP13CTG03281_s_at	AP13CTG03281	Pavir.Ha00817	AT1G04910.1		35.1	-1	0
AP13CTG03288_at	AP13CTG03288	Pavir.J16651	AT1G69490.1	ANAC029,ATNAP,NAP	33.99	0	1
AP13CTG03292_at	AP13CTG03292					0	1
AP13CTG03292_s_at	AP13CTG03292	Pavir.J15728	AT2G39800.1	ATP5CS,P5CS1	13.1.2.2.1	1	1
AP13CTG03295_at	AP13CTG03295	Pavir.Aa01945	AT3G25140.1	GAUT8,QUA1	10.4	-1	-1
AP13CTG03306_at	AP13CTG03306	Pavir.J11207	AT3G03610.1		35.1	0	1
AP13CTG03312_s_at	AP13CTG03312	Pavir.Bb01323	AT4G16280.4	FCA	33.99	0	1
AP13CTG03314_at	AP13CTG03314	Pavir.Ga00467	AT1G31070.2	GlcNAc1pUT1	10.1	0	1
AP13CTG03320_s_at	AP13CTG03320	Pavir.Gb01642	AT4G08390.1	SAPX	21.2.1	0	1
AP13CTG03321_s_at	AP13CTG03321	Pavir.J15987	AT3G29320.1		2.2.2.2	0	1
AP13CTG03322RC_at	AP13CTG03322-RC	Pavir.Db01451	AT1G23800.1	ALDH2B,ALDH2B7	5.10	1	0
AP13CTG03325_s_at	AP13CTG03325	Pavir.Ea04115	AT1G51980.1		29.3.2	-1	0
AP13CTG03327_at	AP13CTG03327	Pavir.Ia03100	AT3G02950.1	AtTHO7,THO7	35.2	0	1
AP13CTG03331_at	AP13CTG03331	Pavir.Gb01460	AT3G11330.1	PIRL9	35.1	0	1
AP13CTG03340_s_at	AP13CTG03340	Pavir.Fa00606	AT4G33520.2	HMA6,PAA1	34.12	0	1
AP13CTG03341RC_s_at	AP13CTG03341-RC	Pavir.Ia00114	AT5G09900.1	EMB2107,MSA,RPN5A	29.5.11.20	0	1
AP13CTG03343_at	AP13CTG03343	Pavir.J03708	AT3G13440.1		35.2	0	-1
AP13CTG03349_at	AP13CTG03349	Pavir.Ha01429	AT1G11680.1	CYP51,CYP51A2,CYP51G1,EMB1738	17.3.1.2.3	-1	0
AP13CTG03353_at	AP13CTG03353	Pavir.Ca00758	AT5G50375.1	CPI1	17.3.1.2.99	0	1
AP13CTG03354_at	AP13CTG03354	Pavir.J00552	AT1G31480.1	SGR2	11.9.3	0	1
AP13CTG03355_s_at	AP13CTG03355	Pavir.J13795	AT4G01400.2		35.1.5	-1	0
AP13CTG03357_at	AP13CTG03357	Pavir.Ea00495	AT5G02540.1		26.22	-1	0
AP13CTG03359_at	AP13CTG03359	Pavir.Ea00026	AT2G46530.1	ARF11	27.3.4	1	0
AP13CTG03360_s_at	AP13CTG03360	Pavir.Ca01406	AT1G09850.1	XBCP3	29.5.3	1	1
AP13CTG03365_s_at	AP13CTG03365	Pavir.Ia00475	AT2G31200.1	ADF6,ATADF6	31.1	0	1
AP13CTG03374_s_at	AP13CTG03374	Pavir.Ga00873	AT2G37710.1	RLK	30.2.99	-1	1
AP13CTG03379_s_at	AP13CTG03379	Pavir.Ca01726	AT1G48830.1		29.2.1.2.1.7	-1	0
AP13CTG03386_at	AP13CTG03386					0	1
AP13CTG03386_s_at	AP13CTG03386	Pavir.Aa00985	AT4G17830.1		29.5	0	1
AP13CTG03393_at	AP13CTG03393					0	1
AP13CTG03393_s_at	AP13CTG03393	Pavir.Ib02190	AT1G62620.1		26.7	0	1
AP13CTG03395_at	AP13CTG03395	Pavir.Fb01773				0	1
AP13CTG03399_s_at	AP13CTG03399	Pavir.J01307	AT5G63200.1		35.1.27	0	1
AP13CTG03406_at	AP13CTG03406	Pavir.Fb00004	AT1G21360.1	GLTP2	35.2	1	0
AP13CTG03427_at	AP13CTG03427	Pavir.Ca02836	AT5G57120.1		29.2.2.2.99	-1	0
AP13CTG03431_s_at	AP13CTG03431	Pavir.Ib03540	AT3G02680.1	ATNBS1,NBS1	35.2	0	1
AP13CTG03432_at	AP13CTG03432	Pavir.Fa00933	AT1G49400.1	emb1129	29.2.1.2.1.17	-1	0
AP13CTG03439_at	AP13CTG03439	Pavir.Ga00418	AT3G47690.1	ATEB1A,ATEB1H2,EB1A	31.1	1	0
AP13CTG03441_at	AP13CTG03441					-1	0
AP13CTG03444_s_at	AP13CTG03444	Pavir.Ib01137	AT1G31440.1		31.4	-1	-1
AP13CTG03452_at						1	0
AP13CTG03456_at	AP13CTG03456					0	1
AP13CTG03456_s_at	AP13CTG03456	Pavir.Bb03547	AT4G30000.1		25.3	0	1
AP13CTG03459_at	AP13CTG03459					0	1
AP13CTG03459_s_at	AP13CTG03459	Pavir.Ib01624	AT2G47820.1		35.2	0	1
AP13CTG03463_s_at	AP13CTG03463	Pavir.J21401	AT5G10940.2		27.3.67	1	1
AP13CTG03469_s_at	AP13CTG03469	Pavir.Ab02038	AT5G64940.1	ATATH13,ATH13,ATOSA1,OSA1	20.2	0	1
AP13CTG03474_s_at	AP13CTG03474	Pavir.Aa01466	AT4G24690.1		29.5.11	0	-1
AP13CTG03475_at	AP13CTG03475	Pavir.Db02271	AT1G12430.1	ARK3,PAK	31.1	1	0
AP13CTG03486_at	AP13CTG03486					-1	1
AP13CTG03486_s_at	AP13CTG03486	Pavir.Ia03453	AT3G20000.1	TOM40	29.3.2	-1	1
AP13CTG03498_s_at	AP13CTG03498	Pavir.Ea01253	AT1G48030.1	mtLPD1	8.1.1.3	0	1
AP13CTG03500_at	AP13CTG03500	Pavir.Ab02210	AT5G50960.1	ATNBP35,NBP35	18.7	0	1
AP13CTG03503_at	AP13CTG03503	Pavir.J34172				-1	-1
AP13CTG03507_at	AP13CTG03507	Pavir.J19752	AT3G12390.1		29.2.4	0	1
AP13CTG03514_at	AP13CTG03514	Pavir.Eb00997	AT3G42170.1		28.99	1	0
AP13CTG03522_at	AP13CTG03522	Pavir.Fa00212	AT1G20200.1	EMB2719,HAP15	29.5.11.20	-1	0
AP13CTG03525_s_at	AP13CTG03525	Pavir.Ab01954	AT5G57580.1		30.3	1	0
AP13CTG03527_s_at	AP13CTG03527	Pavir.Bb00271	AT2G34730.2		31.1	-1	0
AP13CTG03528_s_at	AP13CTG03528	Pavir.Fa01112	AT5G19980.1	GONST4	29.7	-1	0
AP13CTG03548_at	AP13CTG03548	Pavir.Bb03332	AT1G74960.1	ATKAS2,FAB1,KAS2	11.1.3	0	1
AP13CTG03553RC_at	AP13CTG03553-RC	Pavir.J00301	AT4G25230.1	RIN2	29.5.11.4.2	0	1
AP13CTG03556_at	AP13CTG03556	Pavir.Eb02153	AT4G16144.1	AMSH3	35.2	0	1
AP13CTG03561_s_at	AP13CTG03561	Pavir.J26571	AT1G31420.2	FEI1	30.2.13	-1	0
AP13CTG03564_x_at	AP13CTG03564	Pavir.Ea00921	AT5G64680.1		35.2	-1	1
AP13CTG03569_x_at	AP13CTG03569	Pavir.J23721	AT3G12020.2		31.1	0	-1
AP13CTG03574_at	AP13CTG03574					-1	0
AP13CTG03577_at	AP13CTG03577	Pavir.Eb03855	AT5G18610.1		29.4.1.57	-1	0
AP13CTG03580_at	AP13CTG03580	Pavir.Ea01916	AT1G15410.1		13.1.2.3.31	1	0
AP13CTG03586_s_at	AP13CTG03586	Pavir.J01626	AT4G34350.1	CLB6,HDR,ISPH	16.1.1.7	0	1
AP13CTG03588_s_at	AP13CTG03588	Pavir.Ea03717	AT1G43620.1	TT15,UGT80B1	11.8.3	0	1
AP13CTG03588RC_s_at	AP13CTG03588-RC	Pavir.Ea03717	AT1G43620.1	TT15,UGT80B1	11.8.3	-1	0
AP13CTG03592_at	AP13CTG03592	Pavir.J07035	AT1G30570.1	HERK2	30.2.16	1	0
AP13CTG03593_s_at	AP13CTG03593	Pavir.J32132	AT5G66820.1		35.2	1	1
AP13CTG03618_at	AP13CTG03618	Pavir.Ea03137	AT4G10520.1		29.5.1	1	1
AP13CTG03632_at	AP13CTG03632	Pavir.Aa02218	AT4G21410.1	CRK29	30.2.17	0	1
AP13CTG03636_s_at	AP13CTG03636	Pavir.J01853	AT2G35155.1		35.2	0	1
AP13CTG03644_s_at	AP13CTG03644	Pavir.J05710	AT4G25450.1	ATNAP8,NAP8	34.16	-1	0
AP13CTG03656_s_at	AP13CTG03656	Pavir.Db00674	AT5G34850.1	ATPAP26,PAP26	26.13	1	1
AP13CTG03666_at	AP13CTG03666	Pavir.Ba01129	AT1G10050.1		35.1	0	1
AP13CTG03673_s_at	AP13CTG03673	Pavir.J27681	AT4G39350.1	ATCESA2,ATH-A,CESA2	10.2.1	1	0
AP13CTG03682_s_at	AP13CTG03682	Pavir.Ca02658	AT4G31000.1		30.3	0	-1
AP13CTG03692_at	AP13CTG03692	Pavir.J09589	AT1G13580.2	LAG13	11.8.1	-1	0
AP13CTG03703_at	AP13CTG03703	Pavir.J35871	AT5G58090.1		26.4.1	-1	0
AP13CTG03710_at	AP13CTG03710	Pavir.Hb00841	AT5G41670.1		7.1.3	0	1
AP13CTG03721_s_at	AP13CTG03721	Pavir.J21479	AT2G43400.1	ETFQO	9.3	1	0
AP13CTG03729_at	AP13CTG03729	Pavir.Ga01281	AT3G25570.1		22.1.2	-1	-1
AP13CTG03737_s_at	AP13CTG03737	Pavir.J24710	AT1G75170.1		29.3.4.99	0	1
AP13CTG03738_s_at	AP13CTG03738	Pavir.Ca02147	AT5G50210.1	OLD5,QS,SUFE3	18.7	0	1
AP13CTG03741_s_at	AP13CTG03741	Pavir.Ba00716	AT5G42310.1		35.1.5	0	1
AP13CTG03745_at	AP13CTG03745	Pavir.Gb02335	AT2G45290.1		1.3.8	0	1
AP13CTG03750_s_at	AP13CTG03750	Pavir.J31789	AT1G77590.1	LACS9	11.1.9	0	1
AP13CTG03751_s_at	AP13CTG03751	Pavir.Ha01023	AT5G48380.1	BIR1	30.2.10	0	-1
AP13CTG03752_at	AP13CTG03752	Pavir.Ba00828	AT5G57700.3		35.1	0	1
AP13CTG03753_at	AP13CTG03753	Pavir.J16024				1	0
AP13CTG03758_at	AP13CTG03758	Pavir.Aa02046	AT3G13062.2		35.1	1	0
AP13CTG03764_s_at	AP13CTG03764	Pavir.Ib04020	AT3G13050.1		34.99	0	1
AP13CTG03772_s_at	AP13CTG03772	Pavir.Ib02870	AT5G49970.1	ATPPOX,PDX3,PPOX	18	1	0
AP13CTG03782_s_at	AP13CTG03782	Pavir.Eb00973	AT5G26749.1		35.2	1	1
AP13CTG03786_at	AP13CTG03786	Pavir.Db00325	AT2G42240.1		27.4	0	1
AP13CTG03792_s_at	AP13CTG03792	Pavir.Ca02852	AT4G04850.2	ATKEA3,KEA3	34.15	0	1
AP13CTG03795_at	AP13CTG03795	Pavir.Ea02856	AT1G28520.1	ATVOZ1,VOZ1	35.2	1	1
AP13CTG03808_s_at	AP13CTG03808	Pavir.Ca00728	AT5G60410.4	ATSIZ1,SIZ1	27.3.67	0	1
AP13CTG03809_s_at	AP13CTG03809	Pavir.Fa01745	AT5G52230.1	MBD13	35.2	1	0
AP13CTG03819_at	AP13CTG03819					-1	-1
AP13CTG03819_s_at	AP13CTG03819	Pavir.Ca00323	AT5G23570.1	ATSGS3,SGS3	27.3.99	0	-1
AP13CTG03820_at	AP13CTG03820	Pavir.Da00844	AT1G73860.1		31.1	0	1
AP13CTG03821_at	AP13CTG03821					0	1
AP13CTG03821_s_at	AP13CTG03821	Pavir.J38063	AT4G31990.1	AAT3,ASP5,ATAAT1	13.1.1.2.1	0	1
AP13CTG03827_s_at	AP13CTG03827	Pavir.J00108	AT2G42960.1		29.4.1.55	-1	0
AP13CTG03842_s_at	AP13CTG03842	Pavir.Ab03247	AT2G43160.1		35.1.21	-1	0
AP13CTG03847_at	AP13CTG03847	Pavir.Ba00649	AT3G43300.1	ATMIN7,BEN1	30.5	-1	0
AP13CTG03854_s_at	AP13CTG03854	Pavir.Fb01219	AT5G55390.1	EDM2	27.3.67	0	1
AP13CTG03857_at	AP13CTG03857					0	1
AP13CTG03864-2_s_at						0	1
AP13CTG03870_at	AP13CTG03870					1	1
AP13CTG03870_s_at	AP13CTG03870	Pavir.Ea03064	AT1G08800.1		35.1	1	1
AP13CTG03878_at	AP13CTG03878	Pavir.J05643	AT4G02580.1		9.1.2	0	1
AP13CTG03880_s_at	AP13CTG03880	Pavir.J04219	AT1G57680.1		35.2	0	-1
AP13CTG03895_s_at	AP13CTG03895	Pavir.Fb01324	AT2G24765.1	ARF3,ARL1,ATARL1	29.4	-1	0
AP13CTG03901_at	AP13CTG03901					0	1
AP13CTG03905_s_at	AP13CTG03905	Pavir.Gb01307	AT1G16010.1	MGT2,MRS2-1	34.14	1	1
AP13CTG03925_at	AP13CTG03925	Pavir.Da00205	AT5G51430.1	EYE	31.4	-1	0
AP13CTG03933_at	AP13CTG03933	Pavir.Ab01425	AT3G51550.1	FER	30.2.16	0	1
AP13CTG03934_at	AP13CTG03934	Pavir.J05649	AT4G19130.1		28.1	0	-1
AP13CTG03944_at	AP13CTG03944	Pavir.Ea02222	AT3G14680.1	CYP72A14	26.10	0	1
AP13CTG03947_at	AP13CTG03947	Pavir.J25531	AT1G52380.1		30.5	0	-1
AP13CTG03951_at	AP13CTG03951					0	-1
AP13CTG03953_at	AP13CTG03953	Pavir.Ea03096	AT3G18850.1	LPAT5	11.3.1	-1	-1
AP13CTG03955_s_at	AP13CTG03955	Pavir.J39555	AT3G59630.1		35.1	0	1
AP13CTG03957-1_s_at						0	-1
AP13CTG03957-2RC_s_at						-1	0
AP13CTG03958_at	AP13CTG03958					0	1
AP13CTG03967_at	AP13CTG03967	Pavir.J00361	AT1G29330.1	AERD2,ATERD2,ERD2	29.3.4.1	-1	0
AP13CTG03968_s_at	AP13CTG03968	Pavir.Ea01555	AT1G29900.1	CARB	23.1.1.1	0	1
AP13CTG03973_at	AP13CTG03973					-1	-1
AP13CTG03973_s_at	AP13CTG03973	Pavir.J14696	AT1G55170.1		35.2	-1	0
AP13CTG03976_s_at	AP13CTG03976	Pavir.Ib01031	AT3G60860.1		30.5	-1	0
AP13CTG03978_s_at	AP13CTG03978	Pavir.Ha00998	AT5G49900.1		35.2	-1	0
AP13CTG03980_s_at	AP13CTG03980	Pavir.Fb00088	AT4G38470.1		29.4	0	1
AP13CTG03983_at	AP13CTG03983	Pavir.Db02282	AT4G22740.1		35.1.40	1	0
AP13CTG03987_at	AP13CTG03987	Pavir.Cb00929	AT5G12860.1	DiT1	34.8	0	1
AP13CTG04023_at	AP13CTG04023	Pavir.Fa02402	AT5G22360.1	ATVAMP714,VAMP714	31.4	1	1
AP13CTG04034_s_at	AP13CTG04034	Pavir.Cb01987	AT1G71990.1	ATFT4,ATFUT13,FT4-M,FUCTC,FUT13	29.7.13	-1	0
AP13CTG04041_at	AP13CTG04041					0	1
AP13CTG04041_s_at	AP13CTG04041	Pavir.Bb03644	AT5G58380.1	CIPK10,PKS2,SIP1,SNRK3.8	29.4	1	1
AP13CTG04042_at	AP13CTG04042	Pavir.Hb01608	AT2G31725.1		35.2	-1	0
AP13CTG04044RC_at	AP13CTG04044-RC					0	1
AP13CTG04047_at	AP13CTG04047					0	-1
AP13CTG04062_at	AP13CTG04062	Pavir.Ib00342	AT4G35490.1	MRPL11	29.2.1.1.1.2.11	-1	0
AP13CTG04065_at	AP13CTG04065	Pavir.Ca01312	AT1G61250.1	SC3	34.99	-1	-1
AP13CTG04068_at	AP13CTG04068	Pavir.J16087	AT5G01850.1		29.4	0	-1
AP13CTG04072_s_at	AP13CTG04072	Pavir.Ca00562	AT1G48410.1	AGO1	33.99	0	-1
AP13CTG04085_at	AP13CTG04085	Pavir.J02903	AT1G09330.1		35.2	-1	0
AP13CTG04088_s_at	AP13CTG04088	Pavir.J00218	AT1G36050.2		35.2	-1	-1
AP13CTG04089_at	AP13CTG04089	Pavir.Ha01191				0	1
AP13CTG04092_s_at	AP13CTG04092	Pavir.J17241	AT1G71900.1		35.2	-1	-1
AP13CTG04098_at	AP13CTG04098	Pavir.Gb00557	AT2G44120.2		29.2.1.2.2.7	-1	0
AP13CTG04109_s_at	AP13CTG04109	Pavir.Aa01354	AT1G04940.1	TIC20	29.3.3	0	1
AP13CTG04110_at	AP13CTG04110					0	1
AP13CTG04110_s_at	AP13CTG04110	Pavir.J01432	AT3G07880.1	SCN1	30.5	0	1
AP13CTG04115_s_at	AP13CTG04115	Pavir.J22179	AT4G33520.3	HMA6,PAA1	34.12	0	1
AP13CTG04119_at	AP13CTG04119	Pavir.J34883	AT1G01820.1	PEX11C	31.1	-1	0
AP13CTG04126_at	AP13CTG04126	Pavir.J05196	AT1G30510.2	ATRFNR2,RFNR2	7.3	-1	1
AP13CTG04134_at	AP13CTG04134					1	1
AP13CTG04143_at	AP13CTG04143	Pavir.J25152				0	1
AP13CTG04148_at	AP13CTG04148					1	1
AP13CTG04148_s_at	AP13CTG04148	Pavir.Bb03716	AT5G06950.1	AHBP-1B,TGA2	27.3.35	1	1
AP13CTG04152_at	AP13CTG04152	Pavir.Ia00081	AT1G09020.1	ATSNF4,SNF4	29.4	0	1
AP13CTG04153_at	AP13CTG04153	Pavir.Ia03902	AT4G39080.1	VHA-A3	34.1	0	1
AP13CTG04157_at	AP13CTG04157	Pavir.Da00541	AT2G26670.1	ATHO1,GUN2,HO1,HY1,HY6,TED4	19.21	1	0
AP13CTG04176_at	AP13CTG04176					1	-1
AP13CTG04182RC_s_at	AP13CTG04182-RC	Pavir.Ab02987	AT1G74410.1		29.5.11.4.2	0	1
AP13CTG04191_s_at	AP13CTG04191	Pavir.Aa02051	AT3G13870.1	RHD3	33.99	0	1
AP13CTG04192_s_at	AP13CTG04192	Pavir.Ba01678	AT1G21080.1		20.2.1	0	-1
AP13CTG04203_s_at	AP13CTG04203	Pavir.Ib01497	AT1G36050.2		35.2	-1	0
AP13CTG04205_at	AP13CTG04205	Pavir.J08783	AT5G57890.1		13.1.6.5.1	1	1
AP13CTG04207_s_at	AP13CTG04207	Pavir.Ea02786	AT3G16170.1		11.1.8	1	0
AP13CTG04215_s_at						1	1
AP13CTG04221_s_at	AP13CTG04221	Pavir.J16240	AT1G07530.1	ATGRAS2,GRAS2,SCL14	27.3.21	1	1
AP13CTG04231_s_at	AP13CTG04231	Pavir.Da00586	AT4G32330.1		35.2	-1	-1
AP13CTG04232_s_at	AP13CTG04232	Pavir.Ib03055	AT1G32080.1		35.1	1	0
AP13CTG04252_at	AP13CTG04252	Pavir.Cb01380	AT3G57340.1		20.2.1	1	1
AP13CTG04262RC_x_at	AP13CTG04262-RC	Pavir.Ia01308	AT2G14910.1		35.2	0	1
AP13CTG04275_s_at	AP13CTG04275	Pavir.Bb01281	AT1G64230.1	UBC28	29.5.11.3	1	0
AP13CTG04278_s_at	AP13CTG04278	Pavir.Ib01377	AT5G58510.1		35.2	0	1
AP13CTG04279_s_at	AP13CTG04279	Pavir.J05905	AT5G63120.2		27.1	0	1
AP13CTG04281_s_at	AP13CTG04281	Pavir.J02766	AT3G45780.1	JK224,NPH1,PHOT1,RPT1	30.11	0	1
AP13CTG04283_at	AP13CTG04283					1	1
AP13CTG04283_s_at	AP13CTG04283	Pavir.Ab02418	AT4G00660.1	ATRH8,RH8	28.1	1	1
AP13CTG04288_s_at	AP13CTG04288	Pavir.Ea01093	AT2G27040.1	AGO4,OCP11	27.3.36	1	1
AP13CTG04291_s_at	AP13CTG04291	Pavir.J04260	AT1G29350.1		35.2	-1	0
AP13CTG04294_x_at	AP13CTG04294	Pavir.Ca00209	AT4G26570.1	ATCBL3,CBL3	30.3	0	-1
AP13CTG04295_s_at	AP13CTG04295	Pavir.J07259	AT3G10500.1	anac053,NAC053	33.99	0	1
AP13CTG04300_at	AP13CTG04300	Pavir.Ib00174	AT1G76400.1		29.7	-1	0
AP13CTG04312_s_at	AP13CTG04312	Pavir.Fb00394	AT3G47420.1	ATPS3,PS3	34.98	0	-1
AP13CTG04313_s_at	AP13CTG04313	Pavir.Ca02716	AT4G36860.1	DAR1	33.99	1	0
AP13CTG04333_at	AP13CTG04333	Pavir.Da02136	AT3G22110.1	PAC1	29.5.11.20	0	-1
AP13CTG04351_s_at	AP13CTG04351	Pavir.Ga01926	AT5G03650.1	SBE2.2	2.1.2.3	0	1
AP13CTG04352_at	AP13CTG04352	Pavir.Gb01908	AT3G14470.1		20.1.7	-1	-1
AP13CTG04356_at	AP13CTG04356					0	1
AP13CTG04356_s_at	AP13CTG04356	Pavir.J02008	AT5G02950.1		27.3.68	0	1
AP13CTG04376_s_at	AP13CTG04376	Pavir.Aa01745	AT3G18170.1		35.2	-1	0
AP13CTG04382_at	AP13CTG04382	Pavir.Db00587	AT1G10760.1	GWD,GWD1,SEX1,SOP,SOP1	2.2.2.3	0	1
AP13CTG04389_s_at	AP13CTG04389	Pavir.Ba01228	AT2G21170.1	PDTPI,TIM	1.3.5	0	1
AP13CTG04392_at	AP13CTG04392	Pavir.Ea00863	AT1G24265.1		35.2	0	1
AP13CTG04395_at	AP13CTG04395					-1	0
AP13CTG04395_s_at	AP13CTG04395	Pavir.J13646	AT3G25860.1	LTA2,PLE2	11.1.31	-1	1
AP13CTG04397_s_at	AP13CTG04397	Pavir.Ga01471	AT5G10050.1		26.22	-1	-1
AP13CTG04408_at	AP13CTG04408	Pavir.Ca02571	AT1G67890.1		30.6	0	1
AP13CTG04425_s_at	AP13CTG04425	Pavir.Ea00980	AT1G80950.1		26.5	-1	-1
AP13CTG04433_at	AP13CTG04433	Pavir.Fb01173	AT5G15930.1	PAM1	35.1	-1	0
AP13CTG04438_at	AP13CTG04438	Pavir.Eb00736	AT3G55440.1	ATCTIMC,CYTOTPI,TPI	4.1.7	0	1
AP13CTG04440_at	AP13CTG04440	Pavir.Fb01110				-1	0
AP13CTG04448_at	AP13CTG04448	Pavir.J03103	AT3G09090.1	DEX1	33.99	-1	0
AP13CTG04454_at	AP13CTG04454	Pavir.Ba01540	AT3G62870.1		29.2.1.2.2.57	-1	0
AP13CTG04455_at	AP13CTG04455	Pavir.J05546	AT4G18800.1	ATHSGBP,ATRAB11B,ATRABA1D,RABA1d	30.5	-1	-1
AP13CTG04457_at	AP13CTG04457	Pavir.Ia04712	AT2G34930.1		20.1.7	0	-1
AP13CTG04462_s_at	AP13CTG04462	Pavir.Bb03571	AT5G04140.1	FD-GOGAT,GLS1,GLU1,GLUS	12.2.1.1	0	1
AP13CTG04467_at	AP13CTG04467	Pavir.Eb00692	AT3G18270.1	CYP77A5P	26.1	1	1
AP13CTG04469_s_at	AP13CTG04469	Pavir.Ca00876	AT5G49540.1		35.2	-1	0
AP13CTG04471_at	AP13CTG04471					-1	0
AP13CTG04478_at	AP13CTG04478	Pavir.J02397	AT5G19690.1	STT3A	20.2.3	-1	0
AP13CTG04487_at	AP13CTG04487	Pavir.J18050	AT1G01170.1		20.2.99	0	1
AP13CTG04489_at	AP13CTG04489	Pavir.Da02283	AT3G45030.1		29.2.1.2.1.20	-1	0
AP13CTG04494_at	AP13CTG04494					0	1
AP13CTG04504_s_at	AP13CTG04504	Pavir.Ab01024	AT3G61670.1		35.1	1	0
AP13CTG04507_s_at	AP13CTG04507	Pavir.Ea02070	AT4G33060.1		31.3.1	1	0
AP13CTG04509_at	AP13CTG04509	Pavir.J00631	AT4G11820.2	EMB2778,FKP1,HMGS,MVA1	16.1.2.2	-1	0
AP13CTG04510_x_at	AP13CTG04510	Pavir.Ib03514	AT2G35920.1		28.1	0	1
AP13CTG04522_s_at	AP13CTG04522	Pavir.J14554	AT1G27600.1	I9H,IRX9-L	29.7	1	1
AP13CTG04527RC_at	AP13CTG04527-RC	Pavir.Cb01454	AT5G12470.1		35.2	0	1
AP13CTG04528_at	AP13CTG04528	Pavir.J33472	AT2G38650.1	GAUT7,LGT7	26.2	-1	0
AP13CTG04535_at	AP13CTG04535	Pavir.Aa02603	AT4G27510.1		35.2	1	0
AP13CTG04544_at	AP13CTG04544	Pavir.Fb00357	AT4G03340.1		26.2	-1	0
AP13CTG04549_at	AP13CTG04549	Pavir.Ia02485	AT1G22040.1		29.5.11.4.3.2	1	1
AP13CTG04561_s_at	AP13CTG04561	Pavir.Ga00714	AT5G17520.1	MEX1,RCP1	2.2.2.6	-1	0
AP13CTG04565_at	AP13CTG04565	Pavir.Ea00383	AT5G20080.1		21.99	0	1
AP13CTG04571_at	AP13CTG04571	Pavir.Da00214	AT5G01970.1		35.2	1	1
AP13CTG04582_at	AP13CTG04582	Pavir.J01210				0	1
AP13CTG04589_s_at	AP13CTG04589	Pavir.Ab01801	AT5G07720.1		26.2	0	-1
AP13CTG04607_at	AP13CTG04607	Pavir.Fb00702	AT2G47610.1		29.2.1.2.2.57	-1	0
AP13CTG04610_s_at	AP13CTG04610	Pavir.Cb01771	AT5G14310.1	AtCXE16,CXE16	35.2	0	1
AP13CTG04612_at	AP13CTG04612	Pavir.Ia00489	AT3G10260.3		35.1	1	1
AP13CTG04613_at	AP13CTG04613	Pavir.Db02396	AT1G31812.1	ACBP,ACBP6	11.1.13	0	1
AP13CTG04615_s_at	AP13CTG04615	Pavir.Aa01353	AT1G34020.1		35.1	-1	0
AP13CTG04617_at	AP13CTG04617					-1	0
AP13CTG04623RC_at	AP13CTG04623-RC	Pavir.J37131	AT1G29395.1	COR413-TM1,COR413IM1,COR414-TM1	35.1	-1	1
AP13CTG04624_at	AP13CTG04624	Pavir.Da01304	AT5G59850.1		29.2.1.2.1.515	-1	0
AP13CTG04627_s_at	AP13CTG04627	Pavir.J21627	AT1G50830.1		35.2	0	1
AP13CTG04632_at	AP13CTG04632	Pavir.Ba00391	AT4G33950.1	ATOST1,OST1,P44,SNRK2-6,SNRK2.6,SRK2E	29.4.1	1	1
AP13CTG04642_s_at	AP13CTG04642	Pavir.J00491	AT1G76740.1		35.1	1	0
AP13CTG04645_at	AP13CTG04645	Pavir.Aa00301	AT3G14067.1		29.5.1	1	0
AP13CTG04647_s_at	AP13CTG04647	Pavir.Ib01899	AT2G26260.1	3BETAHSD/D2,AT3BETAHSD/D2	11.8.4	0	1
AP13CTG04648_at	AP13CTG04648	Pavir.Ia02068	AT4G09670.1		35.1	0	1
AP13CTG04650_at	AP13CTG04650	Pavir.Eb00732	AT2G29050.1	ATRBL1,RBL1	29.5.5	-1	-1
AP13CTG04652_at	AP13CTG04652	Pavir.Ca02034	AT4G05530.1	IBR1,SDRA	26.22	1	1
AP13CTG04656_at	AP13CTG04656	Pavir.J36741	AT3G46730.1		20.1.7	0	1
AP13CTG04665_at	AP13CTG04665	Pavir.J39022	AT1G33140.1	PGY2	29.2.1.2.2.9	-1	0
AP13CTG04681_at	AP13CTG04681	Pavir.J28431	AT5G09650.1	AtPPa6,PPa6	23.4.99	0	1
AP13CTG04682_s_at	AP13CTG04682	Pavir.Fb02270	AT3G54300.1	ATVAMP727,VAMP727	31.4	0	-1
AP13CTG04684_at	AP13CTG04684	Pavir.J18200	AT2G20860.1	LIP1	18.11	0	1
AP13CTG04686_at	AP13CTG04686	Pavir.Db02471	AT4G38800.1	ATMTAN1,ATMTN1,MTAN1,MTN1	13.1.3.4	1	1
AP13CTG04687_at	AP13CTG04687	Pavir.Aa00967	AT5G41970.1		35.2	-1	0
AP13CTG04695_at	AP13CTG04695					0	1
AP13CTG04695_s_at	AP13CTG04695	Pavir.Gb01692	AT2G23420.1	NAPRT2	18	0	1
AP13CTG04697_s_at	AP13CTG04697	Pavir.Ia00928	AT5G27820.1		29.2.1.1.3.2.18	0	-1
AP13CTG04704_s_at	AP13CTG04704	Pavir.Ea02214	AT1G26160.1		35.1	0	1
AP13CTG04727_at	AP13CTG04727	Pavir.Db00843	AT3G10430.1		29.5.11.4.3.2	0	-1
AP13CTG04729_at	AP13CTG04729	Pavir.J23475	AT1G11990.1		35.1	-1	0
AP13CTG04731_at	AP13CTG04731	Pavir.Eb00200	AT1G53280.1		35.1	0	-1
AP13CTG04732_at	AP13CTG04732	Pavir.Ba01582	AT1G06410.1	ATTPS7,ATTPSA,TPS7	3.2.3	1	0
AP13CTG04736_at	AP13CTG04736	Pavir.Da00665	AT3G28720.1		27.3.67	-1	0
AP13CTG04738_at	AP13CTG04738	Pavir.Cb01055	AT3G01690.1		35.2	1	0
AP13CTG04741_at	AP13CTG04741	Pavir.J04771	AT5G04150.1	BHLH101	27.3.6	0	-1
AP13CTG04742_at	AP13CTG04742	Pavir.Bb00285	AT1G17230.1		30.2.11	-1	-1
AP13CTG04773_s_at	AP13CTG04773	Pavir.Db02135	AT3G59140.1	ATMRP14,MRP14	34.16	0	1
AP13CTG04775_s_at	AP13CTG04775	Pavir.Da00585	AT5G20200.1		29.3.1	0	1
AP13CTG04778_at	AP13CTG04778					-1	0
AP13CTG04778_s_at	AP13CTG04778	Pavir.J38896	AT1G20270.1		26.7	-1	0
AP13CTG04785_s_at	AP13CTG04785	Pavir.Ga00190	AT4G22300.1	SOBER1	11.9.3.2	1	1
AP13CTG04786_at	AP13CTG04786	Pavir.J03499	AT5G13120.1	ATCYP20-2,CYP20-2	31.3.1	0	1
AP13CTG04791_s_at	AP13CTG04791	Pavir.Bb02391	AT4G09020.1	ATISA3,ISA3	2.2.2.8	0	1
AP13CTG04794_s_at	AP13CTG04794	Pavir.Bb02327	AT1G45207.2		27.3.99	1	-1
AP13CTG04799_s_at	AP13CTG04799	Pavir.Fa01864	AT5G43130.1	TAF4,TAF4B	27.2	0	1
AP13CTG04801_s_at	AP13CTG04801	Pavir.Ba01671	AT3G20240.1		34.9	-1	0
AP13CTG04818_s_at	AP13CTG04818	Pavir.Aa02864	AT1G78570.1	ATRHM1,RHM1,ROL1	10.1.10	0	1
AP13CTG04844_s_at	AP13CTG04844	Pavir.Aa03556	AT5G57360.1	ADO1,FKL2,LKP1,ZTL	29.5.11.4.3.2	0	-1
AP13CTG04855_s_at	AP13CTG04855	Pavir.J33065	AT4G13430.1	ATLEUC1,IIL1	8.2.3	0	-1
AP13CTG04860_at	AP13CTG04860	Pavir.Bb00276	AT2G34680.1	AIR9	17.2.3	0	-1
AP13CTG04864_x_at	AP13CTG04864	Pavir.Ia00651	AT5G49720.1	ATGH9A1,DEC,GH9A1,IRX2,KOR,KOR1,RSW2,TSD1	10.2	1	1
AP13CTG04870_s_at	AP13CTG04870	Pavir.J02423	AT1G67680.1		29.3.4.99	-1	0
AP13CTG04871_at	AP13CTG04871	Pavir.Ia04414	AT3G04350.1		35.2	1	0
AP13CTG04872_at	AP13CTG04872	Pavir.J00915	AT3G49725.1		35.2	0	1
AP13CTG04874_s_at	AP13CTG04874	Pavir.Ib01143	AT5G59020.1		35.2	1	0
AP13CTG04877RC_at	AP13CTG04877-RC	Pavir.Ca01137	AT3G16950.2	LPD1,ptlpd1	8.1.1.3	0	1
AP13CTG04888_at	AP13CTG04888					1	0
AP13CTG04889_at	AP13CTG04889					-1	-1
AP13CTG04889_s_at	AP13CTG04889	Pavir.J30614	AT1G50660.1		35.1	-1	0
AP13CTG04894-2_at						0	-1
AP13CTG04905_at	AP13CTG04905	Pavir.Ba03480	AT3G04870.1	PDE181,SPC1,ZDS	16.1.4.3	0	1
AP13CTG04911_s_at	AP13CTG04911	Pavir.Ib03891	AT1G62310.1		29.5.11.4.2	0	-1
AP13CTG04922_at	AP13CTG04922	Pavir.Cb01702	AT5G48760.1		29.2.1.2.2.513	-1	0
AP13CTG04926_at	AP13CTG04926	Pavir.Ab02712	AT1G73240.1		35.2	-1	0
AP13CTG04930_at	AP13CTG04930	Pavir.Ea03905	AT5G63490.1		35.1	0	1
AP13CTG04940_at	AP13CTG04940	Pavir.J08835	AT1G26340.1	ATCB5-A,B5 #6,CB5-A	21.2	0	1
AP13CTG04942_s_at	AP13CTG04942	Pavir.Eb03585	AT2G38410.1		31.4	1	1
AP13CTG04947_s_at	AP13CTG04947	Pavir.Ia03550	AT1G30620.1	HSR8,MUR4,UXE1	10.1.9	0	-1
AP13CTG04953_s_at	AP13CTG04953	Pavir.J03741	AT2G46370.4	FIN219,JAR1	17.2.3	0	1
AP13CTG04955_at	AP13CTG04955	Pavir.J04944	AT2G23390.1		35.2	0	1
AP13CTG04959_s_at	AP13CTG04959	Pavir.Ga02477	AT3G25070.1	RIN4	20.1	1	0
AP13CTG04962_at	AP13CTG04962	Pavir.Ga00025	AT5G60570.1		29.5.11.4.3.2	0	-1
AP13CTG04972_at	AP13CTG04972	Pavir.Ib00482	AT5G21930.1	ATHMA8,HMA8,PAA2	34.12	0	1
AP13CTG04977_at	AP13CTG04977	Pavir.Fb00023	AT3G28670.1		35.2	0	-1
AP13CTG04978_at	AP13CTG04978	Pavir.Fb01083	AT2G18990.1	TXND9	35.2	0	1
AP13CTG04980_at	AP13CTG04980	Pavir.Aa03160	AT5G25220.2	KNAT3	27.3.22	0	1
AP13CTG04981_at	AP13CTG04981	Pavir.Ca01528	AT4G12540.1		27.3.67	1	0
AP13CTG04984_s_at	AP13CTG04984	Pavir.Ea01298	AT2G47470.1	ATPDI11,ATPDIL2-1,MEE30,PDI11,UNE5	21.1.1	-1	0
AP13CTG04994_s_at	AP13CTG04994	Pavir.Db02052	AT2G26310.1		35.2	0	1
AP13CTG04996_at	AP13CTG04996	Pavir.J03752	AT2G21940.4	ATSK1,SK1	13.1.6.1.5	0	1
AP13CTG05000_s_at	AP13CTG05000	Pavir.Bb00905	AT2G47170.1	ARF1A1C	29.4	-1	-1
AP13CTG05013_at	AP13CTG05013	Pavir.Fb01175	AT5G20090.1		35.2	0	1
AP13CTG05019-2_at						0	-1
AP13CTG05022_at	AP13CTG05022	Pavir.J01023	AT1G45145.1	ATH5,ATTRX5,LIV1,TRX5	21.1	0	-1
AP13CTG05026_s_at	AP13CTG05026	Pavir.J02697	AT5G25510.1		29.4	-1	0
AP13CTG05037_s_at	AP13CTG05037	Pavir.J19426	AT5G58375.1		35.2	1	1
AP13CTG05038_s_at	AP13CTG05038	Pavir.Ca02609	AT3G17900.1		35.2	0	1
AP13CTG05044_at	AP13CTG05044	Pavir.Bb02048	AT4G10620.1		35.2	0	1
AP13CTG05067_s_at	AP13CTG05067	Pavir.J34435	AT5G07990.1	CYP75B1,D501,TT7	16.8.3.3	-1	0
AP13CTG05070_s_at	AP13CTG05070	Pavir.J05678	AT4G24630.1		27.3.99	0	1
AP13CTG05090_s_at	AP13CTG05090	Pavir.Ia03244	AT1G53710.1		26.27	-1	0
AP13CTG05096_at	AP13CTG05096	Pavir.J08940	AT1G55900.1	emb1860,TIM50	34.9	-1	0
AP13CTG05097_at	AP13CTG05097	Pavir.Eb00368	AT5G17380.1		5.2	-1	0
AP13CTG05110_at	AP13CTG05110	Pavir.J13324	AT4G33540.1		35.1	0	1
AP13CTG05117_at	AP13CTG05117	Pavir.Ba02666	AT3G27325.2		35.2	-1	0
AP13CTG05134_s_at	AP13CTG05134	Pavir.Aa01893	AT5G07350.1	AtTudor1,TSN1,Tudor1	27.3.73	-1	0
AP13CTG05135_s_at	AP13CTG05135	Pavir.Cb00314	AT3G25840.1		29.4	0	1
AP13CTG05146_s_at	AP13CTG05146	Pavir.Da02219	AT4G29810.1	ATMKK2,MK1,MKK2	29.4.1	1	0
AP13CTG05158_at	AP13CTG05158	Pavir.Ba00414	AT1G74960.1	ATKAS2,FAB1,KAS2	11.1.3	0	1
AP13CTG05160_s_at	AP13CTG05160	Pavir.J02478	AT2G22250.2	AAT,ATAAT,MEE17	13.1.1.2.1	0	1
AP13CTG05170_s_at	AP13CTG05170	Pavir.Fb00213	AT3G14460.1		20.1.7	0	-1
AP13CTG05174_s_at	AP13CTG05174	Pavir.Ea01883	AT3G06480.1		27.1.2	0	1
AP13CTG05175_s_at	AP13CTG05175	Pavir.J35625	AT3G63250.1	ATHMT-2,HMT-2,HMT2	13.1.3.4.12	0	1
AP13CTG05182_at	AP13CTG05182	Pavir.Ia04504	AT1G12460.1		30.2.7	1	0
AP13CTG05189_x_at						1	0
AP13CTG05205_s_at	AP13CTG05205	Pavir.Aa00773	AT1G54130.1	AT-RSH3,ATRSH3,RSH3	20.1.5	1	1
AP13CTG05213_at	AP13CTG05213					0	-1
AP13CTG05215_at	AP13CTG05215	Pavir.J29515	AT5G26180.1		35.1	0	1
AP13CTG05216_s_at	AP13CTG05216	Pavir.Fb01972	AT3G45630.1		29.5.11.4.2	0	1
AP13CTG05220_x_at	AP13CTG05220	Pavir.Ib04360	AT1G73950.1		29.5.11.4.2	0	-1
AP13CTG05228_at	AP13CTG05228	Pavir.J40629	AT5G17920.1	ATCIMS,ATMETS,ATMS1	13.1.3.4	0	1
AP13CTG05255_s_at	AP13CTG05255	Pavir.Db00370	AT4G24490.1	ATRGTA1,RGTA1	16.1.1	-1	0
AP13CTG05256_s_at	AP13CTG05256	Pavir.Ea04081	AT4G25970.1	PSD3	11.3.8	0	1
AP13CTG05257_s_at	AP13CTG05257	Pavir.Ib01891	AT1G74960.1	ATKAS2,FAB1,KAS2	11.1.3	0	1
AP13CTG05260_s_at	AP13CTG05260	Pavir.J34836	AT5G23670.1	LCB2	11.8.1.2	0	-1
AP13CTG05261_at	AP13CTG05261					1	0
AP13CTG05261_s_at	AP13CTG05261	Pavir.Ba03712	AT4G02680.1	EOL1	35.1.5	1	0
AP13CTG05270_s_at	AP13CTG05270	Pavir.Ab00758	AT1G52360.1		31.4	-1	0
AP13CTG05274_s_at	AP13CTG05274	Pavir.Bb02391	AT4G09020.1	ATISA3,ISA3	2.2.2.8	1	1
AP13CTG05284_at	AP13CTG05284	Pavir.Da01135	AT5G36210.1		29.5	0	1
AP13CTG05296_s_at	AP13CTG05296	Pavir.Ba01114	AT1G08760.1		35.2	0	1
AP13CTG05311_s_at	AP13CTG05311	Pavir.Cb00461	AT5G61250.1	AtGUS1,GUS1	35.1	1	0
AP13CTG05316_at	AP13CTG05316	Pavir.Ea02488	AT5G38220.1		35.2	-1	-1
AP13CTG05318_at	AP13CTG05318	Pavir.Gb02315				-1	-1
AP13CTG05319_at	AP13CTG05319	Pavir.Fb00633				0	1
AP13CTG05323_s_at	AP13CTG05323	Pavir.Eb03907	AT2G41540.1	GPDHC1	11.5.2	0	1
AP13CTG05327_s_at	AP13CTG05327	Pavir.Ba01556	AT5G13300.1	AGD3,SFC,VAN3	30.5	1	1
AP13CTG05330_s_at	AP13CTG05330	Pavir.Da00123	AT4G37270.1	ATHMA1,HMA1	34.12	0	1
AP13CTG05334_s_at	AP13CTG05334	Pavir.Aa00113	AT1G04690.1	KAB1,KV-BETA1	34.15	-1	0
AP13CTG05338_at	AP13CTG05338	Pavir.Ib01007	AT1G48440.1		35.2	-1	0
AP13CTG05339_s_at	AP13CTG05339	Pavir.Ba00494	AT1G22450.1	ATCOX6B2,COX6B	9.7	0	1
AP13CTG05346_at	AP13CTG05346	Pavir.J28777	AT1G65930.1	cICDH	8.1.4	1	1
AP13CTG05353_s_at	AP13CTG05353	Pavir.Ba00956	AT3G01790.1		29.2.1.2.2.13	0	1
AP13CTG05356_at	AP13CTG05356	Pavir.J00062	AT5G18170.1	GDH1	12.3.1	-1	-1
AP13CTG05369_s_at	AP13CTG05369	Pavir.Aa03472	AT2G21250.1		3.5	0	1
AP13CTG05372_at	AP13CTG05372	Pavir.Bb00947	AT2G45990.1		35.2	0	1
AP13CTG05376_x_at	AP13CTG05376	Pavir.J03397	AT2G27810.1	ATNAT12,NAT12	34.99	-1	-1
AP13CTG05379_s_at	AP13CTG05379	Pavir.Eb03285	AT5G08415.1		18.11	-1	0
AP13CTG05391_s_at	AP13CTG05391	Pavir.Ba00473	AT5G61060.1	ATHDA5,HDA05,HDA5	27.3.55	1	0
AP13CTG05392_s_at	AP13CTG05392	Pavir.J26571	AT1G31420.2	FEI1	30.2.13	-1	0
AP13CTG05394_s_at	AP13CTG05394	Pavir.Ca01174	AT1G72550.1		29.1.20	-1	0
AP13CTG05398_s_at	AP13CTG05398	Pavir.Ib03422	AT3G54610.1	BGT,GCN5,HAC3,HAG01,HAG1,HAT1	27.3.54	0	1
AP13CTG05401_at	AP13CTG05401	Pavir.J01843	AT2G47940.1	DEGP2	29.5.5	1	0
AP13CTG05405-1_s_at						0	1
AP13CTG05420_at	AP13CTG05420	Pavir.Ib00013	AT3G57870.1	AHUS5,ATSCE1,EMB1637,SCE1,SCE1A	29.5.11.3	0	-1
AP13CTG05452_at	AP13CTG05452					0	-1
AP13CTG05462_s_at	AP13CTG05462	Pavir.J32570	AT2G17530.1		29.4	0	1
AP13CTG05465_at	AP13CTG05465	Pavir.Ib04408	AT3G57610.1	ADSS	23.1.2.20	-1	0
AP13CTG05467_at	AP13CTG05467					0	1
AP13CTG05471_at	AP13CTG05471	Pavir.J40751	AT3G06350.1	EMB3004,MEE32	13.1.6.1.10	0	1
AP13CTG05479_at	AP13CTG05479	Pavir.Ga00880	AT3G61260.1		27.3.67	1	0
AP13CTG05489_at	AP13CTG05489					0	1
AP13CTG05489_s_at	AP13CTG05489	Pavir.Hb01946	AT3G05970.1	ATLACS6,LACS6	11.1.9	0	1
AP13CTG05502-3_at						-1	0
AP13CTG05505_at	AP13CTG05505	Pavir.J40816	AT3G20290.1	ATEHD1,EHD1	30.3	1	0
AP13CTG05511_s_at	AP13CTG05511	Pavir.Ba00640	AT2G35100.1	ARAD1	26.2	-1	0
AP13CTG05512_s_at	AP13CTG05512	Pavir.Db00206	AT1G18150.1	ATMPK8	29.4	-1	-1
AP13CTG05513_s_at	AP13CTG05513	Pavir.Bb01699	AT4G11570.1		35.1	0	1
AP13CTG05522_x_at	AP13CTG05522	Pavir.Ea02220	AT3G14690.1	CYP72A15	26.10	-1	0
AP13CTG05530-1_s_at						0	1
AP13CTG05532_x_at	AP13CTG05532	Pavir.Ib01606	AT2G47590.1	PHR2	30.11	0	1
AP13CTG05543_s_at	AP13CTG05543	Pavir.Ea02975	AT3G14830.1		35.2	1	0
AP13CTG05550_s_at	AP13CTG05550	Pavir.Ba00681	AT1G11380.1		35.2	1	1
AP13CTG05561_at	AP13CTG05561	Pavir.Ea03544	AT5G63380.1		16.2.1.3	0	1
AP13CTG05568_at	AP13CTG05568					0	1
AP13CTG05568_s_at	AP13CTG05568	Pavir.Ab02764	AT1G75330.1	OTC	13.1.2.3.21	0	1
AP13CTG05573_at	AP13CTG05573	Pavir.J18203	AT3G51840.1	ACX4,ATG6,ATSCX	11.9.4.2	1	1
AP13CTG05578_at	AP13CTG05578	Pavir.Ab02020	AT3G57230.1	AGL16	27.3.24	0	1
AP13CTG05582_s_at	AP13CTG05582	Pavir.Eb00617	AT2G03780.1		35.1	-1	0
AP13CTG05584_s_at	AP13CTG05584	Pavir.J38549	AT5G40720.1		35.2	1	1
AP13CTG05585_at	AP13CTG05585	Pavir.Eb01530	AT3G20430.1		35.2	0	-1
AP13CTG05593_s_at	AP13CTG05593	Pavir.Fa01885	AT1G32400.1	TOM2A	33.99	0	-1
AP13CTG05602_at	AP13CTG05602	Pavir.J07094	AT2G04700.1		21.1	0	1
AP13CTG05609_s_at	AP13CTG05609	Pavir.Eb01078	AT5G39660.1	CDF2	27.3.8	1	0
AP13CTG05612_s_at	AP13CTG05612	Pavir.J24458	AT1G20670.1		27.3.42	0	1
AP13CTG05616_s_at	AP13CTG05616	Pavir.J00572				0	1
AP13CTG05618_at	AP13CTG05618	Pavir.Ca02063	AT3G14470.1		20.1.7	1	0
AP13CTG05624_x_at	AP13CTG05624	Pavir.Ea02601	AT2G26080.1	AtGLDP2,GLDP2	1.2.4.1	1	1
AP13CTG05629_at	AP13CTG05629					0	-1
AP13CTG05629_s_at	AP13CTG05629	Pavir.Ca02752	AT4G14770.1	ATTCX2,TCX2	27.3.17	0	-1
AP13CTG05630_s_at	AP13CTG05630	Pavir.Ba02577	AT5G48385.1		35.2	0	-1
AP13CTG05632_s_at	AP13CTG05632	Pavir.Ca02838	AT5G37020.1	ARF8,ATARF8	27.3.4	-1	0
AP13CTG05634_s_at	AP13CTG05634	Pavir.J40200	AT3G52290.1	IQD3	30.3	0	-1
AP13CTG05635_s_at	AP13CTG05635	Pavir.Ia03150	AT1G26850.1		20.2.3	-1	0
AP13CTG05639_s_at	AP13CTG05639	Pavir.J01931	AT4G18150.1		35.2	-1	0
AP13CTG05640_s_at	AP13CTG05640	Pavir.J03245	AT1G13750.1		26.13	1	0
AP13CTG05649_s_at	AP13CTG05649	Pavir.J04833	AT4G33030.1	SQD1	11.10.3	1	0
AP13CTG05652_at	AP13CTG05652	Pavir.Ia00120	AT5G13280.1	AK,AK-LYS1,AK1	13.1.3.6.1.1	1	1
AP13CTG05660_s_at	AP13CTG05660	Pavir.Ib04195	AT2G30880.1		35.1	-1	0
AP13CTG05664RC_s_at	AP13CTG05664-RC	Pavir.Ia00844	AT5G16720.1		35.2	1	1
AP13CTG05669_s_at	AP13CTG05669	Pavir.J02341	AT1G34340.1		33.99	0	1
AP13CTG05671_at	AP13CTG05671	Pavir.Ib00769	AT1G51340.2		34.99	1	1
AP13CTG05673_s_at	AP13CTG05673	Pavir.Ba02652	AT4G02780.1	ABC33,ATCPS1,CPS,CPS1,GA1	17.6.1.1	0	1
AP13CTG05674_at	AP13CTG05674	Pavir.Ea02126	AT3G02420.1		35.2	-1	0
AP13CTG05675_s_at	AP13CTG05675	Pavir.Ca02570	AT2G31400.1	GUN1	35.1.5	0	1
AP13CTG05678_at	AP13CTG05678	Pavir.Fa02324	AT3G42170.1		28.99	0	1
AP13CTG05679_at	AP13CTG05679	Pavir.Ia03949	AT1G14710.1		35.1.41	-1	0
AP13CTG05680_s_at	AP13CTG05680	Pavir.Aa00879	AT3G14810.1	MSL5	35.1	-1	0
AP13CTG05681_at	AP13CTG05681	Pavir.Ib00200	AT1G09795.1	ATATP-PRT2,ATP-PRT2,HISN1B	13.1.7.1	0	1
AP13CTG05682_s_at	AP13CTG05682	Pavir.J03513	AT5G62740.1	ATHIR1,HIR1	35.1	1	0
AP13CTG05684_at	AP13CTG05684	Pavir.Gb01947	AT5G60980.2		29.3.1	-1	0
AP13CTG05686_at	AP13CTG05686	Pavir.J11001	AT5G40760.1	G6PD6	7.1.1	0	1
AP13CTG05702_s_at	AP13CTG05702	Pavir.Ga01952	AT1G67310.1		30.11	0	1
AP13CTG05704_at	AP13CTG05704	Pavir.Bb03483	AT1G56700.1		29.5	1	0
AP13CTG05715_at	AP13CTG05715	Pavir.Ib02682	AT3G48820.1		29.7	-1	0
AP13CTG05716_at	AP13CTG05716	Pavir.Eb03875	AT3G05510.1		11.3	0	1
AP13CTG05719_at	AP13CTG05719	Pavir.Ab02258	AT2G24590.1		27.1.1	-1	0
AP13CTG05728_at	AP13CTG05728	Pavir.Ca02850	AT1G30120.1	PDH-E1 BETA	8.1.1.1	0	1
AP13CTG05729_s_at	AP13CTG05729	Pavir.Ia02940	AT2G33840.1		29.1.1	-1	0
AP13CTG05731_at	AP13CTG05731	Pavir.Ia03607	AT3G01090.2	AKIN10,KIN10,SNRK1.1	29.4.1	-1	0
AP13CTG05739_s_at	AP13CTG05739	Pavir.J18326				-1	0
AP13CTG05751_at	AP13CTG05751	Pavir.Ea02314	AT1G52370.1		29.2.1.1.1.2.22	0	-1
AP13CTG05755_at	AP13CTG05755	Pavir.Ib04488	AT4G04860.1	DER2.2	29.5	0	-1
AP13CTG05759_at	AP13CTG05759	Pavir.Ba00766	AT3G20560.1	ATPDI12,ATPDIL5-3,PDI12,PDIL5-3	21.1.1	-1	0
AP13CTG05760_at	AP13CTG05760	Pavir.Fb02119	AT5G16990.1		26.7	0	1
AP13CTG05776_at	AP13CTG05776	Pavir.Ga02458	AT3G23160.1		35.2	1	0
AP13CTG05786_at	AP13CTG05786	Pavir.Ga00538	AT3G44220.1		20.1	0	-1
AP13CTG05787_at	AP13CTG05787	Pavir.J10135	AT1G73060.1	LPA3	35.2	-1	0
AP13CTG05795_at	AP13CTG05795	Pavir.Bb03048	AT2G38270.1	ATGRX2,CXIP2	34.21	0	1
AP13CTG05800_s_at	AP13CTG05800	Pavir.Ia03898	AT1G31910.1		16.1.2.5	0	1
AP13CTG05802_s_at	AP13CTG05802	Pavir.Aa00986	AT5G16730.1		35.1	-1	0
AP13CTG05807_at	AP13CTG05807	Pavir.Ib00774				-1	0
AP13CTG05816_at	AP13CTG05816	Pavir.J02068	AT3G51860.1	ATCAX3,ATHCX1,CAX1-LIKE,CAX3	34.12	-1	-1
AP13CTG05820_s_at	AP13CTG05820	Pavir.Ia00223	AT4G02340.1		26.1	1	1
AP13CTG05822_at	AP13CTG05822					1	1
AP13CTG05822_s_at	AP13CTG05822	Pavir.Ia00634	AT4G37930.1	SHM1,SHMT1,STM	25.1	1	1
AP13CTG05825_s_at	AP13CTG05825	Pavir.Ea03882	AT3G02290.1		29.5.11.4.2	0	1
AP13CTG05827_at	AP13CTG05827	Pavir.Ea01728	AT1G48270.1	GCR1	30.5	-1	0
AP13CTG05834_s_at	AP13CTG05834	Pavir.Bb00650	AT5G03520.1	ATRAB-E1D,ATRAB8C,ATRABE1D,RAB-E1D,RAB8C	30.5	1	-1
AP13CTG05835_at	AP13CTG05835	Pavir.Cb00142	AT1G74790.1		31.1	1	0
AP13CTG05841_at	AP13CTG05841	Pavir.J04494	AT1G73470.1		35.2	0	1
AP13CTG05859_at	AP13CTG05859	Pavir.Fb00152	AT5G53070.1		29.2.1.1.3.2.9	0	1
AP13CTG05873_at	AP13CTG05873	Pavir.J39034	AT4G29160.1	SNF7.1	27.3.71	1	0
AP13CTG05886_at	AP13CTG05886					1	1
AP13CTG05886_s_at	AP13CTG05886	Pavir.J02523	AT3G17510.1	CIPK1,SnRK3.16	29.4	1	1
AP13CTG05887_s_at	AP13CTG05887	Pavir.Aa01378	AT3G25570.1		22.1.2	1	1
AP13CTG05888_at	AP13CTG05888	Pavir.Ba00748				1	0
AP13CTG05891RC_at	AP13CTG05891-RC	Pavir.Ib04385	AT3G18080.1	BGLU44	26.3	-1	0
AP13CTG05899_at	AP13CTG05899	Pavir.Ga00445	AT1G56080.1		35.2	-1	0
AP13CTG05901_at	AP13CTG05901	Pavir.Ca02146	AT3G02830.1	ZFN1	27.3.12	-1	0
AP13CTG05906_s_at	AP13CTG05906	Pavir.Eb00160	AT4G31180.1		29.1.12	-1	0
AP13CTG05907_at	AP13CTG05907	Pavir.J05941	AT3G51850.1	CPK13	30.3	0	-1
AP13CTG05909_at	AP13CTG05909	Pavir.J18148	AT2G14260.1	PIP	29.5	1	1
AP13CTG05911_at	AP13CTG05911					-1	0
AP13CTG05911_s_at	AP13CTG05911	Pavir.J00647	AT3G03305.1		26.27	-1	0
AP13CTG05919_s_at	AP13CTG05919	Pavir.Eb03907	AT2G41540.1	GPDHC1	11.5.2	-1	0
AP13CTG05920_at	AP13CTG05920	Pavir.Ab00234	AT1G13380.1		35.2	0	-1
AP13CTG05921_at	AP13CTG05921	Pavir.Ia00455	AT1G48140.1		35.1	-1	0
AP13CTG05923_at	AP13CTG05923	Pavir.Aa03474	AT5G37475.1		29.2.3	-1	0
AP13CTG05926_at	AP13CTG05926	Pavir.Ib00568	AT5G65270.1	AtRABA4a,RABA4a	30.5	0	-1
AP13CTG05949_at	AP13CTG05949					-1	0
AP13CTG05949_s_at	AP13CTG05949	Pavir.Ib01673	AT3G12390.1		29.2.4	-1	0
AP13CTG05956RC_at	AP13CTG05956-RC	Pavir.Ga00225	AT5G40470.1		35.2	1	1
AP13CTG05960RC_at	AP13CTG05960-RC					0	1
AP13CTG05960RC_s_at	AP13CTG05960-RC	Pavir.Aa01978	AT2G27450.1	ATNLP1,CPA,NLP1	22.1.5	0	1
AP13CTG05964_s_at	AP13CTG05964	Pavir.Ia01141	AT3G22190.1	IQD5	30.3	1	1
AP13CTG05966_at	AP13CTG05966	Pavir.Ea03173	AT2G40830.1	RHC1A	29.5.11.4.2	1	0
AP13CTG05968_s_at	AP13CTG05968	Pavir.Ea01040	AT1G62290.1		29.5.4	1	1
AP13CTG05974_at	AP13CTG05974					0	1
AP13CTG05974_s_at	AP13CTG05974	Pavir.J00575	AT2G35680.1		35.2	0	1
AP13CTG05986_s_at	AP13CTG05986	Pavir.J11630	AT2G32850.2		29.4	0	1
AP13CTG05988RC_at	AP13CTG05988-RC					1	1
AP13CTG05988RC_s_at	AP13CTG05988-RC	Pavir.Cb02075	AT5G04740.1		13	1	1
AP13CTG05990RC_s_at	AP13CTG05990-RC	Pavir.Ab00701	AT3G57890.1		31.1	-1	0
AP13CTG05992_s_at	AP13CTG05992	Pavir.Ga00312	AT4G28080.1		35.2	-1	0
AP13CTG05994_at	AP13CTG05994	Pavir.J04737	AT4G20980.1		29.2.3	0	1
AP13CTG06000_at	AP13CTG06000					0	1
AP13CTG06010_at	AP13CTG06010	Pavir.Bb03551	AT3G63460.1		35.1	-1	0
AP13CTG06015_at	AP13CTG06015	Pavir.Ib00181	AT2G02050.1		9.1.2	0	1
AP13CTG06019_s_at	AP13CTG06019	Pavir.Ea01996	AT1G68410.1		29.4	-1	-1
AP13CTG06023_s_at	AP13CTG06023	Pavir.J06884	AT2G17380.1	AP19	31.4	0	-1
AP13CTG06026_at	AP13CTG06026	Pavir.Eb03679	AT5G02250.1	ATMTRNASEII,EMB2730,RNR1	27.1.19	1	0
AP13CTG06031_at	AP13CTG06031	Pavir.Ib01302	AT3G55320.1	PGP20	34.16	1	1
AP13CTG06035_at	AP13CTG06035	Pavir.Eb03551	AT3G08620.1		27.4	0	1
AP13CTG06036_s_at	AP13CTG06036	Pavir.Ib01369	AT1G07110.1	ATF2KP,F2KP,FKFBP	4.1.6	0	1
AP13CTG06037_at	AP13CTG06037	Pavir.Ga00632	AT1G20410.1		35.2	0	1
AP13CTG06038_at	AP13CTG06038	Pavir.J09327	AT2G44510.1		35.1	1	1
AP13CTG06041_at	AP13CTG06041	Pavir.J25346	AT5G47390.1		27.3.26	1	0
AP13CTG06042_at	AP13CTG06042	Pavir.Ba03038	AT1G53400.1		35.2	0	-1
AP13CTG06043_at	AP13CTG06043	Pavir.J39687	AT5G05080.1	ATUBC22,UBC22	29.5.11.3	1	0
AP13CTG06047_at	AP13CTG06047					0	-1
AP13CTG06054_at	AP13CTG06054	Pavir.J01939	AT1G77350.1		35.2	-1	1
AP13CTG06055_at	AP13CTG06055	Pavir.Ia03033	AT5G15440.1	EDL1	35.1	0	-1
AP13CTG06061_x_at	AP13CTG06061	Pavir.Ea02171	AT1G14560.1		34.9	0	-1
AP13CTG06063_at	AP13CTG06063	Pavir.J33518	AT4G31460.1		29.2.1.1.3.2.28	0	1
AP13CTG06065_at	AP13CTG06065	Pavir.Fa01891				0	-1
AP13CTG06068_at	AP13CTG06068	Pavir.Ib01922	AT5G55640.1		35.2	-1	-1
AP13CTG06072_at	AP13CTG06072	Pavir.Eb03556	AT3G08690.1	ATUBC11,UBC11	29.5.11.3	1	0
AP13CTG06085_at	AP13CTG06085	Pavir.J34659	AT5G56580.1	ANQ1,ATMKK6,MKK6	30.6	0	1
AP13CTG06089_at	AP13CTG06089	Pavir.J17430	AT3G25530.1	ATGHBDH,GHBDH,GLYR1,GR1	7.1.3	0	1
AP13CTG06095_at	AP13CTG06095	Pavir.J06521	AT3G52950.1		35.1	-1	0
AP13CTG06096_at	AP13CTG06096	Pavir.Fb02339	AT5G24400.1	EMB2024,PGL3	7.1.2	-1	1
AP13CTG06098_at	AP13CTG06098	Pavir.Ib02501	AT4G00720.1	ASKTHETA,ATSK32,SK32	29.4	1	0
AP13CTG06104_at	AP13CTG06104	Pavir.J03537	AT1G61250.1	SC3	34.99	-1	0
AP13CTG06108_s_at	AP13CTG06108	Pavir.Gb01567	AT2G22310.1	ATUBP4,UBP4	29.5.11.5	0	1
AP13CTG06113_s_at	AP13CTG06113	Pavir.Aa03463	AT5G61230.1		31.1	0	1
AP13CTG06118_at	AP13CTG06118	Pavir.J18504	AT5G48110.1		16.1.5	0	1
AP13CTG06133_at	AP13CTG06133	Pavir.Ea00841	AT1G20050.1	HYD1	17.3.1.2.5	1	0
AP13CTG06134_at	AP13CTG06134	Pavir.Ib03939	AT1G47710.1		29.5.5	0	1
AP13CTG06140_s_at	AP13CTG06140	Pavir.Ab02545	AT3G18750.1	ATWNK6,WNK6,ZIK5	29.4	0	1
AP13CTG06155_at	AP13CTG06155	Pavir.Da02118	AT5G56190.2		33.99	0	-1
AP13CTG06156_s_at	AP13CTG06156	Pavir.Eb02607	AT4G09720.1	ATRABG3A,RABG3A	30.5	0	1
AP13CTG06159_at	AP13CTG06159	Pavir.J10135	AT1G73060.1	LPA3	35.2	-1	0
AP13CTG06170_s_at	AP13CTG06170	Pavir.Cb00028	AT4G21060.1		29.7	-1	-1
AP13CTG06181_at	AP13CTG06181	Pavir.J06341	AT3G60590.3		35.2	0	-1
AP13CTG06184_at	AP13CTG06184	Pavir.Ib00170	AT2G42120.2	POLD2	28.1	-1	0
AP13CTG06189_s_at	AP13CTG06189	Pavir.J02640	AT4G22990.2		35.1	0	1
AP13CTG06194_s_at	AP13CTG06194	Pavir.Ea00198	AT3G14920.1		35.2	0	1
AP13CTG06195_s_at	AP13CTG06195	Pavir.Ba03741	AT3G03940.1		29.4	1	0
AP13CTG06197_s_at	AP13CTG06197	Pavir.Ib01574	AT2G40620.1		27.3.35	-1	-1
AP13CTG06199_s_at	AP13CTG06199	Pavir.Ca02220	AT3G52890.1	KIPK	29.4	1	-1
AP13CTG06200_at	AP13CTG06200	Pavir.J12437	AT1G01170.1		20.2.99	0	1
AP13CTG06202_s_at	AP13CTG06202	Pavir.J39838	AT1G09960.1	ATSUC4,ATSUT4,SUC4,SUT4	34.2.1	0	1
AP13CTG06207_at	AP13CTG06207	Pavir.Gb00503	AT3G22425.2	HISN5A,IGPD	13.1.7.6	0	1
[truncated: 10,429 more rows]
