# Supplementary material for: Dynamic changes in transcriptome and cell wall composition underlying brassinosteroid-mediated lignification of switchgrass suspension cells
Source: Biotechnol Biofuels. 2017 Nov 30;10:266. doi: 10.1186/s13068-017-0954-2 (PMC5707915; doi:10.1186/s13068-017-0954-2)
Supplement: Supplementary file 4 — Additional file 4: Table S2. Functional distribution of differentially expressed genes in switchgrass suspension cells. [file 13068_2017_954_MOESM4_ESM.xlsx]

## Sheet: Sheet1
Major Catalogue
Bincode	Biology function	Class	Class 1 and 2	Class 15 and 16	Classes 3, 4, 8 and 12	Classes 5, 9, 13 and 14	Class 1	Class 2	Class 3	Class 4	Class 5	Class 6	Class 7	Class 8	Class 9	Class 10	Class 11	Class 12	Class 13	Class 14	Class 15	Class 16	Up in Ind	Down in ind
1.*	PS	154	30	26	53	38	19	11	7	20	8	1	3	9	1	1	2	17	21	8	9	17	13	0
2.*	major CHO metabolism	156	5	44	43	58	4	1	4	9	10	1	1	4	1	2	2	26	41	6	14	30	5	2
3.*	minor CHO metabolism	192	11	53	53	68	7	4	8	11	10	1	3	6	1	2	1	28	40	17	16	37	7	2
4.*	glycolysis	146	7	12	47	78	4	3	6	14	8	0	1	8	3	1	0	19	63	4	6	6	3	2
5.*	fermentation	45	3	6	11	25	3	0	3	7	3	0	0	0	0	0	0	1	22	0	2	4	3	1
6.*	gluconeogenesis / glyoxylate cycle	11	1	2	3	5	0	1	0	2	0	0	0	1	1	0	0	0	3	1	1	1	0	0
7.*	OPP	56	7	9	26	7	4	3	9	9	4	1	0	0	0	1	5	8	3	0	7	2	2	0
8.*	TCA / org transformation	116	23	11	67	11	6	17	27	23	0	1	1	7	1	2	0	10	10	0	4	7	10	1
9.*	mitochondrial electron transport / ATP synthesis	118	15	6	68	23	7	8	20	30	8	0	0	8	2	3	3	10	9	4	2	4	0	0
10.*	cell wall	354	67	43	45	185	53	14	9	14	59	4	4	5	12	2	4	17	92	22	7	36	8	18
11.*	lipid metabolism	512	57	85	196	154	27	30	42	67	29	4	7	22	3	3	6	65	93	29	35	50	28	8
12.*	N-metabolism	37	5	5	18	7	1	4	2	4	0	0	1	3	1	0	1	9	5	1	3	2	2	1
13.*	amino acid metabolism	400	59	65	196	65	21	38	70	48	11	5	2	20	3	5	3	58	39	12	15	50	48	5
14.*	S-assimilation	17	6	0	7	0	3	3	5	1	0	2	1	0	0	1	0	1	0	0	0	0	2	0
15.*	metal handling	74	10	9	33	12	5	5	8	10	5	2	2	4	1	4	2	11	4	2	4	5	4	0
16.*	secondary metabolism	435	72	66	176	88	35	37	30	49	36	6	6	25	3	8	13	72	36	13	21	45	49	7
16.2.*	lignin biosynthesis	146	33	18	55	27	13	20	13	18	9	1	1	7	0	6	5	17	17	1	5	13	22	2
17.*	hormone metabolism	531	82	51	165	208	58	24	29	67	70	7	10	11	7	4	4	58	117	14	21	30	20	19
18.*	Co-factor and vitamine metabolism	104	9	19	46	27	5	4	4	23	7	0	1	6	0	2	0	13	15	5	6	13	6	0
19.*	tetrapyrrole synthesis	47	6	18	12	10	3	3	1	2	1	0	0	2	0	1	0	7	8	1	5	13	1	0
20.*	stress	975	154	107	283	397	83	71	63	111	109	7	13	25	10	4	10	84	237	41	44	63	51	34
21.*	redox	278	35	47	128	63	20	15	29	43	18	0	0	11	3	1	4	45	31	11	10	37	19	3
22.*	polyamine metabolism	28	4	2	16	4	2	2	1	10	0	1	1	1	0	0	0	4	2	2	2	0	3	4
23.*	nucleotide metabolism	218	30	33	111	32	15	15	34	36	8	4	6	5	3	2	0	36	16	5	12	21	10	2
24.*	Biodegradation of Xenobiotics	26	1	4	11	10	0	1	3	1	1	0	0	1	0	0	0	6	7	2	2	2	3	0
25.*	C1-metabolism	57	11	3	43	0	1	10	14	12	0	0	0	4	0	0	0	13	0	0	0	3	11	0
26.*	misc	1345	297	127	389	467	180	117	77	118	218	9	24	48	19	14	18	146	188	42	48	79	61	46
27.*	RNA	2706	331	422	1051	800	160	171	219	417	170	22	26	82	20	33	21	333	447	163	145	277	121	77
28.*	DNA	596	68	120	194	148	44	24	43	75	37	11	6	16	23	40	9	60	54	34	58	62	13	7
29.*	protein	3892	732	537	1481	996	242	490	433	542	179	22	32	106	28	41	51	400	610	179	208	329	142	84
30.*	signalling	1435	200	191	433	547	114	86	120	140	128	15	15	43	24	20	14	130	305	90	86	105	52	55
31.*	cell	853	73	151	289	242	31	42	54	113	41	10	8	29	26	58	22	93	109	66	84	67	31	25
32.*	micro RNA, natural antisense etc	1	0	0	1	0	0	0	0	1	0	0	0	0	0	0	0	0	0	0	0	0	0	0
33.*	development	659	72	101	206	252	41	31	45	73	48	4	5	10	7	8	11	78	151	46	37	64	25	19
34.*	transport	1214	224	147	450	342	119	105	96	140	106	4	12	44	7	22	13	170	172	57	48	99	84	25
35.*	not assigned	5953	680	986	2293	1712	313	367	481	833	365	51	51	188	84	117	63	791	917	346	369	617	228	136
36.*		0	0	0	0	0
	Genes annotated in Mapman	23887	3420	3526	8699	7108	1643	1777	2009	3093	1706	196	243	761	294	408	287	2836	3884	1224	1336	2190	1087	585
	total differentially expressed genes	31060	4371	4697	11094	9389	2155	2216	2507	3857	2217	258	324	973	369	533	393	3757	5145	1658	1788	2909	1273	733
	Ratio	0.76906	0.78243	0.750692	0.784118	0.757056	0.762413	0.801895	0.801356	0.801919	0.769508	0.75969	0.75	0.782117	0.796748	0.765478	0.73028	0.754858	0.754908	0.738239	0.747204	0.752836	0.853888	0.79809
Minor Catalogue
Bincode	Biology function	Class	Class 1 and 2	Class 15 and 16	Classes 3, 4, 8 and 12	Classes 5, 9, 13 and 14	Class 1	Class 2	Class 3	Class 4	Class 5	Class 6	Class 7	Class 8	Class 9	Class 10	Class 11	Class 12	Class 13	Class 14	Class 15	Class 16	Up in Ind	Down in ind
2.1.1.*	major CHO metabolism.synthesis.sucrose	19	0	4	8	6	0	0	1	2	0	0	0	2	0	0	1	3	5	1	0	4	1	0
2.1.2.*	major CHO metabolism.synthesis.starch	44	0	24	13	7	0	0	0	2	0	0	0	0	0	0	0	11	5	2	6	18	2	0
2.2.1.*	major CHO metabolism.degradation.sucrose	46	2	4	8	30	2	0	3	2	7	1	0	1	1	0	1	2	21	1	2	2	1	0
2.2.2.*	major CHO metabolism.degradation.starch	46	3	12	14	14	2	1	0	3	3	0	1	1	0	2	0	10	9	2	6	6	1	2
10.1.*	cell wall.precursor synthesis	60	11	17	6	24	8	3	1	1	6	1	0	1	2	0	1	3	13	3	3	14	0	2
10.2.*	cell wall.cellulose synthesis	55	8	7	8	29	3	5	1	3	11	0	2	2	0	1	0	2	16	2	2	5	2	1
10.3.*	cell wall.hemicellulose synthesis	29	8	2	6	12	7	1	3	2	3	0	1	0	0	0	0	1	7	2	1	1	1	1
10.4.*	cell wall.pectin synthesis	5	0	0	2	3	0	0	0	2	2	0	0	0	0	0	0	0	0	1	0	0	0	2
10.5.*	cell wall.cell wall proteins	60	9	4	3	41	8	1	0	1	11	1	0	0	4	1	1	2	17	9	1	3	2	1
10.6.*	cell wall.degradation	61	14	10	10	22	11	3	1	3	5	2	1	1	1	0	2	5	11	5	0	10	3	5
10.7.*	cell wall.modification	62	15	3	6	38	14	1	3	2	14	0	0	0	1	0	0	1	23	0	0	3	0	4
10.8.*	cell wall.pectin*esterases	22	2	0	4	16	2	0	0	0	7	0	0	1	4	0	0	3	5	0	0	0	0	2
17.1.*	hormone metabolism.abscisic acid	63	3	9	26	24	3	0	3	13	3	0	0	0	0	0	1	10	17	4	3	6	2	0
17.2.*	hormone metabolism.auxin	172	36	20	52	60	25	11	9	20	25	1	1	5	3	2	0	18	28	4	7	13	5	7
17.3.1.*	hormone metabolism.brassinosteroid.synthesis-degradation	38	6	6	16	8	5	1	2	8	0	0	2	2	0	0	0	4	7	1	2	4	2	3
17.3.2.*	hormone metabolism.brassinosteroid.synthesis-degradation.sterols	22	2	2	3	14	1	1	0	2	3	1	0	1	1	0	0	0	8	2	2	0	0	1
17.3.3.*	hormone metabolism.brassinosteroid.signal transduction	7	0	0	1	6	0	0	0	0	1	0	0	0	0	0	0	1	5	0	0	0	0	2
17.4.*	hormone metabolism.cytokinin	27	1	3	17	6	1	0	3	5	2	0	0	0	0	0	0	9	4	0	1	2	3	0
17.5.*	hormone metabolism.ethylene	91	13	4	22	47	9	4	7	8	20	1	2	2	2	1	1	5	25	0	3	1	3	5
17.6.*	hormone metabolism.gibberelin	54	5	5	12	24	3	2	3	5	5	0	5	0	1	1	2	4	15	3	3	2	1	1
17.7.*	hormone metabolism.jasmonate	46	14	1	14	13	9	5	2	6	5	4	0	1	0	0	0	5	8	0	0	1	4	0
17.8.*	hormone metabolism.salicylic acid	8	2	0	1	5	2	0	0	0	5	0	0	0	0	0	0	1	0	0	0	0	0	0
20	stress	9	1	2	0	6	1	0	0	0	4	0	0	0	0	0	0	0	1	1	0	2	0	0
20.1.*	stress.biotic	467	78	55	151	164	44	34	29	63	55	3	7	12	5	3	6	47	86	18	27	28	41	8
20.2	stress.abiotic	61	11	9	9	30	8	3	1	2	7	2	0	0	0	0	0	6	20	3	1	8	0	1
20.2.1.*	stress.abiotic.heat	213	23	21	73	87	9	14	21	33	17	2	3	8	1	1	3	11	64	5	7	14	3	9
20.2.2.*	stress.abiotic.cold	30	5	2	8	15	4	1	2	2	5	0	0	2	0	0	0	2	9	1	2	0	2	4
20.2.3.*	stress.abiotic.drought/salt	88	16	12	24	34	7	9	7	3	9	0	2	2	1	0	0	12	19	5	5	7	0	4
20.2.4.*	stress.abiotic.touch/wounding	24	1	3	0	20	1	0	0	0	6	0	0	0	1	0	0	0	9	4	2	1	0	1
20.2.5.*	stress.abiotic.light	19	7	0	2	10	4	3	1	0	1	0	0	0	0	0	0	1	8	1	0	0	0	0
20.2.99.*	stress.abiotic.unspecified	64	12	3	16	31	5	7	2	8	5	0	1	1	2	0	1	5	21	3	0	3	5	7
30.1.*	signalling.in sugar and nutrient physiology	46	3	6	17	19	2	1	3	4	2	1	0	0	0	0	0	10	16	1	3	3	0	1
30.2.*	signalling.receptor kinases	582	96	53	129	270	65	31	43	34	80	11	8	14	14	7	8	38	147	29	22	31	35	30
30.3.*	signalling.calcium	289	45	49	66	119	22	23	18	23	28	1	1	5	3	6	2	20	68	20	23	26	7	6
30.4.*	signalling.phosphinositides	57	4	17	18	17	1	3	5	6	3	0	0	2	0	1	0	5	10	4	9	8	1	2
30.5.*	signalling.G-proteins	244	24	42	104	65	8	16	25	43	5	1	4	12	6	4	0	24	37	17	24	18	3	10
30.6.*	signalling.MAP kinases	67	8	9	18	31	5	3	3	7	4	0	0	4	1	0	1	4	16	10	1	8	0	3
30.7.*	signalling.14-3-3 proteins	16	5	1	8	0	1	4	6	0	0	0	0	0	0	1	1	2	0	0	0	1	0	0
30.8.*	signalling.misc	9	3	0	4	2	3	0	1	1	2	0	0	1	0	0	0	1	0	0	0	0	2	0
30.9.*	signalling.lipids	0	0	0	0	0	0	0	0	0	0	0	0	0	0	0	0	0	0	0	0	0	0	0
30.10.*	signalling.phosphorelay	41	2	6	17	15	2	0	3	4	2	1	0	0	0	0	0	10	12	1	3	3	0	1
30.11.*	signalling.light	122	12	14	69	21	7	5	16	22	2	1	2	5	0	1	2	26	10	9	4	10	4	1
30.12.*	signalling.gravity	0	0	0	0	0	0	0	0	0	0	0	0	0	0	0	0	0	0	0	0	0	0	0
30.99.8	signalling.unspecified	3	0	0	0	3	0	0	0	0	2	0	0	0	0	0	0	0	1	0	0	0	0	2
31	cell	0	0	0	0	0	0	0	0	0	0	0	0	0	0	0	0	0	0	0	0	0	0	0
31.1.*	cell.organisation	421	32	80	138	108	13	19	23	47	21	4	7	16	9	41	11	52	44	34	53	27	20	14
31.2.*	cell.division	121	10	28	39	28	4	6	4	22	5	2	0	4	1	8	6	9	12	10	10	18	1	3
31.3.8	cell.cycle	99	6	19	27	37	5	1	5	7	9	1	1	2	6	5	3	13	11	11	9	10	0	2
31.4.*	cell.vesicle transport	167	19	20	59	63	8	11	16	24	6	2	0	4	10	4	0	15	37	10	9	11	7	5
31.5.*	cell.cell death	9	0	0	4	4	0	0	2	1	0	0	0	1	0	0	1	0	4	0	0	0	0	0
31.99.*	cell.unspecified	0	0	0	0	0	0	0	0	0	0	0	0	0	0	0	0	0	0	0	0	0	0	0
33	development	0	0	0	0	0	0	0	0	0	0	0	0	0	0	0	0	0	0	0	0	0	0	0
33.1.*	development.storage proteins	16	0	4	3	8	0	0	0	2	0	0	1	0	0	0	0	1	4	4	1	3	1	0
33.2.*	development.late embryogenesis abundant	20	4	1	2	13	1	3	1	0	4	0	0	0	0	0	0	1	8	1	0	1	0	0
33.3.*	development.squamosa promoter binding like (SPL)	17	0	0	16	1	0	0	5	6	0	0	0	2	0	0	0	3	0	1	0	0	3	0
33.30.*	development.multitarget	20	0	2	17	1	0	0	5	7	0	0	0	2	0	0	0	3	0	1	0	2	3	0
33.99.*	development.unspecified	603	68	94	184	230	40	28	39	64	44	4	4	8	7	8	11	73	139	40	36	58	21	19
		0	0	0	0	0	0	0	0	0	0	0	0	0	0	0	0	0	0	0	0	0	0	0
34	transport	16	4	0	6	4	2	2	0	4	0	0	0	0	0	0	2	2	2	2	0	0	4	0
34.1.*	transport.p- and v-ATPases	64	8	10	24	20	4	4	3	8	3	0	0	4	1	1	1	9	10	6	3	7	2	0
34.2.*	transport.sugars	102	16	12	45	21	9	7	6	22	9	0	2	7	1	3	3	10	5	6	6	6	5	2
34.3.*	transport.amino acids	124	28	16	45	30	18	10	12	16	10	0	0	2	0	4	1	15	16	4	4	12	13	0
34.4.*	transport.nitrate	14	7	1	4	2	4	3	0	0	0	0	0	2	0	0	0	2	2	0	0	1	2	0
34.5.*	transport.ammonium	7	2	0	3	2	0	2	2	1	1	0	0	0	0	0	0	0	1	0	0	0	0	0
34.6.*	transport.sulphate	14	7	1	4	2	4	3	2	0	2	0	0	0	0	0	0	2	0	0	1	0	0	0
34.7.*	transport.phosphate	17	2	4	8	2	1	1	3	2	1	0	0	1	1	1	0	2	0	0	1	3	2	0
34.8.*	transport.metabolite transporters at the envelope membrane	50	12	2	27	8	5	7	13	7	2	0	1	1	0	0	0	6	5	1	1	1	0	1
34.9.*	transport.metabolite transporters at the mitochondrial membrane	79	16	10	31	20	7	9	6	13	4	1	1	4	0	0	0	8	10	6	4	6	3	3
34.10.*	transport.nucleotides	41	6	9	12	13	4	2	1	2	3	0	0	2	1	1	0	7	7	2	2	7	2	0
34.11.*	transport.NDP-sugars at the ER	8	0	2	6	0	0	0	2	3	0	0	0	0	0	0	0	1	0	0	1	1	0	0
34.12.*	transport.metal	101	12	16	40	27	3	9	10	11	5	0	2	5	1	3	1	14	16	5	6	10	7	1
34.13.*	transport.peptides and oligopeptides	85	22	6	28	28	13	9	3	11	10	1	0	4	0	0	0	10	15	3	5	1	9	3
34.14.*	transport.unspecified cations	48	3	9	26	9	1	2	1	12	2	0	0	1	0	0	1	12	6	1	3	6	7	0
34.15.*	transport.potassium	52	8	5	21	17	4	4	5	2	2	0	1	0	0	0	0	14	14	1	3	2	6	0
34.16.*	transport.ABC transporters and multidrug resistance systems	151	34	16	32	62	23	11	8	8	30	2	1	4	0	4	0	12	28	4	2	14	6	2
34.17.*	transport.peroxisomes	2	0	1	1	0	0	0	0	0	0	0	0	0	0	0	0	1	0	0	0	1	0	0
34.18.*	transport.unspecified anions	28	2	3	14	7	0	2	7	1	4	0	0	0	2	1	1	6	0	1	0	3	2	4
34.19.*	transport.Major Intrinsic Proteins	63	4	15	28	8	3	1	2	3	4	0	2	3	0	3	3	20	3	1	5	10	8	2
34.20.*	transport.porins	98	16	12	42	20	9	7	6	19	8	0	2	7	1	3	3	10	5	6	6	6	2	2
34.21.*	transport.calcium	20	9	0	6	5	2	7	2	1	0	0	0	1	0	0	0	2	4	1	0	0	1	0
34.22.*	transport.cyclic nucleotide or calcium regulated channels	7	0	1	0	6	0	0	0	0	0	0	0	0	0	0	0	0	3	3	0	1	0	0
34.23.*	transport.hormones	5	2	0	3	0	1	1	0	1	0	0	0	1	0	0	0	1	0	0	0	0	0	0
34.30.*	transport.H+ transporting pyrophosphatase	124	28	16	45	30	18	10	12	16	10	0	0	2	0	4	1	15	16	4	4	12	13	0
34.98.*	transport.membrane system unknown	5	0	0	1	4	0	0	1	0	0	0	0	0	0	0	0	0	2	2	0	0	0	1
34.99.*	transport.misc	160	28	17	50	60	16	12	8	16	17	0	2	4	1	2	1	22	31	11	3	14	9	6
