# Supplementary material for: Dynamic changes in transcriptome and cell wall composition underlying brassinosteroid-mediated lignification of switchgrass suspension cells
Source: Biotechnol Biofuels. 2017 Nov 30;10:266. doi: 10.1186/s13068-017-0954-2 (PMC5707915; doi:10.1186/s13068-017-0954-2)
Supplement: Supplementary file 5 — Additional file 5: Table S3. Cell wall-related functional groups in switchgrass suspension cells. [file 13068_2017_954_MOESM5_ESM.xlsx]

## Sheet: Expansin
PviUT sequence ID	Probe Set ID	Cluster	PvGene	Arabidopsis homology	Arab Nick name	Mapbin	Rice homology	T0_average	Ind_6H_average	Ind_1D_average	Ind_3D_average	Ind_7D_average	Unind_1D_average	Unind_7D_Average	classifation	Annotation	Ind_1D - Und_1D	Ind_7D - Und_7D
AP13ISTG70268	AP13ITG70268_at		Pavir.J18146	AT4G30380.1	0	10.7	LOC_Os09g29690.1	52.3457	47.8352	55.9429	46.2057	53.7096	49.1768	54.3309
AP13ISTG71529	AP13ITG71529_at	4	Pavir.Aa00711	AT1G69530.1	AT-EXP1,ATEXP1,ATEXPA1,ATHEXP ALPHA 1.2,EXP1,EXPA1	10.7	LOC_Os02g51040.1	259.574	1176.27	3259.82	2120.22	1002.15	2025.39	736.966	Alpha-Expansin		1	0
KanlCTG26349	KanlowCTG26349_s_at	4	Pavir.Aa00711	AT1G69530.1	AT-EXP1,ATEXP1,ATEXPA1,ATHEXP ALPHA 1.2,EXP1,EXPA1	10.7	LOC_Os02g51040.1	184.823	572.051	1926.77	942.272	603.199	1214.96	396.874	Alpha-Expansin		1	0
AP13ISTG68916	AP13ITG68916_at		Pavir.Ea00882	AT1G69530.3	AT-EXP1,ATEXP1,ATEXPA1,ATHEXP ALPHA 1.2,EXP1,EXPA1	10.7	LOC_Os01g14650.1	88.0347	86.2229	86.9839	97.6806	84.1838	77.4512	98.5364	Alpha-Expansin
AP13ISTG72806	AP13ITG72806_at	13	Pavir.J13116	AT1G69530.1	AT-EXP1,ATEXP1,ATEXPA1,ATHEXP ALPHA 1.2,EXP1,EXPA1	10.7	LOC_Os05g39990.1	1428.22	44.9422	27.2695	20.393	26.0865	289.628	273.847	Alpha-Expansin
AP13CTG23988	AP13CTG23988_at	1	Pavir.Ab02883	AT1G26770.1	AT-EXP10,ATEXP10,ATEXPA10,ATHEXP ALPHA 1.1,EXP10,EXPA10	10.7	LOC_Os02g51040.1	207.937	724.077	675.877	319.573	142.259	738.422	479.362	Alpha-Expansin
AP13ISTG38704-RC	AP13ITG38704RC_s_at	5	Pavir.Eb03570	AT1G26770.1	AT-EXP10,ATEXP10,ATEXPA10,ATHEXP ALPHA 1.1,EXP10,EXPA10	10.7	LOC_Os01g60770.1	494.559	694.581	542.524	300.246	288.073	1325.41	794.063	Alpha-Expansin
AP13ISTG38704	AP13ITG38704_at		Pavir.Eb03570	AT1G26770.1	AT-EXP10,ATEXP10,ATEXPA10,ATHEXP ALPHA 1.1,EXP10,EXPA10	10.7	LOC_Os01g60770.1	85.0359	68.5935	69.9602	65.3448	63.2335	69.085	68.6059	Alpha-Expansin
AP13ISTG55345	AP13ITG55345_at	3	Pavir.J10435	AT1G26770.1	AT-EXP10,ATEXP10,ATEXPA10,ATHEXP ALPHA 1.1,EXP10,EXPA10	10.7	LOC_Os01g60770.1	16.6795	130.69	111.421	84.4485	42.3461	46.9843	37.5129	Alpha-Expansin
AP13ISTG70532	AP13ITG70532_at		Pavir.Ab01163	AT1G20190.1	ATEXP11,ATEXPA11,ATHEXP ALPHA 1.14,EXP11,EXPA11	10.7	LOC_Os02g16730.1	65.3448	75.0614	67.3339	68.1197	69.1588	69.1366	67.8292	Alpha-Expansin
AP13ISTG63837	AP13ITG63837_at		Pavir.Ib03349	AT1G20190.1	ATEXP11,ATEXPA11,ATHEXP ALPHA 1.14,EXP11,EXPA11	10.7	LOC_Os03g31480.1	29.446	33.5909	24.1569	25.8125	23.8973	24.6709	33.8424	Alpha-Expansin
AP13ISTG40168	AP13ITG40168_at		Pavir.J03680	AT1G20190.1	ATEXP11,ATEXPA11,ATHEXP ALPHA 1.14,EXP11,EXPA11	10.7	LOC_Os03g06020.1	93.0542	71.5064	54.4919	58.4852	58.9457	62.9493	62.9652	Alpha-Expansin
AP13ISTG40169	AP13ITG40169_at		Pavir.J03680	AT1G20190.1	ATEXP11,ATEXPA11,ATHEXP ALPHA 1.14,EXP11,EXPA11	10.7	LOC_Os03g06020.1	51.9842	48.1679	47.9084	36.0019	46.1149	47.776	43.0074	Alpha-Expansin
AP13ISTG42017	AP13ITG42017_s_at		Pavir.J25120	AT1G20190.1	ATEXP11,ATEXPA11,ATHEXP ALPHA 1.14,EXP11,EXPA11	10.7	LOC_Os03g31480.1	69.551	60.9688	34.7812	36.5044	36.9915	40.9269	40.1078	Alpha-Expansin
AP13CTG19161	AP13CTG19161_s_at	16	Pavir.Gb00989	AT3G03220.1	ATEXP13,ATEXPA13,ATHEXP ALPHA 1.22,EXP13,EXPA13	10.7	LOC_Os04g49410.1	224.411	76.1093	318.821	522.758	237.377	404.576	111.996	Alpha-Expansin
AP13ISTG70315	AP13ITG70315_at	1	Pavir.Ea01100	AT5G56320.1	ATEXP14,ATEXPA14,ATHEXP ALPHA 1.5,EXP14,EXPA14	10.7	LOC_Os01g16770.1	98.36	146.018	95.011	81.5719	92.8222	299.116	240.257	Alpha-Expansin
	AP13CTG23803-RC_s_at		Pavir.Db00821	AT4G38210.1	ATEXP20,ATEXPA20,ATHEXP ALPHA 1.23,EXP20,EXPA20	10.7	LOC_Os06g41700.1	60.1295	56.8859	41.4539	30.2738	33.907	32.3405	36.161	Alpha-Expansin
AP13CTG10748	AP13CTG10748_at	5	Pavir.Ia00282	AT2G39700.1	ATEXP4,ATEXPA4,ATHEXP ALPHA 1.6,EXPA4	10.7	LOC_Os03g60720.1	93.7015	216.767	29.938	79.8932	38.9349	45.0967	57.0376	Alpha-Expansin
AP13ISTG57935	AP13ITG57935_at	5	Pavir.Aa00840	AT1G65680.1	ATEXPB2,ATHEXP BETA 1.4,EXPB2	10.7	LOC_Os04g46630.1	3691.52	3666.02	134.223	70.5219	39.8233	16792.7	8353.6	Beta-Expansin		-1	0
AP13ISTG69548	AP13ITG69548_s_at		Pavir.Ia01549	AT1G65680.1	ATEXPB2,ATHEXP BETA 1.4,EXPB2	10.7	LOC_Os10g40720.1	149.086	107.635	111.265	87.4266	113.802	104.541	106.485	Beta-Expansin
KanlCTG41891	KanlowCTG41891_s_at	5	Pavir.Ia02182	AT1G65680.1	ATEXPB2,ATHEXP BETA 1.4,EXPB2	10.7	LOC_Os10g40720.1	1758.34	2778.33	349.996	91.7731	43.1413	7762.39	5477.05	Beta-Expansin
AP13ISTG74644	AP13ITG74644_x_at	5	Pavir.Ia02182	AT1G65680.1	ATEXPB2,ATHEXP BETA 1.4,EXPB2	10.7	LOC_Os10g40720.1	1323.37	2288.2	287.498	87.4266	21.0377	5501.24	4012.7	Beta-Expansin
KanlCTG17198	KanlowCTG17198_at	1	Pavir.Ia02186	AT1G65680.1	ATEXPB2,ATHEXP BETA 1.4,EXPB2	10.7	LOC_Os10g40720.1	53.0765	116.162	102.591	40.5042	19.4717	724.517	560.385	Beta-Expansin
AP13ISTG73595	AP13ITG73595_s_at	13	Pavir.Ia02187	AT1G65680.1	ATEXPB2,ATHEXP BETA 1.4,EXPB2	10.7	LOC_Os10g40730.1	149.086	97.6806	70.1706	64.4452	63.2306	122.808	118.225	Beta-Expansin		-1	-1
AP13CTG27439	AP13CTG27439_s_at	5	Pavir.Ia02285	AT1G65680.1	ATEXPB2,ATHEXP BETA 1.4,EXPB2	10.7	LOC_Os10g40720.1	2721.15	5042.77	2475.06	439.586	346.111	13635.8	6466.73	Beta-Expansin		-1	0
AP13ISTG60146	AP13ITG60146_at	5	Pavir.Ia02300	AT1G65680.1	ATEXPB2,ATHEXP BETA 1.4,EXPB2	10.7	LOC_Os10g40710.1	15.6707	28.6408	8.81815	10.2674	7.27599	91.6572	356.937	Beta-Expansin
AP13ISTG52617	AP13ITG52617_at	5	Pavir.Ia02829	AT1G65680.1	ATEXPB2,ATHEXP BETA 1.4,EXPB2	10.7	LOC_Os10g40720.1	106.153	109.896	92.5733	103.25	97.14	158.225	319.195	Beta-Expansin
KanlCTG39922	KanlowCTG39922_s_at		Pavir.Ia04879	AT1G65680.1	ATEXPB2,ATHEXP BETA 1.4,EXPB2	10.7	LOC_Os03g01610.1	79.3413	69.551	64.2546	41.3553	56.7925	56.08	62.7507	Beta-Expansin
AP13ISTG68956	AP13ITG68956_at	3	Pavir.Ib02134	AT1G65680.1	ATEXPB2,ATHEXP BETA 1.4,EXPB2	10.7	LOC_Os10g40710.1	7.88986	11.6318	9.79047	11.4716	9.58276	43.8111	477.629	Beta-Expansin
AP13ISTG56585	AP13ITG56585_at	5	Pavir.Ib02219	AT1G65680.1	ATEXPB2,ATHEXP BETA 1.4,EXPB2	10.7	LOC_Os10g40700.1	9.57983	9.38268	7.82433	7.26015	7.59752	11.4729	53.9365	Beta-Expansin
AP13CTG17282	AP13CTG17282_at	5	Pavir.Ib02221	AT1G65680.1	ATEXPB2,ATHEXP BETA 1.4,EXPB2	10.7	LOC_Os10g40710.1	43.4113	39.3966	34.7334	27.6652	30.0846	83.315	234.352	Beta-Expansin
AP13CTG15135	AP13CTG15135_s_at	2	Pavir.Ib02222	AT1G65680.1	ATEXPB2,ATHEXP BETA 1.4,EXPB2	10.7	LOC_Os10g40720.1	13.8326	19.8353	14.1445	17.0299	14.7211	122.396	1599.55	Beta-Expansin
AP13ISTG39215	AP13ITG39215_at		Pavir.Ib02225	AT1G65680.1	ATEXPB2,ATHEXP BETA 1.4,EXPB2	10.7	LOC_Os10g40730.1	1438.15	1067.48	1105.14	903.888	1087.87	1293.48	1185.6	Beta-Expansin
KanlCTG08024	KanlowCTG08024_s_at	9	Pavir.Ib02225	AT1G65680.1	ATEXPB2,ATHEXP BETA 1.4,EXPB2	10.7	LOC_Os10g40730.1	257.781	153.277	59.7224	163.144	23.8185	354.209	256.428	Beta-Expansin		-1	0
KanlCTG37677	KanlowCTG37677_x_at		Pavir.Ib02225	AT1G65680.1	ATEXPB2,ATHEXP BETA 1.4,EXPB2	10.7	LOC_Os10g40730.1	519.147	418.766	415.543	330.842	404.664	427.308	427.978	Beta-Expansin
KanlCTG14886	KanlowCTG14886_s_at	16	Pavir.Ib02225	AT1G65680.1	ATEXPB2,ATHEXP BETA 1.4,EXPB2	10.7	LOC_Os10g40730.1	93.7015	69.0706	211.72	210.839	95.2975	161.615	145.34	Beta-Expansin
AlamSGLT18118-RC	AlamoSLT18118RC_s_at		Pavir.Ib02440	AT1G65680.1	ATEXPB2,ATHEXP BETA 1.4,EXPB2	10.7	LOC_Os10g40720.1	55.7152	63.5579	57.9506	46.8507	53.8208	66.2273	67.721	Beta-Expansin
OthsCTG13159	OTHSWCTG13159_at		Pavir.J09972	AT1G65680.1	ATEXPB2,ATHEXP BETA 1.4,EXPB2	10.7	LOC_Os03g44290.1	59.7141	49.8665	50.9607	62.6829	48.1118	42.6058	51.6564	Beta-Expansin
AP13ISTG59929	AP13ITG59929_at		Pavir.J12549	AT1G65680.1	ATEXPB2,ATHEXP BETA 1.4,EXPB2	10.7	LOC_Os10g40090.1	215.269	227.544	238.148	145.009	170.835	234.528	232.607	Beta-Expansin
AP13ISTG57936	AP13ITG57936_at	5	Pavir.J14048	AT1G65680.1	ATEXPB2,ATHEXP BETA 1.4,EXPB2	10.7	LOC_Os04g46630.1	1144.1	548.748	32.077	13.737	12.4753	8006.14	5384.62	Beta-Expansin
AP13ISTG63595	AP13ITG63595_s_at		Pavir.Gb00718	AT4G28250.1	ATEXPB3,ATHEXP BETA 1.6,EXPB3	10.7	LOC_Os02g42650.1	123.64	97.0059	111.828	86.2229	105.681	107.619	96.849	Beta-Expansin
AP13ISTG70958	AP13ITG70958_at		Pavir.Gb00718	AT4G28250.1	ATEXPB3,ATHEXP BETA 1.6,EXPB3	10.7	LOC_Os02g42650.1	102.537	88.0347	113.38	87.4266	94.5782	97.3334	96.3128	Beta-Expansin
AP13ISTG61224	AP13ITG61224_at	1	Pavir.Aa00841	AT2G45110.1	ATEXPB4,ATHEXP BETA 1.1,EXPB4	10.7	LOC_Os02g44108.1	13.8326	67.6492	11.2273	10.7034	7.37869	425.889	306.989	Beta-Expansin
AP13ISTG40300	AP13ITG40300_s_at	5	Pavir.Ab02555	AT2G45110.1	ATEXPB4,ATHEXP BETA 1.1,EXPB4	10.7	LOC_Os02g44108.1	184.823	354.588	58.1548	20.8215	27.5841	1482.67	822.677	Beta-Expansin
AP13ISTG40301	AP13ITG40301_s_at	5	Pavir.Ab02616	AT2G45110.1	ATEXPB4,ATHEXP BETA 1.1,EXPB4	10.7	LOC_Os02g44108.1	5.50217	5.35171	5.08068	4.85678	4.36637	38.5794	23.7934	Beta-Expansin
AP13ISTG71266	AP13ITG71266_at		Pavir.Ba02414	AT2G45110.1	ATEXPB4,ATHEXP BETA 1.1,EXPB4	10.7	LOC_Os02g44108.1	60.1295	71.5064	70.8678	60.1295	79.3139	104.835	74.9903	Beta-Expansin
AP13ISTG37620	AP13ITG37620_s_at	1	Pavir.Bb01835	AT2G45110.1	ATEXPB4,ATHEXP BETA 1.1,EXPB4	10.7	LOC_Os02g44108.1	159.786	1296.13	243.306	55.3304	88.0074	3852.91	2174.52	Beta-Expansin
KanlCTG28648	KanlowCTG28648_s_at	1	Pavir.Bb01835	AT2G45110.1	ATEXPB4,ATHEXP BETA 1.1,EXPB4	10.7	LOC_Os02g44108.1	102.537	855.13	158.312	33.8246	46.733	2593.42	1401.71	Beta-Expansin
AP13ISTG37617	AP13ITG37617_s_at	1	Pavir.Bb01836	AT2G45110.1	ATEXPB4,ATHEXP BETA 1.1,EXPB4	10.7	LOC_Os02g44108.1	75.0614	451.944	88.059	24.59	28.1796	914.587	583.852	Beta-Expansin
AP13ISTG57732	AP13ITG57732_at		Pavir.Ia01158	AT2G45110.1	ATEXPB4,ATHEXP BETA 1.1,EXPB4	10.7	LOC_Os03g44290.1	52.7098	44.9422	48.43	41.6429	46.6548	51.2687	45.5597	Beta-Expansin
KanlCTG20384	KanlowCTG20384_s_at	1	Pavir.J20825	AT2G45110.1	ATEXPB4,ATHEXP BETA 1.1,EXPB4	10.7	LOC_Os02g44108.1	15.455	530.056	20.2314	11.1579	11.4645	620.937	441.364	Beta-Expansin
AP13CTG29447	AP13CTG29447_s_at	13	Pavir.Ia02887	AT3G45970.1	ATEXLA1,ATEXPL1,ATHEXP BETA 2.1,EXLA1,EXPL1	10.7	LOC_Os10g39640.1	3191.46	41.6429	60.8751	39.3966	48.9113	32.6834	48.5813	Beta-Expansin
KanlCTG07861	KanlowCTG07861_s_at	16	Pavir.Ia04460	AT3G45970.1	ATEXLA1,ATEXPL1,ATHEXP BETA 2.1,EXLA1,EXPL1	10.7	LOC_Os03g04020.1	270.597	213.783	625.557	333.144	317.164	383.564	440.498	Beta-Expansin		1	0
KanlCTG04144	KanlowCTG04144_at		Pavir.Ib00191	AT3G45970.1	ATEXLA1,ATEXPL1,ATHEXP BETA 2.1,EXLA1,EXPL1	10.7	LOC_Os03g04020.1	84.4485	73.5167	75.0484	66.7178	95.5604	65.0694	57.4123	Beta-Expansin
AP13CTG28877	AP13CTG28877_s_at	13	Pavir.Ib02353	AT3G45970.1	ATEXLA1,ATEXPL1,ATHEXP BETA 2.1,EXLA1,EXPL1	10.7	LOC_Os10g39640.1	4513.4	35.0174	33.7913	38.3193	59.8892	24.8503	85.1834	Beta-Expansin
KanlCTG06347	KanlowCTG06347_s_at	13	Pavir.Ib02353	AT3G45970.1	ATEXLA1,ATEXPL1,ATHEXP BETA 2.1,EXLA1,EXPL1	10.7	LOC_Os10g39640.1	4482.23	59.3016	39.951	53.4456	83.2124	33.7115	132.601	Beta-Expansin
KanlCTG13180	KanlowCTG13180_s_at	13	Pavir.Ib02353	AT3G45970.1	ATEXLA1,ATEXPL1,ATHEXP BETA 2.1,EXLA1,EXPL1	10.7	LOC_Os10g39640.1	1468.37	333.144	351.689	308.687	369.875	338.647	361.709	Beta-Expansin
KanlCTG28986	KanlowCTG28986_at	13	Pavir.Ib02353	AT3G45970.1	ATEXLA1,ATEXPL1,ATHEXP BETA 2.1,EXLA1,EXPL1	10.7	LOC_Os10g39640.1	212.306	58.4852	60.1403	46.2057	50.2034	60.1778	62.2591	Beta-Expansin
AP13ISTG70060	AP13ITG70060_s_at	1	Pavir.Ba01469	AT4G38400.1	ATEXLA2,ATEXPL2,ATHEXP BETA 2.2,EXLA2,EXPL2	10.7	LOC_Os07g29290.1	145.009	448.822	186.623	74.5429	80.6606	1343.32	717.731	Beta-Expansin		-1	-1
AP13ISTG63360	AP13ITG63360_at	3	Pavir.Ba01469	AT4G38400.1	ATEXLA2,ATEXPL2,ATHEXP BETA 2.2,EXLA2,EXPL2	10.7	LOC_Os07g29290.1	82.7106	158.683	142.919	166.572	106.166	959.65	309.69	Beta-Expansin		-1	0

## Sheet: CESA
PviUT sequence ID	Probe Set ID	Cluster	PvGene	Arabidopsis homology	Arab Nick name	Mapbin	Rice homology	T0_average	Ind_6H_average	Ind_1D_average	Ind_3D_average	Ind_7D_average	Unind_1D_average	Unind_7D_Average	classifation	Annotation	Ind_1D - Und_1D	Ind_7D - Und_7D
AP13_model_12059.m00001	AP13.12059.m00001_s_at	2	Pavir.Ca01073	AT4G32410.1	AtCESA1,CESA1,RSW1	10.2.1	LOC_Os05g08370.1	1770.57	6165.49	4553.38	3516.68	2712.61	3351.42	2758.88	OsCESA1	synthesis of cellulose
KanlCTG07691	KanlowCTG07691_at		Pavir.J04619	AT4G32410.1	AtCESA1,CESA1,RSW1	10.2.1	LOC_Os05g08370.1	60.9688	56.493	76.6718	50.5626	77.7982	85.1719	76.9929	OsCESA1	synthesis of cellulose
AP13CTG06092	AP13CTG06092_at	2	Pavir.J04619	AT4G32410.1	AtCESA1,CESA1,RSW1	10.2.1	LOC_Os05g08370.1	145.009	522.758	286.271	235.568	168.291	241.141	193.511	OsCESA1	synthesis of cellulose
AP13ISTG52780	AP13ITG52780_s_at	1	Pavir.Ba03256	AT5G05170.1	ATCESA3,ATH-B,CESA3,CEV1,IXR1	10.2.1	LOC_Os07g10770.1	50.9143	168.897	61.8229	81.0084	54.4798	85.8904	71.1284	OsCESA8	synthesis of cellulose
AP13ISTG52811	AP13ITG52811_s_at	2	Pavir.Ba03256	AT5G05170.1	ATCESA3,ATH-B,CESA3,CEV1,IXR1	10.2.1	LOC_Os07g10770.1	83.8652	235.568	112.661	157.586	94.0843	110.484	115.77	OsCESA8	synthesis of cellulose
KanlCTG22507	KanlowCTG22507_at		Pavir.J35010	AT5G05170.1	ATCESA3,ATH-B,CESA3,CEV1,IXR1	10.2.1	LOC_Os07g10770.1	118.603	97.0059	100.029	89.2636	107.509	93.6156	104.779	OsCESA8	synthesis of cellulose
AP13CTG25870	AP13CTG25870_s_at		Pavir.J35010	AT5G05170.1	ATCESA3,ATH-B,CESA3,CEV1,IXR1	10.2.1	LOC_Os07g10770.1	2702.35	4803.93	3831.54	4513.4	3534.72	3876.97	3669.27	OsCESA8	synthesis of cellulose
KanlCTG12543	KanlowCTG12543_at		Pavir.J27681	AT4G39350.1	ATCESA2,ATH-A,CESA2	10.2.1	LOC_Os07g24190.1	46.5271	75.5835	76.184	69.0706	57.7041	50.4305	61.5669	OsCESA3	synthesis of cellulose
VS16ISTG00771	VS16ITG00771_s_at	7	Pavir.J27681	AT4G39350.1	ATCESA2,ATH-A,CESA2	10.2.1	LOC_Os07g24190.1	349.706	464.65	890.337	377.413	565.745	446.002	503.422	OsCESA3	synthesis of cellulose	1	0
AP13CTG03673	AP13CTG03673_s_at	3	Pavir.J27681	AT4G39350.1	ATCESA2,ATH-A,CESA2	10.2.1	LOC_Os07g24190.1	704.277	1541.37	1617.58	1296.13	1177.04	750.13	967.043	OsCESA3	synthesis of cellulose	1	0
KanlCTG44676	KanlowCTG44676_at		Pavir.Ba01088	AT4G39350.1	ATCESA2,ATH-A,CESA2	10.2.1	LOC_Os07g24190.1	146.018	116.162	143.761	109.896	132.245	128.934	146.792	OsCESA3	synthesis of cellulose
OthsCTG06249	OTHSWCTG06249_s_at	7	Pavir.Ba01088	AT4G39350.1	ATCESA2,ATH-A,CESA2	10.2.1	LOC_Os07g24190.1	820.296	903.888	1810.15	803.414	1300.47	939.284	1093.98	OsCESA3	synthesis of cellulose	1	0
AP13CTG00607	AP13CTG00607_s_at	4	Pavir.Ba01088	AT4G39350.1	ATCESA2,ATH-A,CESA2	10.2.1	LOC_Os07g24190.1	1160.07	2574.36	2285.08	3019.3	1894.26	1390.58	1361.72	OsCESA3	synthesis of cellulose
KanlCTG12907	KanlowCTG12907_s_at	16	Pavir.J30974	AT4G18780.1	ATCESA8,CESA8,IRX1,LEW2	10.2.1	LOC_Os01g54620.1	50.9143	29.6508	98.2619	94.3532	114.185	58.0242	65.3907	OsCESA4	synthesis of cellulose	1	1
AP13CTG01684	AP13CTG01684_at		Pavir.Eb03139				LOC_Os01g54620.1	8.69388	9.18959	9.54046	9.12611	9.42349	9.46498	9.52265	OsCESA4
KanlCTG34110	KanlowCTG34110_at		Pavir.Ib00804				LOC_Os10g32980.1	8.39773	11.1579	9.32248	9.64646	9.41947	9.01324	8.25398	OsCESA7
VS16ISTG17943	VS16ITG17943_s_at		Pavir.J21370				LOC_Os10g32980.1	14.2215	11.3924	13.0974	10.1261	12.2608	12.5761	13.4271	OsCESA7
AP13CTG25049	AP13CTG25049_s_at		Pavir.Bb02205	AT5G17420.1	ATCESA7,CESA7,IRX3,MUR10	10.2.1	LOC_Os09g25490.1	51.6251	44.3235	55.5556	51.6251	65.8851	55.5669	55.9888	OsCESA9	synthesis of cellulose
AP13CTG11164	AP13CTG11164_s_at						LOC_Os09g25490.1	6.40856	8.45614	9.5308	7.46426	9.19686	8.96641	8.35132	OsCESA9
AP13ISTG52653	AP13ITG52653_s_at						LOC_Os09g25490.1	38.8542	29.2426	29.2439	19.0273	27.9344	32.7302	36.0618	OsCESA9
VS16ISTG06226	VS16ITG06226_s_at	1	Pavir.J34300	AT5G64740.1	CESA6,E112,IXR2,PRC1	10.2.1	LOC_Os07g14850.1	17.1484	39.6706	28.9757	16.2234	21.4174	37.4593	31.4064	OsCESA6	synthesis of cellulose
AlamSGLT17391	AlamoSLT17391_at		Pavir.J11851	AT4G39350.1	ATCESA2,ATH-A,CESA2	10.2.1	LOC_Os07g14850.1	46.8507	49.5221	47.6174	46.2057	47.7526	47.4285	48.0254	OsCESA6	synthesis of cellulose
KanlCTG47577	KanlowCTG47577_s_at	1	Pavir.J11851	AT4G39350.1	ATCESA2,ATH-A,CESA2	10.2.1	LOC_Os07g14850.1	380.038	1833.01	722.488	398.932	420.925	1394.8	801.316	OsCESA6	synthesis of cellulose
KanlCTG15421	KanlowCTG15421_s_at	15	Pavir.Ea00385	AT4G32410.1	AtCESA1,CESA1,RSW1	10.2.1	LOC_Os05g08370.1	1795.29	1002.93	1622.07	2469.49	1175.61	1956.08	1809.85	OsCESA1	synthesis of cellulose
AP13_model_12706.m00022	AP13.12706.m00022_s_at	14	Pavir.Eb00438	AT4G32410.1	AtCESA1,CESA1,RSW1	10.2.1	LOC_Os05g08370.1	218.275	91.7731	147.845	141.044	94.87	214.074	180.796	OsCESA1	synthesis of cellulose
AP13ISTG37355	AP13ITG37355_s_at		Pavir.J01772	AT5G64740.1	CESA6,E112,IXR2,PRC1	10.2.1	LOC_Os03g62090.1	2320.15	2149.82	2023.03	2336.28	1226.94	1897.16	1253.68	OsCESA5	synthesis of cellulose
OthsCTG06249	OTHSWCTG06249_s_at	7					LOC_Os03g62090.1	820.296	903.888	1810.15	803.414	1300.47	939.284	1093.98	OsCESA5		1	0
KanlCTG06323	KanlowCTG06323_x_at	16	Pavir.J12858	AT5G05170.1	ATCESA3,ATH-B,CESA3,CEV1,IXR1	10.2.1	LOC_Os03g59340.1	372.217	261.379	322.113	648.067	337.093	358.454	346.91	OsCESA2	synthesis of cellulose
AP13CTG06255	AP13CTG06255_s_at	16	Pavir.J12858	AT5G05170.1	ATCESA3,ATH-B,CESA3,CEV1,IXR1	10.2.1	LOC_Os03g59340.1	916.506	548.748	826.53	1418.35	774.457	940.56	867.985	OsCESA2	synthesis of cellulose
AP13_model_12696.m00016	AP13.12696.m00016_x_at		Pavir.J33961	AT5G05170.1	ATCESA3,ATH-B,CESA3,CEV1,IXR1	10.2.1	LOC_Os03g59340.1	183.546	117.784	161.538	156.498	148.857	180.571	165.239	OsCESA2	synthesis of cellulose

## Sheet: CSL_and_COBRA
PviUT sequence ID	Probe Set ID	Cluster	PvGene	Arabidopsis homology	Arab Nick name	Mapbin	Rice homology	T0_average	Ind_6H_average	Ind_1D_average	Ind_3D_average	Ind_7D_average	Unind_1D_average	Unind_7D_Average	classifation	Annotation	Ind_1D - Und_1D	Ind_7D - Und_7D
AP13CTG01642	AP13CTG01642_s_at	5	Pavir.J36008	AT5G03760.1	ATCSLA09,ATCSLA9,CSLA09,CSLA9,RAT4	10.2	LOC_Os02g09930.1	2179.83	2320.15	511.07	165.421	77.8277	6372.26	3090.09	CSLA1		-1	-1
AP13CTG14018	AP13CTG14018_at	5	Pavir.J36008	AT5G03760.1	ATCSLA09,ATCSLA9,CSLA09,CSLA9,RAT4	10.2	LOC_Os02g09930.1	487.751	380.038	108.913	44.3235	15.1241	1453.72	677.761	CSLA1		-1	0
AP13CTG01955	AP13CTG01955_at	16	Pavir.Ia02025	AT5G03760.1	ATCSLA09,ATCSLA9,CSLA09,CSLA9,RAT4	10.2	LOC_Os10g26630.1	203.657	200.854	246.463	268.727	213.359	410.755	223.756	CSLA2
AP13_model_12694.m00005	AP13.12694.m00005_at		Pavir.Db01648	AT5G03760.1	ATCSLA09,ATCSLA9,CSLA09,CSLA9,RAT4	10.2	LOC_Os06g12460.1	128	97.0059	93.5409	72.0037	91.1852	84.1587	92.1245	CSLA3
KanlCTG43557	KanlowCTG43557_s_at	13	Pavir.Ib00445	AT5G03760.1	ATCSLA09,ATCSLA9,CSLA09,CSLA9,RAT4	10.2	LOC_Os03g07350.1	66.257	31.3414	34.2798	27.2843	27.7434	51.7549	34.9399	CSLA4
	AP13ITG53429-RC_at		Pavir.Ia03178	AT5G22740.1	ATCSLA02,ATCSLA2,CSLA02,CSLA2	10.2	LOC_Os03g26044.1	65.7993	56.493	64.633	54.5686	59.3707	61.9505	60.5964	CSLA5
AlamCTG01742	AlamoCTG01742_s_at	12	Pavir.Ib01792	AT5G03760.1	ATCSLA09,ATCSLA9,CSLA09,CSLA9,RAT4	10.2	LOC_Os03g26044.1	85.6274	145.009	279.314	474.413	394.289	207.004	232.886	CSLA5		0	1
AP13ISTG36085	AP13ITG36085_s_at	16	Pavir.Ib01792	AT5G03760.1	ATCSLA09,ATCSLA9,CSLA09,CSLA9,RAT4	10.2	LOC_Os03g26044.1	29.0406	19.9733	69.4135	77.1717	77.6373	51.698	51.264	CSLA5
AP13CTG30762	AP13CTG30762_s_at	12	Pavir.Ib01792	AT5G03760.1	ATCSLA09,ATCSLA9,CSLA09,CSLA9,RAT4	10.2	LOC_Os03g26044.1	24.761	26.9087	57.751	62.2499	83.9529	45.2928	57.4107	CSLA5		0	1
AP13CTG31876	AP13CTG31876_s_at		Pavir.Ba00356	AT5G03760.1	ATCSLA09,ATCSLA9,CSLA09,CSLA9,RAT4	10.2	LOC_Os07g43710.1	749.612	544.958	649.971	592.224	593.153	399.998	536.429	CSLA7		1	0
AP13CTG06284-RC	AP13CTG06284RC_s_at	13	Pavir.Ia00426	AT4G07960.1	ATCSLC12,CSLC12	10.2	LOC_Os07g03260.1	349.706	151.167	186.517	160.898	144.418	228.452	132.649	CSLC10
AP13CTG06284	AP13CTG06284_at		Pavir.Ia00426	AT4G07960.1	ATCSLC12,CSLC12	10.2	LOC_Os07g03260.1	95.6704	60.5477	73.2032	71.0124	69.6521	66.1055	73.8299	CSLC10
AP13CTG15396	AP13CTG15396_s_at	13	Pavir.J18214	AT4G07960.1	ATCSLC12,CSLC12	10.2	LOC_Os07g03260.1	776.047	182.278	203.239	143.013	152.939	247.079	185.349	CSLC10
AP13CTG14426	AP13CTG14426_s_at	5	Pavir.Fa01312	AT3G28180.1	ATCSLC04,ATCSLC4,CSLC04,CSLC4	10.2	LOC_Os08g15420.1	79.3413	430.539	23.3845	11.1579	12.3193	192.335	101.982	CSLC3
AP13CTG27051	AP13CTG27051_s_at	5	Pavir.Fa01312	AT3G28180.1	ATCSLC04,ATCSLC4,CSLC04,CSLC4	10.2	LOC_Os08g15420.1	133.436	250.732	39.4526	25.4572	32.1597	146.824	98.4549	CSLC3		-1	0
	AP13ITG65389-RC_at		Pavir.Fb01089	AT3G28180.1	ATCSLC04,ATCSLC4,CSLC04,CSLC4	10.2	LOC_Os08g15420.1	58.892	49.18	42.6032	29.6508	40.9134	35.1697	39.7596	CSLC3
AP13CTG01692	AP13CTG01692_s_at	13	Pavir.J17316	AT4G07960.1	ATCSLC12,CSLC12	10.2	LOC_Os05g43530.1	2194.99	284.05	273.33	280.139	335.053	327.736	356.629	CSLC7
AP13CTG28565	AP13CTG28565_x_at	13	Pavir.J17316	AT4G07960.1	ATCSLC12,CSLC12	10.2	LOC_Os05g43530.1	1243.34	101.125	101.381	102.537	160.153	155.699	143.245	CSLC7
AlamCTG07153	AlamoCTG07153_at		Pavir.Ia02691	AT3G03050.1	ATCSLD3,CSLD3,KJK	10.2.1	LOC_Os10g42750.1	45.8866	34.2968	48.9546	39.9466	49.305	49.934	46.8708	CSLD1
KanlCTG05733	KanlowCTG05733_s_at	5	Pavir.Db02441	AT5G16910.1	ATCSLD2,CSLD2	10.2.1	LOC_Os06g02180.1	1269.46	1428.22	1495.69	955.426	775.663	1821.74	1789.89	CSLD2
AP13CTG08033	AP13CTG08033_at	5	Pavir.J22394	AT5G16910.1	ATCSLD2,CSLD2	10.2.1	LOC_Os06g02180.1	340.144	298.172	225.911	227.544	183.84	374.088	358.452	CSLD2
KanlCTG22745	KanlowCTG22745_s_at		Pavir.J37667	AT4G38190.1	ATCSLD4,CSLD4	10.2.1	LOC_Os08g25710.1	242.191	206.5	222.423	164.279	199.489	226.536	251.538	CSLD3
AP13CTG14119ST	AP13CTG14119ST_at	10	Pavir.Ca02654	AT1G02730.1	ATCSLD5,CSLD5,SOS6	10.2.1	LOC_Os12g36890.1	349.706	232.325	578.961	222.861	186.38	249.197	225.635	CSLD4		1	0
KanlCTG34766	KanlowCTG34766_at		Pavir.Da01737	AT2G33100.1	ATCSLD1,CSLD1	10.2.1	LOC_Os06g22980.1	202.251	176.069	125.413	104.691	137.99	109.583	136.627	CSLD5
KanlCTG24221	KanlowCTG24221_s_at		Pavir.Db01215	AT2G33100.1	ATCSLD1,CSLD1	10.2.1	LOC_Os06g22980.1	83.8652	103.968	88.2872	79.8932	95.6903	91.2291	93.7359	CSLD5
AP13CTG07075	AP13CTG07075_at	5	Pavir.Ab02815	AT1G55850.1	ATCSLE1,CSLE1	10.2.1	LOC_Os02g49332.1	245.572	315.173	235.336	121.938	324.602	370.979	383.483	CSLE2
AP13CTG24697	AP13CTG24697_at	15	Pavir.Ab02815	AT1G55850.1	ATCSLE1,CSLE1	10.2.1	LOC_Os02g49332.1	39.3966	16.6795	41.0761	17.7531	54.1781	60.4982	67.1416	CSLE2
AP13ISTG71407	AP13ITG71407_s_at		Pavir.Ea04128	AT4G23990.1	ATCSLG3,CSLG3	10.2.1	LOC_Os02g49332.2	113.772	103.25	134.315	112.986	123.427	127.253	131.372	CSLE2
KanlCTG40259	KanlowCTG40259_at		Pavir.Ba01587	AT1G55850.1	ATCSLE1,CSLE1	10.2.1	LOC_Os09g30130.1	149.086	159.786	128.166	140.07	123.813	144.152	137.048	CSLE6
AP13CTG02984	AP13CTG02984_s_at	13	Pavir.Ea01504	AT4G24000.1	ATCSLG2,CSLG2	10.2.1	LOC_Os09g30130.1	2916.45	962.071	704.714	675.588	442.41	1070.11	1107.04	CSLE6		0	-1
KanlCTG43501	KanlowCTG43501_at	4	Pavir.Ea01504	AT4G24000.1	ATCSLG2,CSLG2	10.2.1	LOC_Os09g30130.1	21.1121	35.261	56.413	53.8174	53.4792	45.5259	47.6309	CSLE6
AP13CTG00856	AP13CTG00856_at	13	Pavir.Ba00686	AT1G02730.1	ATCSLD5,CSLD5,SOS6	10.2.1	LOC_Os07g36740.1	357.054	95.0095	8.79784	8.11168	10.8899	22.243	306.523	CSLF4
KanlCTG42339	KanlowCTG42339_s_at	13	Pavir.Ba00686	AT1G02730.1	ATCSLD5,CSLD5,SOS6	10.2.1	LOC_Os07g36740.1	891.444	63.5579	21.7574	20.9663	24.2668	32.062	111.975	CSLF4
KanlCTG19494	KanlowCTG19494_s_at	5	Pavir.Fb00422	AT5G16910.1	ATCSLD2,CSLD2	10.2.1	LOC_Os08g06380.1	335.461	304.437	327.481	150.123	134.407	154.31	125.204	CSLF6		1	0
AP13ISTG44510	AP13ITG44510_s_at	5	Pavir.Fb00422	AT5G16910.1	ATCSLD2,CSLD2	10.2.1	LOC_Os08g06380.1	232.325	222.861	163.706	158.683	81.4795	90.2675	104.026	CSLF6
KanlCTG42621	KanlowCTG42621_x_at	5	Pavir.Fb00422	AT5G16910.1	ATCSLD2,CSLD2	10.2.1	LOC_Os08g06380.1	56.493	65.3448	69.1049	32.6724	33.3609	43.9066	36.9175	CSLF6		1	0
KanlCTG40009-RC	KanlowCTG40009RC_at		Pavir.Fb00422	AT5G16910.1	ATCSLD2,CSLD2	10.2.1	LOC_Os08g06380.1	51.2685	63.1189	36.1139	35.0174	38.2811	47.5137	49.8609	CSLF6
KanlCTG07382	KanlowCTG07382_at		Pavir.Bb03029	AT5G16910.1	ATCSLD2,CSLD2	10.2.1	LOC_Os07g36630.1	146.018	84.4485	82.3245	115.36	84.8161	89.3111	84.1355	CSLF8
AP13CTG24680	AP13CTG24680_at		Pavir.Bb03029	AT5G16910.1	ATCSLD2,CSLD2	10.2.1	LOC_Os07g36630.1	84.4485	68.5935	66.4829	68.1197	64.0656	63.0814	68.7684	CSLF8
AP13CTG24680-RC	AP13CTG24680RC_at		Pavir.Bb03029	AT5G16910.1	ATCSLD2,CSLD2	10.2.1	LOC_Os07g36630.1	60.5477	60.9688	55.6093	45.5696	51.5933	52.7233	59.7439	CSLF8
KanlCTG37527	KanlowCTG37527_s_at		Pavir.Ba00688	AT5G16910.1	ATCSLD2,CSLD2	10.2.1	LOC_Os07g36610.1	164.279	212.306	198.787	147.033	190.042	201.863	173.926	CSLF9
AP13CTG23769	AP13CTG23769_at		Pavir.Bb03027	AT1G02730.1	ATCSLD5,CSLD5,SOS6	10.2.1	LOC_Os07g36610.1	56.1028	52.7098	54.1735	40.5042	46.5301	54.7874	55.739	CSLF9
AP13CTG03917	AP13CTG03917_at	13	Pavir.Ia03368	AT4G16120.1	ATSEB1,COBL7,SEB1	10.2.2	LOC_Os03g18910.1	897.644	572.051	717.79	424.612	359.17	1195.77	995.707
AP13CTG01112	AP13CTG01112_at	13	Pavir.Ib01409	AT4G16120.1	ATSEB1,COBL7,SEB1	10.2.2	LOC_Os03g18910.1	621.668	254.232	324.762	168.897	186.825	360.113	295.046
AP13CTG14728	AP13CTG14728_at	13	Pavir.Bb03289	AT5G60920.1	COB	10.2.2	LOC_Os07g41310.1	709.176	63.1189	54.593	41.9326	68.5736	75.9205	101.566
AP13ISTG43381	AP13ITG43381_at	5	Pavir.Ia00525	AT5G60920.1	COB	10.2.2	LOC_Os05g32110.1	1770.57	2628.46	697.46	164.279	697.254	3369.72	4214.9			0	-1
AP13CTG00322	AP13CTG00322_s_at	2	Pavir.Ia00526	AT5G60920.1	COB	10.2.2	LOC_Os05g32110.1	3061.45	6251.56	5466.31	3902.01	3749.54	4715.33	3157.9
AP13ISTG51617	AP13ITG51617_at		Pavir.J08834	AT5G60920.1	COB	10.2.2	LOC_Os05g32110.1	138.141	157.586	168.303	138.141	198.163	170.572	196.214
KanlCTG14767	KanlowCTG14767_at	14	Pavir.J08834	AT5G60920.1	COB	10.2.2	LOC_Os05g32110.1	54.1917	25.2813	45.1743	36.7583	48.1822	41.3265	40.642
AP13ISTG43380	AP13ITG43380_at		Pavir.J17282	AT5G60920.1	COB	10.2.2	LOC_Os03g54750.1	50.5626	59.3016	47.3606	38.0546	44.1801	44.5983	52.4572
KanlCTG24911	KanlowCTG24911_s_at		Pavir.J18273	AT5G15630.1	COBL4,IRX6	10.2.2	LOC_Os03g30250.1	111.43	106.891	78.9067	74.028	74.8104	77.0063	95.9539
KanlCTG27256	KanlowCTG27256_at	13	Pavir.Ga01158	AT1G09790.1	COBL6	10.2.2	LOC_Os05g32110.1	148.056	83.8652	73.5846	55.3304	63.2645	94.53	88.8884
AP13ISTG56102	AP13ITG56102_s_at	13	Pavir.Ga01158	AT1G09790.1	COBL6	10.2.2	LOC_Os05g32110.1	80.4489	19.2929	24.7235	22.4711	22.365	39.0369	33.2338

## Sheet: Cell_wall_precursor
PviUT sequence ID	Probe Set ID	Cluster	PvGene	Arabidopsis homology	Arab Nick name	Mapbin	Rice homology	T0_average	Ind_6H_average	Ind_1D_average	Ind_3D_average	Ind_7D_average	Unind_1D_average	Unind_7D_Average	classifation	Annotation	Ind_1D - Und_1D	Ind_7D - Und_7D
AP13CTG13360	AP13CTG13360_s_at		Pavir.Ea00159	AT5G18070.1	DRT101	10.1	LOC_Os07g09720.1	266.871	290.018	317.045	284.05	294.136	386.007	324.396
KanlCTG15283	KanlowCTG15283_s_at		Pavir.Eb00203	AT5G18070.1	DRT101	10.1	LOC_Os07g09720.1	137.187	121.095	195.626	195.361	171.34	222.839	201.297
KanlCTG10187	KanlowCTG10187_at		Pavir.Ea00159	AT5G18070.1	DRT101	10.1	LOC_Os07g09720.1	26.3549	41.9326	37.4717	34.2968	37.6323	48.8854	40.3518
AP13CTG06926	AP13CTG06926_at	16	Pavir.Eb00203	AT5G18070.1	DRT101	10.1	LOC_Os07g09720.1	20.6776	20.1122	36.1224	36.0019	22.6742	48.8332	32.0965
KanlCTG02984	KanlowCTG02984_x_at	12	Pavir.Fa01746	AT1G31070.2	GlcNAc1pUT1	10.1	LOC_Os08g10600.1	225.972	296.112	415.458	451.944	433.247	384.865	368.539
AP13CTG20900	AP13CTG20900_s_at	16	Pavir.Fa01746	AT1G31070.2	GlcNAc1pUT1	10.1	LOC_Os08g10600.1	130.69	84.4485	244.649	158.683	262.267	240.026	216.739
KanlCTG41050	KanlowCTG41050_s_at	16	Pavir.J12326	AT1G31070.2	GlcNAc1pUT1	10.1	LOC_Os04g52370.1	53.4456	32.2226	104.999	188.706	183.515	71.1625	64.3508			0	1
AP13CTG08921	AP13CTG08921_x_at	12	Pavir.Fa01746	AT1G31070.2	GlcNAc1pUT1	10.1	LOC_Os08g10600.1	52.3457	50.9143	135.963	151.167	140.33	104.874	116.359
AP13CTG03314	AP13CTG03314_at	16	Pavir.Ga00467	AT1G31070.2	GlcNAc1pUT1	10.1	LOC_Os04g52370.1	54.9482	39.3966	56.6732	98.36	91.3642	41.2428	33.0008			0	1
KanlCTG41315	KanlowCTG41315_s_at	14	Pavir.Eb03703	AT2G39770.1	CYT1,EMB101,GMP1,SOZ1,VTC1	10.1.1.1	LOC_Os08g13930.1	1722.16	749.612	1457.5	1031.12	1123.59	1893.38	1643.04	GMP		0	-1
OthsSGLT27843	OTHSWSLT27843_s_at	14	Pavir.Eb03703	AT2G39770.1	CYT1,EMB101,GMP1,SOZ1,VTC1	10.1.1.1	LOC_Os08g13930.1	1389.16	418.766	1191.17	522.758	853.975	1754.04	1294.88	GMP
AP13CTG28843	AP13CTG28843_s_at	13	Pavir.Ib01151	AT2G39770.1	CYT1,EMB101,GMP1,SOZ1,VTC1	10.1.1.1	LOC_Os03g16150.1	1807.78	903.888	503.981	330.842	458.803	518.762	540.908	GMP
AP13CTG00920	AP13CTG00920_at		Pavir.Ea03377	AT2G39770.1	CYT1,EMB101,GMP1,SOZ1,VTC1	10.1.1.1	LOC_Os08g13930.1	873.098	639.145	956.801	809.002	592.03	1154.62	1095.56	GMP		0	-1
AP13CTG01244	AP13CTG01244_at	13	Pavir.Eb03703	AT2G39770.1	CYT1,EMB101,GMP1,SOZ1,VTC1	10.1.1.1	LOC_Os08g13930.1	306.555	209.383	183.573	218.275	153.06	270.155	252.319	GMP		-1	-1
AlamCTG04837	AlamoCTG04837_s_at		Pavir.Ib00083	AT1G01220.1	AtFKGP,FKGP	10.1.1.2	LOC_Os03g02410.1	298.172	401.707	334.764	512	507.333	430.05	468.409
AP13CTG14100	AP13CTG14100_s_at		Pavir.J23234	AT1G01220.1	AtFKGP,FKGP	10.1.1.2	LOC_Os03g02410.1	219.793	173.645	233.907	300.246	279.663	264.091	262.099
AP13CTG02775	AP13CTG02775_s_at		Pavir.J01317	AT5G52560.1	ATUSP,USP	10.1.1.20	LOC_Os06g48760.1	335.461	398.932	387.767	421.679	473.331	519.058	377.23
AP13ISTG50140	AP13ITG50140_at		Pavir.J01317	AT5G52560.1	ATUSP,USP	10.1.1.20	LOC_Os06g48760.1	90.5097	101.125	82.5886	95.6704	86.917	82.8102	83.5195
AP13CTG29375	AP13CTG29375_s_at	16	Pavir.J03296	AT1G12780.1	ATUGE1,UGE1	10.1.2	LOC_Os09g35800.1	312.996	238.856	505.372	648.067	411.503	416.422	361.705	UGE
OthsSGLT34843	OTHSWSLT34843_s_at	5	Pavir.J04895	AT4G23920.1	ATUGE2,UGE2	10.1.2	LOC_Os05g51670.1	3350.13	2665.15	1170.57	1937.53	1647.01	1010.12	1574.35	UGE
AlamCTG12668	AlamoCTG12668_s_at	13	Pavir.J04895	AT4G23920.1	ATUGE2,UGE2	10.1.2	LOC_Os05g51670.1	2076.59	1105.13	666.78	781.445	924.064	569.199	804.423	UGE
AP13CTG44536	AP13CTG44536_at		Pavir.J14539	AT4G23920.1	ATUGE2,UGE2	10.1.2	LOC_Os05g51670.1	25.8125	27.6652	21.9821	23.1029	37.0455	28.4256	26.4332	UGE
KanlCTG42799	KanlowCTG42799_s_at		Pavir.J33986	AT4G10960.1	UGE5	10.1.2	LOC_Os09g15420.1	643.591	494.559	381.525	530.056	545.2	642.973	595.652	UGE		-1	0
AP13CTG02100	AP13CTG02100_at		Pavir.Fa01457	AT4G10960.1	UGE5	10.1.2	LOC_Os08g28730.1	324.034	290.018	387.023	377.413	241.653	423.575	278.278	UGE
AP13CTG07038-RC	AP13CTG07038RC_at		Pavir.Fa01457	AT4G10960.1	UGE5	10.1.2	LOC_Os08g28730.1	183.546	178.527	222.677	250.732	155.917	214.292	157.865	UGE
KanlCTG14788-RC	KanlowCTG14788RC_s_at	15	Pavir.Fa01457	AT4G10960.1	UGE5	10.1.2	LOC_Os08g28730.1	138.141	94.3532	91.7722	181.019	83.6427	82.4037	136.758	UGE
AP13CTG15375	AP13CTG15375_at	13	Pavir.Bb01055	AT4G10960.1	UGE5	10.1.2	LOC_Os09g15420.1	113.772	56.8859	57.1565	59.3016	81.1325	100.853	96.1174	UGE
KanlCTG24596	KanlowCTG24596_at		Pavir.Bb01055	AT4G10960.1	UGE5	10.1.2	LOC_Os09g15420.1	91.7731	87.4266	77.2856	71.5064	82.0074	76.6643	85.8356	UGE
AlamCTG14509	AlamoCTG14509_s_at	4	Pavir.Eb04034	AT1G08200.1	AXS2	10.1.3	LOC_Os01g73790.1	433.534	648.067	592.357	744.434	654.729	1159.26	626.133	AXS		-1	0
AP13CTG31832	AP13CTG31832_s_at	2	Pavir.Ea04126	AT1G08200.1	AXS2	10.1.3	LOC_Os01g73790.1	101.829	186.108	142.427	125.366	106.725	210.874	138.733	AXS
KanlCTG00021	KanlowCTG00021_s_at	1	Pavir.Ia00394	AT3G29360.1	0	10.1.4	LOC_Os12g25700.1	2486.67	8192	2541.32	1710.26	2633.43	4416.44	2851.55	UGD	UDP-glucose dehydrogenase (UGD)
AP13CTG09055	AP13CTG09055_s_at	13	Pavir.Ib00728	AT5G15490.1	0	10.1.4	LOC_Os12g25690.1	4513.4	1618	561.964	442.643	576.095	1472.5	1275.37	UGD	UDP-glucose dehydrogenase (UGD)
AP13CTG07784	AP13CTG07784_s_at	13	Pavir.Ib00728	AT5G15490.1	0	10.1.4	LOC_Os12g25690.1	3929.15	1652	573.706	347.291	532.866	1425.25	1018.41	UGD	UDP-glucose dehydrogenase (UGD)
KanlCTG44100-RC	KanlowCTG44100RC_s_at	13	Pavir.J40991	AT5G15490.1	0	10.1.4	LOC_Os12g25690.1	2740.08	1192.69	434.49	272.479	386.746	1072.43	764.716	UGD	UDP-glucose dehydrogenase (UGD)
KanlCTG16590	KanlowCTG16590_s_at	6	Pavir.Ia00394	AT3G29360.1	0	10.1.4	LOC_Os12g25700.1	136.239	159.786	258.09	155.417	99.2487	245.817	144.693	UGD	UDP-glucose dehydrogenase (UGD)
AlamCTG03817	AlamoCTG03817_at	13	Pavir.J40991	AT5G15490.1	0	10.1.4	LOC_Os12g25690.1	265.028	101.829	58.2318	69.0706	51.6694	101.773	79.1282	UGD	UDP-glucose dehydrogenase (UGD)
AP13CTG00084	AP13CTG00084_at	15	Pavir.Fb01395	AT5G15490.1	0	10.1.4	LOC_Os12g25690.1	76.1093	47.1766	65.4387	82.1393	79.5909	167.706	105.912	UGD	UDP-glucose dehydrogenase (UGD)
AP13ISTG70598	AP13ITG70598_at		Pavir.J10351	AT5G15490.1	0	10.1.4	LOC_Os03g40720.1	49.5221	52.3457	47.8963	40.5042	48.8363	49.658	48.6078	UGD	UDP-glucose dehydrogenase (UGD)
AP13CTG07489	AP13CTG07489_at	2	Pavir.Ea03089	AT3G53520.1	ATUXS1,UXS1	10.1.5	LOC_Os03g17230.1	415.873	1016.93	583.041	537.455	604.678	637.174	637.439	UXS
KanlCTG22514	KanlowCTG22514_s_at		Pavir.Ea03089	AT3G53520.1	ATUXS1,UXS1	10.1.5	LOC_Os03g17230.1	530.056	1002.93	871.537	820.296	780.478	614.232	812.991	UXS		1	0
AP13CTG11238	AP13CTG11238_at	15	Pavir.J34746	AT3G53520.1	ATUXS1,UXS1	10.1.5	LOC_Os03g17230.1	119.428	68.1197	72.9601	139.102	122.699	92.3471	54.8951	UXS		0	1
KanlCTG37393	KanlowCTG37393_s_at		Pavir.Eb03654	AT3G53520.1	ATUXS1,UXS1	10.1.5	LOC_Os03g17230.1	68.5935	64.4452	60.5944	53.4456	62.034	61.9632	68.4683	UXS
KanlCTG00092	KanlowCTG00092_s_at	1	Pavir.Cb01376	AT3G62830.1	ATUXS2,AUD1,UXS2	10.1.5	LOC_Os05g29990.1	1722.16	6746.86	1494.17	1351.18	2185.81	3447.02	3132.98	UXS
KanlCTG39142	KanlowCTG39142_s_at	1	Pavir.Ea00944	AT3G62830.1	ATUXS2,AUD1,UXS2	10.1.5	LOC_Os05g29990.1	2105.58	4451.27	2981.12	2120.22	2910.53	3700.61	4450.71	UXS		0	-1
AP13ISTG40696	AP13ITG40696_s_at	1	Pavir.Ba00210	AT3G62830.1	ATUXS2,AUD1,UXS2	10.1.5	LOC_Os07g47700.1	249	3040.3	467.569	533.742	233.043	737.545	512.278	UXS
OthsSGLT27192	OTHSWSLT27192_at	1	Pavir.J11244	AT3G62830.1	ATUXS2,AUD1,UXS2	10.1.5	LOC_Os05g29990.1	42.5179	230.72	35.0272	37.014	54.3699	91.4512	69.2878	UXS
AP13CTG00826	AP13CTG00826_at		Pavir.Ib01205	AT2G28760.1	UXS6	10.1.5	LOC_Os03g16980.1	5832.91	9946.68	7397.02	6517.03	5035.26	9168.02	6169.01	UXS
AlamCTG18538	AlamoCTG18538_at	1	Pavir.Ia03662	AT2G28760.1	UXS6	10.1.5	LOC_Os03g16980.1	147.033	247.28	131.366	154.343	97.9328	180.04	112.811	UXS
KanlCTG04119	KanlowCTG04119_s_at	13	Pavir.J09264	AT4G30440.1	GAE1	10.1.6	LOC_Os02g54890.1	380.038	88.647	116.367	95.0095	129.873	234.302	181.983	GAE		-1	0
AP13ISTG69830	AP13ITG69830_x_at	13	Pavir.J09264	AT4G30440.1	GAE1	10.1.6	LOC_Os02g54890.1	95.0095	34.0598	39.4462	45.8866	34.8429	77.9464	66.4893	GAE		-1	-1
VS16ISTG06813	VS16ITG06813_s_at		Pavir.Aa00232	AT4G30440.1	GAE1	10.1.6	LOC_Os02g54890.1	65.7993	75.0614	59.4051	60.1295	56.0059	58.7009	66.6785	GAE
KanlCTG31895	KanlowCTG31895_s_at		Pavir.J01732	AT4G30440.1	GAE1	10.1.6	LOC_Os02g54890.1	76.1093	68.1197	59.1245	42.2243	55.7772	53.7491	56.4402	GAE
OthsCTG18621	OTHSWCTG18621_s_at	13	Pavir.J12900	AT1G02000.1	GAE2	10.1.6	LOC_Os03g14540.1	885.286	396.177	213.807	165.421	158.739	397.284	466.083	GAE
KanlCTG44863	KanlowCTG44863_at		Pavir.J12900	AT1G02000.1	GAE2	10.1.6	LOC_Os03g14540.1	49.18	36.2523	41.609	38.8542	40.146	39.7785	44.0155	GAE
AP13ISTG54196	AP13ITG54196_s_at		Pavir.J09948	AT3G23820.1	GAE6	10.1.6	LOC_Os08g41440.1	1136.2	873.098	1199.2	770.686	954.763	1105.93	974.775	GAE
AP13CTG17908-RC	AP13CTG17908RC_at	5	Pavir.J09948	AT3G23820.1	GAE6	10.1.6	LOC_Os08g41440.1	93.7015	233.941	32.3738	36.7583	33.6554	100.015	72.9173	GAE
KanlCTG20644	KanlowCTG20644_s_at	13	Pavir.J09948	AT3G23820.1	GAE6	10.1.6	LOC_Os08g41440.1	173.645	13.9288	7.81908	6.72717	5.62899	42.2194	23.0718	GAE		-1	0
AP13CTG17908	AP13CTG17908_at		Pavir.J09948	AT3G23820.1	GAE6	10.1.6	LOC_Os08g41440.1	77.1717	56.8859	56.2966	53.0765	59.1053	61.516	63.5325	GAE
AP13ISTG60921	AP13ITG60921_s_at	5	Pavir.J35014	AT3G51160.1	GMD2,MUR1,MUR_1	10.1.7	LOC_Os06g04620.1	512	608.874	338.484	282.088	301.841	790.697	633.171	GMD
AP13ISTG76404	AP13ITG76404_at		Pavir.J13313	AT3G51160.1	GMD2,MUR1,MUR_1	10.1.7	LOC_Os06g04620.1	312.996	501.463	391.107	344.892	333.292	612.914	492.875	GMD
AP13CTG24083	AP13CTG24083_at	2	Pavir.Db00605	AT1G17890.1	GER2	10.1.8	LOC_Os06g44270.1	232.325	526.394	422.416	364.557	384.179	721.686	507.959	GER		-1	0
AP13CTG10419	AP13CTG10419_s_at	1	Pavir.Gb00500	AT1G30620.1	HSR8,MUR4,UXE1	10.1.9	LOC_Os04g52730.1	792.353	1820.35	695.655	694.581	808.723	926.691	933.867	UXE
AP13CTG28681	AP13CTG28681_s_at	3	Pavir.Ba03802	AT1G30620.1	HSR8,MUR4,UXE1	10.1.9	LOC_Os07g04690.1	186.108	396.177	334.949	328.557	488.416	373.794	299.942	UXE		0	1
AP13CTG04947	AP13CTG04947_s_at		Pavir.Ia03550	AT1G30620.1	HSR8,MUR4,UXE1	10.1.9	LOC_Os08g03570.1	364.557	354.588	336.018	224.411	234.915	423.066	358.407	UXE		0	-1
AlamCTG14261	AlamoCTG14261_s_at		Pavir.Ia03550	AT1G30620.1	HSR8,MUR4,UXE1	10.1.9	LOC_Os08g03570.1	263.197	252.476	277.412	170.072	186.428	316.911	284.928	UXE
AP13CTG05449	AP13CTG05449_at		Pavir.Ib01408	AT1G30620.1	HSR8,MUR4,UXE1	10.1.9	LOC_Os08g03570.1	118.603	156.498	126.924	89.2636	93.4077	151.601	137.516	UXE
AP13CTG17264	AP13CTG17264_at	1	Pavir.Ga00440	AT1G30620.1	HSR8,MUR4,UXE1	10.1.9	LOC_Os04g52730.1	42.8137	74.028	27.3176	35.7532	36.495	47.4032	35.9514	UXE		-1	0
AlamCTG09807	AlamoCTG09807_at		Pavir.Ia03550	AT1G30620.1	HSR8,MUR4,UXE1	10.1.9	LOC_Os08g03570.1	34.2968	50.2134	43.7077	46.8507	46.5831	45.6701	46.2877	UXE
AP13ISTG50429	AP13ITG50429_s_at		Pavir.Ia03661	AT1G78570.1	ATRHM1,RHM1,ROL1	10.1.10	LOC_Os03g17000.2	1795.29	2120.22	1769.32	1652	2053.04	1835.58	1395.66	RHM
AlamCTG07007	AlamoCTG07007_s_at		Pavir.Ib01282	AT1G78570.1	ATRHM1,RHM1,ROL1	10.1.10	LOC_Os03g17000.2	1458.23	1152.06	1081.56	968.763	1072.78	1112.42	931.775	RHM
KanlCTG09090	KanlowCTG09090_s_at		Pavir.Ia03661	AT1G78570.1	ATRHM1,RHM1,ROL1	10.1.10	LOC_Os03g17000.2	1278.29	1260.69	1047.37	903.888	1194.16	1050.31	843.563	RHM
AP13CTG09661	AP13CTG09661_s_at	8	Pavir.Ab01243	AT1G78570.1	ATRHM1,RHM1,ROL1	10.1.10	LOC_Os03g17000.2	112.206	250.732	464.482	276.282	728.686	357.033	216.729	RHM
AP13CTG01719	AP13CTG01719_s_at		Pavir.Ib01282	AT1G78570.1	ATRHM1,RHM1,ROL1	10.1.10	LOC_Os03g17000.2	315.173	436.549	358.455	342.509	350.026	311.982	308.381	RHM
AP13CTG02147	AP13CTG02147_s_at	5	Pavir.Ca00442	AT1G78570.1	ATRHM1,RHM1,ROL1	10.1.10	LOC_Os03g17000.2	86.8227	64.8934	43.2236	26.7228	28.4525	221.082	148.989	RHM
AP13CTG04818	AP13CTG04818_s_at	11	Pavir.Aa02864	AT1G78570.1	ATRHM1,RHM1,ROL1	10.1.10	LOC_Os03g17000.2	55.3304	43.1115	99.2335	60.1295	163.43	88.3455	50.3824	RHM		0	1
AP13CTG08328-RC	AP13CTG08328RC_s_at	5	Pavir.Ab02692	AT1G63000.1	NRS/ER,UER1	10.1.11	LOC_Os02g45540.1	1016.93	968.763	565.852	639.145	473.746	2924.87	1379.5	UER		-1	0
AP13CTG14141	AP13CTG14141_s_at	9	Pavir.Ab00417	AT3G54690.1	0	10.1.12.1	LOC_Os02g06360.1	252.476	200.854	239.704	170.072	161.333	482.427	198.952			-1	0
AP13CTG10505	AP13CTG10505_s_at	14	Pavir.Ab00417	AT3G54690.1	0	10.1.12.1	LOC_Os02g06360.1	278.204	87.4266	174.44	121.095	131.587	284.852	169.328
AP13CTG12008	AP13CTG12008_s_at	16	Pavir.Cb01888	AT1G79500.1	AtkdsA1	10.1.12.2	LOC_Os12g10784.1	388.023	245.572	752.593	494.559	410.37	517.628	346.969			1	0
AP13CTG02129	AP13CTG02129_s_at	16	Pavir.Ca00351	AT1G79500.1	AtkdsA1	10.1.12.2	LOC_Os12g10784.1	367.093	326.288	687.417	548.748	450.335	523.258	397.488			1	0
KanlCTG14878-RC	KanlowCTG14878RC_s_at	16	Pavir.J20567	AT1G53000.1	KDSB	10.1.12.4	LOC_Os05g48750.1	724.077	592.224	1213.6	1488.87	1038.74	1396.82	1096.22
AP13CTG54842	AP13CTG54842_s_at	16	Pavir.J20567	AT1G53000.1	KDSB	10.1.12.4	LOC_Os05g48750.1	729.114	592.224	1174.72	1448.15	1079.06	1219.55	1055.49
AP13CTG10155	AP13CTG10155_s_at	16	Pavir.J10951	AT1G53000.1	KDSB	10.1.12.4	LOC_Os05g48750.1	157.586	123.64	192.19	298.172	214.534	232.924	193.771
KanlCTG20184	KanlowCTG20184_at	9	Pavir.Hb00568	AT1G67070.1	DIN9,PMI2	10.1.20	LOC_Os11g38810.1	254.232	166.572	128.126	67.1819	174.882	356.799	349.39
AP13CTG19034	AP13CTG19034_at	13	Pavir.Ea00663	AT3G02570.1	MEE31,PMI1	10.1.20	LOC_Os01g03710.1	5442.3	719.076	557.022	315.173	449.692	2163.1	1928.48
AP13_model_11929.m00005	AP13.11929.m00005_at		Pavir.Fa01204	AT3G02570.1	MEE31,PMI1	10.1.20	LOC_Os01g03710.1	64.4452	52.7098	60.7117	46.2057	54.4577	54.5686	57.2916
AP13CTG08240	AP13CTG08240_at	12	Pavir.Ga00516	AT2G45790.1	ATPMM,PMM	10.1.21	LOC_Os04g58580.1	213.783	215.269	283.93	317.365	464.221	447.703	322.235
AP13CTG01146	AP13CTG01146_at	5	Pavir.Ia04971	AT2G45790.1	ATPMM,PMM	10.1.21	LOC_Os04g58580.1	141.044	125.366	98.5029	72.0037	76.1017	181.507	94.684
KanlCTG41265	KanlowCTG41265_s_at		Pavir.J25634	AT2G45790.1	ATPMM,PMM	10.1.21	LOC_Os04g58580.1	114.563	103.968	110.005	93.0542	110.35	99.359	125.416
KanlCTG09596	KanlowCTG09596_s_at	16	Pavir.Gb00552	AT3G10700.1	GalAK	10.1.30.1	LOC_Os04g51880.1	367.093	222.861	395.34	497.999	375.82	328.348	292.523			0	1
AP13CTG28784	AP13CTG28784_at		Pavir.Gb00552	AT3G10700.1	GalAK	10.1.30.1	LOC_Os04g51880.1	144.007	146.018	146.68	168.897	120.975	212.107	132.598			-1	0
AP13CTG13377	AP13CTG13377_s_at	16	Pavir.Ab00369	AT4G16130.1	ARA1,ATISA1,ISA1	10.1.30.2	LOC_Os02g04840.1	190.019	68.5935	214.726	519.147	271.637	193.122	164.669			0	1
KanlCTG39312	KanlowCTG39312_s_at	16	Pavir.Ab00369	AT4G16130.1	ARA1,ATISA1,ISA1	10.1.30.2	LOC_Os02g04840.1	116.162	59.7141	140.875	344.892	174.439	127.525	97.5895			0	1
AP13CTG08927	AP13CTG08927_s_at	16	Pavir.Aa03232	AT4G16130.1	ARA1,ATISA1,ISA1	10.1.30.2	LOC_Os02g04840.1	163.144	41.3553	161.44	294.067	276.114	95.9295	126.177			0	1
AP13CTG17899	AP13CTG17899_at		Pavir.J09079	AT4G16130.1	ARA1,ATISA1,ISA1	10.1.30.2	LOC_Os06g48940.1	129.787	111.43	146.667	172.446	106.046	154.651	136.702
KanlCTG06665	KanlowCTG06665_at		Pavir.Ea00979	AT3G01640.1	ATGLCAK,GLCAK	10.1.30.3	LOC_Os11g11060.1	64	64	50.5623	41.3553	50.1492	50.705	50.059	GLCAK
AlamCTG13472	AlamoCTG13472_s_at	3	Pavir.Ib03430	AT5G28840.1	GME	21.2.1.1	LOC_Os10g28200.1	2721.15	3821.7	3661.76	3541.14	5522.84	4814.29	4020.88	GME	GDP-mannose epimerase	-1	1
AP13CTG01447	AP13CTG01447_at		Pavir.Hb00594	AT5G28840.1	GME	21.2.1.1	LOC_Os11g37890.1	102.537	79.8932	84.5925	67.1819	81.9644	87.4513	100.243	GME	GDP-mannose epimerase
AP13CTG10399	AP13CTG10399_s_at	2	Pavir.Ib03430	AT5G28840.1	GME	21.2.1.1	LOC_Os10g28200.1	28.6408	90.5097	50.1074	60.1295	56.4168	68.6553	57.0145	GME	GDP-mannose epimerase
AP13ISTG38741	AP13ITG38741_s_at		Pavir.Fa01938	AT5G28840.1	GME	21.2.1.1	LOC_Os10g28200.1	1217.75	1734.13	1449.58	903.888	1392.16	1335.94	1361.08	GME	GDP-mannose epimerase
AP13ISTG38743	AP13ITG38743_s_at		Pavir.Fb00378	AT5G28840.1	GME	21.2.1.1	LOC_Os10g28200.1	200.854	183.546	268.88	141.044	201.16	221.936	215.33	GME	GDP-mannose epimerase
KanlCTG22650	KanlowCTG22650_s_at	15	Pavir.Hb00594	AT5G28840.1	GME	21.2.1.1	LOC_Os11g37890.1	592.224	324.034	544.625	604.668	556.524	900.365	657.868	GME	GDP-mannose epimerase	-1	0
KanlCTG38884	KanlowCTG38884_x_at	2	Pavir.Ia01927	AT5G28840.1	GME	21.2.1.1	LOC_Os10g28200.1	326.288	885.286	454.219	519.147	648.14	500.459	440.22	GME	GDP-mannose epimerase	0	1
AP13ISTG66071	AP13ITG66071_at	13	Pavir.Ab02295	AT2G28315.1	0	34	LOC_Os02g41780.1	81.5719	19.0273	13.0325	19.8353	16.7764	15.4379	30.6953	UXT
AP13ISTG36454	AP13ITG36454_s_at	14	Pavir.Aa01311	AT2G28315.1	0	34	LOC_Os02g41780.1	53.0765	11.4716	25.1733	36.2523	21.4632	11.9371	30.3009	UXT
AP13CTG00023	AP13CTG00023_s_at	4	Pavir.Gb00638	AT2G28315.1	0	34	LOC_Os06g30950.1	63.1189	249	409.032	337.794	1273.41	71.5522	155.887	UXT		1	1
AP13CTG28119	AP13CTG28119_at		Pavir.Gb00638	AT2G28315.1	0	34	LOC_Os06g30950.1	67.1819	70.0348	60.2963	68.5935	67.9782	64.4568	72.6857	UXT
KanlCTG06720	KanlowCTG06720_s_at	2	Pavir.Ia00627	AT2G28315.1	0	34	LOC_Os10g33920.1	694.581	1530.73	855.079	1052.79	1227.25	587.578	665.6	UXT		1	1
AP13ISTG66880	AP13ITG66880_at	1	Pavir.Ib03204	AT2G28315.1	0	34	LOC_Os10g33920.1	213.783	552.565	177.543	192.672	197.301	125.25	125.96	UXT		0	1
AP13ISTG51403	AP13ITG51403_s_at	1	Pavir.Ea00421	AT1G06890.1	0	35.1	LOC_Os01g07310.1	1618	4211.15	2105.91	1663.49	2369.35	2129.97	2585.94	UXT
AP13CTG03352	AP13CTG03352_s_at	1	Pavir.Eb00476	AT1G06890.1	0	35.1	LOC_Os01g07310.1	781.445	2194.99	976.702	935.763	1170.25	1037.96	1306.1	UXT
KanlCTG00604	KanlowCTG00604_s_at	1	Pavir.J00941	AT1G06890.1	0	35.1	LOC_Os05g07670.1	1478.58	4803.93	1438.22	1243.34	1401.76	2281.9	1893.64	UXT		-1	0
OthsSGLT37875	OTHSWSLT37875_s_at	5	Pavir.J00941	AT1G06890.1	0	35.1	LOC_Os05g07670.1	1074.91	1296.13	890.819	326.288	781.884	1398.16	1016.6	UXT
OthsSGLT30845	OTHSWSLT30845_at	1	Pavir.Ca01095	AT1G06890.1	0	35.1	LOC_Os05g07670.1	29.8571	147.033	44.3662	36.5044	42.8729	62.9071	50.8195	UXT

## Sheet: IRX
PviUT sequence ID	Probe Set ID	Cluster	PvGene	Arabidopsis homology	Arab Nick name	Mapbin	Rice homology	T0_average	Ind_6H_average	Ind_1D_average	Ind_3D_average	Ind_7D_average	Unind_1D_average	Unind_7D_Average	classifation	Annotation	Ind_1D - Und_1D	Ind_7D - Und_7D
AP13CTG28599	AP13CTG28599_s_at	2	Pavir.Ga01268	AT5G49720.1	ATGH9A1,DEC,GH9A1,IRX2,KOR,KOR1,RSW2,TSD1	10.2	LOC_Os04g41970.1	1209.34	3691.52	2318.77	1964.57	2665.28	2389.17	1839.73
KanlCTG21601	KanlowCTG21601_x_at		Pavir.Ga01268	AT5G49720.1	ATGH9A1,DEC,GH9A1,IRX2,KOR,KOR1,RSW2,TSD1	10.2	LOC_Os04g41970.1	46.5271	56.8859	55.9911	33.3589	51.811	54.135	42.7135
AP13CTG04864	AP13CTG04864_x_at	4	Pavir.Ia00651	AT5G49720.1	ATGH9A1,DEC,GH9A1,IRX2,KOR,KOR1,RSW2,TSD1	10.2	LOC_Os03g52630.1	165.421	617.374	1298.16	1795.29	1053.42	448.959	276.744			1	1
AP13CTG22255	AP13CTG22255_s_at	13	Pavir.Ia03435	AT5G49720.1	ATGH9A1,DEC,GH9A1,IRX2,KOR,KOR1,RSW2,TSD1	10.2	LOC_Os03g21210.1	94.3532	16.6795	20.6625	19.1597	18.6973	18.6527	18.6635
KanlCTG42324	KanlowCTG42324_s_at	13	Pavir.Ia03435	AT5G49720.1	ATGH9A1,DEC,GH9A1,IRX2,KOR,KOR1,RSW2,TSD1	10.2	LOC_Os03g21210.1	75.0614	16.7955	21.3001	19.8353	16.6712	21.5789	19.0507
AP13ISTG47626	AP13ITG47626_at		Pavir.Ia03435	AT5G49720.1	ATGH9A1,DEC,GH9A1,IRX2,KOR,KOR1,RSW2,TSD1	10.2	LOC_Os03g21210.1	32.4467	37.7918	41.0723	42.5179	48.756	29.2384	33.0105			0	1
KanlCTG14839	KanlowCTG14839_s_at	13	Pavir.Ib01536	AT5G49720.1	ATGH9A1,DEC,GH9A1,IRX2,KOR,KOR1,RSW2,TSD1	10.2	LOC_Os03g21210.1	526.394	137.187	160.681	138.141	163.362	155.636	161.36
AP13CTG00321	AP13CTG00321_s_at	8	Pavir.Ib04298	AT5G49720.1	ATGH9A1,DEC,GH9A1,IRX2,KOR,KOR1,RSW2,TSD1	10.2	LOC_Os03g52630.1	144.007	326.288	854.081	849.223	503.635	302.228	169.484			1	0
AP13ISTG37106	AP13ITG37106_s_at	1	Pavir.Ca01825	AT1G27440.1	ATGUT1,GUT2,IRX10	26.2	LOC_Os01g70190.1	165.421	1120.56	247.645	183.546	235.687	349.117	359.027
AP13CTG22963	AP13CTG22963_at	1	Pavir.Ca01825	AT1G27440.1	ATGUT1,GUT2,IRX10	26.2	LOC_Os01g70190.1	64.4452	471.136	115.094	105.42	107.048	124.352	128.643
AP13CTG44601	AP13CTG44601_s_at	2	Pavir.Ea03872	AT1G27440.1	ATGUT1,GUT2,IRX10	26.2	LOC_Os01g70200.1	388.023	3191.46	1018.24	714.109	929.91	609.257	896.382
AP13CTG16431	AP13CTG16431_at	2	Pavir.Ea03872	AT1G27440.1	ATGUT1,GUT2,IRX10	26.2	LOC_Os01g70200.1	101.125	903.888	227.855	188.706	185.587	198.745	243.382
AP13CTG11215	AP13CTG11215_s_at	2	Pavir.Eb03725	AT1G27440.1	ATGUT1,GUT2,IRX10	26.2	LOC_Os01g70190.1	719.076	1845.76	1309.65	1468.37	852.542	1477.14	1130.22
AP13CTG07801	AP13CTG07801_at	1	Pavir.Eb03726	AT1G27440.1	ATGUT1,GUT2,IRX10	26.2	LOC_Os01g70200.1	152.219	3304	310.302	362.039	275.261	225.24	222.359
AP13CTG03198	AP13CTG03198_s_at	2	Pavir.J03056	AT1G27440.1	ATGUT1,GUT2,IRX10	26.2	LOC_Os01g70190.1	442.643	3104.19	851.274	809.002	881.627	1412.9	1262.41			-1	-1
KanlCTG24911	KanlowCTG24911_s_at		Pavir.J18273	AT5G15630.1	COBL4,IRX6	10.2.2	LOC_Os03g30250.1	111.43	106.891	78.9067	74.028	74.8104	77.0063	95.9539
AP13ISTG60375	AP13ITG60375_x_at	1	Pavir.Ga00294	AT5G67230.1	I14H,IRX14-L	26.2	LOC_Os04g55670.1	146.018	744.434	139.858	100.427	65.535	195.912	106.074
KanlCTG06742	KanlowCTG06742_at		Pavir.Ga00294	AT5G67230.1	I14H,IRX14-L	26.2	LOC_Os04g55670.1	47.1766	39.6706	39.4892	40.5042	39.0574	40.528	44.8191
AP13_model_12215.m00010	AP13.12215.m00010_s_at		Pavir.J06597	AT5G67230.1	I14H,IRX14-L	26.2	LOC_Os06g47340.1	3795.3	6208.38	4216.61	4182.07	4191.19	4207.04	5045
KanlCTG18373	KanlowCTG18373_s_at	1	Pavir.J06597	AT5G67230.1	I14H,IRX14-L	26.2	LOC_Os06g47340.1	4067.71	5792.62	3769.82	2683.69	3799.81	3710.69	4190.13
AP13_model_12697.m00010	AP13.12697.m00010_s_at		Pavir.J06597	AT5G67230.1	I14H,IRX14-L	26.2	LOC_Os06g47340.1	182.278	164.279	175.031	103.25	180.462	178.412	191.997
AP13CTG02164	AP13CTG02164_at	1	Pavir.J06597	AT5G67230.1	I14H,IRX14-L	26.2	LOC_Os06g47340.1	31.125	106.153	43.1771	37.2715	55.6527	44.9281	55.1318
AP13ISTG74502	AP13ITG74502_x_at	1	Pavir.J37721	AT5G67230.1	I14H,IRX14-L	26.2	LOC_Os04g55670.1	221.322	2740.08	402.031	233.941	121.314	513.482	208.492
KanlCTG19164	KanlowCTG19164_s_at		Pavir.J37721	AT5G67230.1	I14H,IRX14-L	26.2	LOC_Os04g55670.1	879.171	1314.23	1061.58	760.076	905.782	1123.09	776.513
AP13CTG06099	AP13CTG06099_s_at		Pavir.Ca00907	AT1G27600.1	I9H,IRX9-L	29.7	LOC_Os05g48600.1	494.559	448.822	447.709	556.408	457.999	337.882	343.874
AP13ISTG60236	AP13ITG60236_at	16	Pavir.Ea01094	AT1G27600.1	I9H,IRX9-L	29.7	LOC_Os10g13810.1	194.012	153.277	291.763	666.287	547.602	147.768	226.894			1	1
AlamCTG02760	AlamoCTG02760_s_at	12	Pavir.Ea01094	AT1G27600.1	I9H,IRX9-L	29.7	LOC_Os10g13810.1	136.239	139.102	206.559	369.646	362.464	87.0462	173.764			1	1
OthsCTG01426	OTHSWCTG01426_s_at		Pavir.Ea02371	AT1G27600.1	I9H,IRX9-L	29.7	LOC_Os01g48440.1	100.427	151.167	140.019	138.141	187.496	123.666	144.57			0	1
AlamCTG13528	AlamoCTG13528_at		Pavir.Eb02737	AT1G27600.1	I9H,IRX9-L	29.7	LOC_Os01g48440.1	105.42	88.647	109.047	83.8652	122.654	91.7399	108.166
AP13ISTG47500	AP13ITG47500_at	13	Pavir.J05936	AT1G27600.1	I9H,IRX9-L	29.7	LOC_Os04g01280.1	315.173	108.383	20.121	20.9663	23.76	58.9502	39.762
AP13ISTG55951	AP13ITG55951_s_at	5	Pavir.J05936	AT1G27600.1	I9H,IRX9-L	29.7	LOC_Os04g01280.1	93.0542	209.383	24.1842	31.3414	24.4491	27.9867	50.3263
AP13CTG04522	AP13CTG04522_s_at		Pavir.J14554	AT1G27600.1	I9H,IRX9-L	29.7	LOC_Os05g48600.1	1082.39	922.88	1060.18	1251.98	1030.64	768.195	783.538			1	1
AP13_model_12332.m00003	AP13.12332.m00003_s_at		Pavir.J14554	AT1G27600.1	I9H,IRX9-L	29.7	LOC_Os05g48600.1	407.315	218.275	414.465	310.834	419.656	289.515	323.622
KanlCTG46782	KanlowCTG46782_at		Pavir.Ba00314	AT2G37090.1	IRX9	10.3.2	LOC_Os07g49370.1	324.034	296.112	266.466	276.282	257.326	254.268	300.523
AP13ISTG42362	AP13ITG42362_s_at		Pavir.Ba00314	AT2G37090.1	IRX9	10.3.2	LOC_Os07g49370.1	165.421	203.657	166.435	156.498	157.391	169.627	178.796
AP13ISTG73683	AP13ITG73683_s_at	5	Pavir.Ib01337	AT2G37090.1	IRX9	10.3.2	LOC_Os03g17850.1	461.44	385.343	195.277	116.162	123.564	468.538	345.474			-1	-1
AP13ISTG73690	AP13ITG73690_at	13	Pavir.J18700	AT2G37090.1	IRX9	10.3.2	LOC_Os03g17850.1	224.411	101.125	99.8238	85.0359	94.5788	121.701	129.257
AP13CTG08590	AP13CTG08590_s_at	3	Pavir.J27018	AT2G37090.1	IRX9	10.3.2	LOC_Os05g03174.1	280.139	634.73	728.813	481.036	562.646	627.021	441.012
AP13CTG03060	AP13CTG03060_at	2	Pavir.J40401	AT2G37090.1	IRX9	10.3.2	LOC_Os05g03174.1	31.125	140.07	114.894	59.7141	84.6608	141.621	83.203

## Sheet: GT8 and GT61
PviUT sequence ID	Probe Set ID	Cluster	PvGene	Arabidopsis homology	Arab Nick name	Mapbin	Rice homology	T0_average	Ind_6H_average	Ind_1D_average	Ind_3D_average	Ind_7D_average	Unind_1D_average	Unind_7D_Average	classifation	Annotation	Ind_1D - Und_1D	Ind_7D - Und_7D
AP13CTG20275-RC	AP13CTG20275RC_s_at	1	Pavir.J36943	AT3G18170.1	0	35.2	LOC_Os01g02900.1	184.823	413.001	172.953	88.0347	97.9108	681.212	148.086		GT61	-1	0
KanlCTG03398	KanlowCTG03398_s_at	2	Pavir.Eb00593	AT3G18170.1	0	35.2	LOC_Os01g02900.1	198.088	278.204	261.615	218.275	221.435	564.902	141.807		GT61	-1	0
AP13CTG20275	AP13CTG20275_at		Pavir.J36943	AT3G18170.1	0	35.2	LOC_Os01g02900.1	407.315	304.437	384.629	374.806	392.875	346.011	386.261		GT61
KanlCTG27823	KanlowCTG27823_s_at		Pavir.J36943	AT3G18170.1	0	35.2	LOC_Os01g02900.1	61.8199	55.3304	51.727	51.2685	46.7427	59.9997	54.2517		GT61
AP13CTG20849	AP13CTG20849_s_at		Pavir.J36943	AT3G18170.1	0	35.2	LOC_Os01g02900.1	50.9143	51.2685	43.2277	37.2715	43.8209	45.121	48.3864		GT61
AP13CTG67571	AP13CTG67571_at	12	Pavir.Ea00721	AT3G18170.1	0	35.2	LOC_Os01g02910.1	20.393	27.0958	44.5474	50.5626	30.8281	48.1106	42.9042		GT61
AP13ISTG60680	AP13ITG60680_at	3	Pavir.Eb00600	AT3G18180.1	0	35.2	LOC_Os01g02920.1	481.036	2048	1203.3	1746.2	1382.07	547.833	767.385		GT61	1	1
AP13ISTG73889	AP13ITG73889_at	2	Pavir.Ea00720	AT3G18180.1	0	35.2	LOC_Os01g02920.1	135.298	526.394	269.5	292.036	292.66	152.582	183.619		GT61	1	1
KanlCTG09208	KanlowCTG09208_at	13	Pavir.Ea00719	AT3G18170.1	0	35.2	LOC_Os01g02930.1	809.002	372.217	155.539	171.255	233.372	181.145	305.691		GT61
AP13ISTG76555	AP13ITG76555_at	1	Pavir.J09074	AT3G18170.1	0	35.2	LOC_Os01g02930.1	53.8174	286.026	34.9503	27.8576	32.0901	40.6902	56.1961		GT61
	AP13ITG76955-RC_at		Pavir.J30870	AT3G18170.1	0	35.2	LOC_Os01g02930.1	51.2685	48.1679	41.6003	33.3589	41.7667	64.7195	51.0291		GT61	-1	0
KanlCTG19886	KanlowCTG19886_at		Pavir.Ea00719	AT3G18170.1	0	35.2	LOC_Os01g02930.1	38.3193	41.9326	36.5042	40.2244	39.3401	30.3721	43.6446		GT61
KanlCTG15383-RC	KanlowCTG15383RC_s_at	1	Pavir.Ea00716	AT3G18170.1	0	35.2	LOC_Os01g02940.1	512	3565.78	282.67	163.144	77.5113	2278.65	1063.75		GT61	-1	0
AP13ISTG58474	AP13ITG58474_at	13	Pavir.Eb00636	AT3G18170.1	0	35.2	LOC_Os01g02940.1	87.4266	26.5382	13.882	8.57419	5.37624	455.201	94.3204		GT61	-1	0
KanlCTG01431	KanlowCTG01431_at	1	Pavir.J15242	AT3G18170.1	0	35.2	LOC_Os01g02940.1	18.8959	153.277	8.90214	10.4831	6.86449	132.116	39.4526		GT61	-1	0
KanlCTG43559	KanlowCTG43559_s_at	13	Pavir.J11288	AT2G41640.1	0	35.2	LOC_Os01g31370.1	1758.34	179.769	139.143	155.417	587.052	179.086	336.576		GT61
AP13ISTG52585	AP13ITG52585_at	13	Pavir.Ea01967	AT2G41640.1	0	35.2	LOC_Os01g31370.1	786.88	83.8652	22.4436	27.0958	179.473	34.6301	87.3324		GT61
AP13ISTG52815	AP13ITG52815_at	13	Pavir.Ea01967	AT2G41640.1	0	35.2	LOC_Os01g31370.1	333.144	200.854	236.868	159.786	230.094	244.027	210.546		GT61
AP13ISTG70757	AP13ITG70757_at	13	Pavir.Ea04068	AT2G41640.1	0	35.2	LOC_Os01g72610.1	1488.87	86.2229	45.8913	32.2226	35.8757	26.8162	69.0677		GT61
AP13ISTG62132	AP13ITG62132_at		Pavir.J41096	AT3G18170.1	0	35.2	LOC_Os02g04250.1	219.793	292.036	155.826	181.019	207.714	172.716	189.791		GT61
KanlCTG20298	KanlowCTG20298_s_at		Pavir.Ea00715	AT3G18170.1	0	35.2	LOC_Os02g04250.1	190.019	181.019	172.564	143.013	154.855	164.392	165.434		GT61
AlamCTG04942	AlamoCTG04942_s_at	4	Pavir.Ab01421	AT3G18170.1	0	35.2	LOC_Os02g22190.1	127.116	205.074	287.167	240.518	240.126	355.156	297.701		GT61
AP13CTG04376-RC	AP13CTG04376RC_at	2	Pavir.Aa01745	AT3G18170.1	0	35.2	LOC_Os02g22380.1	1722.16	4299.64	2637.43	2368.9	2622.76	3570.64	3083.99	XAX1	GT61
KanlCTG45869	KanlowCTG45869_s_at	5	Pavir.Ab01849	AT3G18170.1	0	35.2	LOC_Os02g22380.1	364.557	436.549	201.462	170.072	153.169	733.948	553.672	XAX1	GT61
AP13ISTG55791	AP13ITG55791_at	5	Pavir.Ab01849	AT3G18170.1	0	35.2	LOC_Os02g22380.1	101.125	93.7015	33.8342	32.2226	14.86	195.036	192.321	XAX1	GT61
KanlCTG19413	KanlowCTG19413_x_at	5	Pavir.Ab01849	AT3G18170.1	0	35.2	LOC_Os02g22380.1	119.428	106.153	52.658	49.8665	25.1683	272.812	199.926	XAX1	GT61
AP13CTG04376	AP13CTG04376_s_at	5	Pavir.Aa01745	AT3G18170.1	0	35.2	LOC_Os02g22380.1	146.018	235.568	85.0136	72.5046	63.9108	330.04	216.581	XAX1	GT61	-1	0
KanlCTG20139	KanlowCTG20139_x_at	5	Pavir.Ab01849	AT3G18170.1	0	35.2	LOC_Os02g22380.1	137.187	121.095	105.465	73.5167	69.0661	249.562	182.226	XAX1	GT61
KanlCTG15834	KanlowCTG15834_s_at		Pavir.Ab01616	AT3G18170.1	0	35.2	LOC_Os02g22480.1	168.897	139.102	153.633	149.086	193.568	189.674	255.441		GT61
KanlCTG06935	KanlowCTG06935_s_at		Pavir.Aa02462	AT3G18170.1	0	35.2	LOC_Os02g22480.1	92.4115	77.7085	85.4628	77.7085	111.375	108.468	145.273		GT61
AP13ISTG47167	AP13ITG47167_at		Pavir.Aa02462	AT3G18170.1	0	35.2	LOC_Os02g22480.1	95.6704	97.0059	86.987	99.7331	96.8043	93.9855	110.444		GT61
KanlCTG45721	KanlowCTG45721_s_at	5	Pavir.Ea01415	AT3G18170.1	0	35.2	LOC_Os02g22650.2	760.076	989.119	606.184	288.015	388.621	413.362	755.64	XAT1	GT61
AP13ISTG43704	AP13ITG43704_at	13	Pavir.Ea01415	AT3G18170.1	0	35.2	LOC_Os02g22650.2	136.239	29.0406	19.3654	14.8254	20.192	73.4847	53.2026	XAT1	GT61	-1	0
AP13CTG08569	AP13CTG08569_s_at	1	Pavir.Db01582	AT3G18170.1	0	35.2	LOC_Os03g37010.1	1060.11	1722.16	960.772	734.185	936.05	655.911	918.25		GT61
AP13CTG10838	AP13CTG10838_s_at		Pavir.Da00800	AT3G18170.1	0	35.2	LOC_Os03g37010.2	1448.15	2210.26	1526.87	1226.22	1511.58	1185.62	1542.07		GT61
KanlCTG22981	KanlowCTG22981_s_at	13	Pavir.Cb01682	AT2G41640.1	0	35.2	LOC_Os05g32544.1	4039.61	955.426	1009.12	1031.12	1018.31	456.055	441.432		GT61	1	1
AP13ISTG73993	AP13ITG73993_at	13	Pavir.J01282	AT2G41640.1	0	35.2	LOC_Os05g32544.1	621.668	404.501	342.46	199.466	193.29	128.362	222.385		GT61	1	0
AP13CTG15496	AP13CTG15496_at	2	Pavir.J30086	AT3G18170.1	0	35.2	LOC_Os06g27560.1	666.287	4672.57	2055.61	1595.73	2486.83	833.96	1196.28		GT61	1	1
AP13ISTG57067	AP13ITG57067_s_at	2	Pavir.J30086	AT3G18170.1	0	35.2	LOC_Os06g27560.1	243.875	1584.71	513.891	512	706.796	318.521	432.075		GT61	0	1
KanlCTG39302	KanlowCTG39302_s_at	2	Pavir.Da00799	AT3G18170.1	0	35.2	LOC_Os06g27560.1	121.095	855.13	342.027	302.334	407.632	169.033	223.822		GT61	1	1
AP13ISTG64552	AP13ITG64552_at	5	Pavir.Db01876	AT3G18170.1	0	35.2	LOC_Os06g28124.1	1686.71	621.668	140.644	50.5626	51.6176	131.637	292.837		GT61	0	-1
AP13ISTG71849	AP13ITG71849_at	13	Pavir.Da01115	AT3G18170.1	0	35.2	LOC_Os06g28124.1	537.455	254.232	70.044	109.137	52.0724	34.3986	120.26		GT61
AP13CTG27417	AP13CTG27417_s_at	13	Pavir.J24551	AT3G18180.1	0	35.2	LOC_Os06g49320.1	199.466	112.206	103.737	81.0084	123.655	155.873	113.164		GT61
KanlCTG04176	KanlowCTG04176_s_at	14	Pavir.J36879	AT3G10320.1	0	35.2	LOC_Os07g46380.1	1168.14	242.191	351.756	448.822	624.793	180.535	257.478		GT61	1	1
AP13CTG22248	AP13CTG22248_s_at	9	Pavir.Db00866	AT3G18180.1	0	35.2	LOC_Os10g35020.2	292.036	247.28	293.425	237.207	179.354	419.037	377.254		GT61	-1	-1
AP13_model_12340.m00010	AP13.12340.m00010_s_at		Pavir.Da01068	AT3G18180.1	0	35.2	LOC_Os10g35020.2	178.527	147.033	172.577	190.019	146.048	211.549	226.823	XAT1	GT61	0	-1
AP13CTG20230	AP13CTG20230_s_at	5	Pavir.Db00866	AT3G18180.1	0	35.2	LOC_Os10g35020.2	39.1245	62.2499	36.9677	26.9087	20.3525	61.3638	53.2429	XAT1	GT61	-1	-1
KanlCTG14782	KanlowCTG14782_s_at	5	Pavir.Ea00728	AT3G18170.1	0	35.2	LOC_Os12g13640.1	1136.2	1314.23	201.269	72.0037	49.015	3591.15	1420.84		GT61	-1	-1
AP13ISTG73872	AP13ITG73872_s_at	5	Pavir.Ea00728	AT3G18170.1	0	35.2	LOC_Os12g13640.1	814.629	1024	153.092	53.8174	29.5472	2974.46	1207.56		GT61	-1	-1
AP13ISTG69213-RC	AP13ITG69213RC_at	5	Pavir.Eb00595	AT3G18170.1	0	35.2	LOC_Os12g13640.1	52.7098	67.6492	13.2563	16.2234	20.7928	274.601	146.461		GT61
AP13ISTG71461	AP13ITG71461_at	3	Pavir.Aa01690	AT3G18660.1	GUX1,PGSIP1	10.3.2	LOC_Os02g35020.1	73.5167	274.374	261.339	121.938	419.347	184.002	225.724	GUX	GT8
AP13ISTG68503	AP13ITG68503_at	7	Pavir.Ab01925	AT3G18660.1	GUX1,PGSIP1	10.3.2	LOC_Os02g35020.1	38.5859	50.2134	41.5693	43.4113	72.6421	30.86	40.5599	GUX	GT8
AP13ISTG63964	AP13ITG63964_at		Pavir.Ab01925	AT3G18660.1	GUX1,PGSIP1	10.3.2	LOC_Os02g35020.1	128.89	97.6806	96.9529	79.3413	93.35	87.8745	95.3838	GUX	GT8
KanlCTG10196	KanlowCTG10196_x_at	1	Pavir.J03459	AT3G18660.2	GUX1,PGSIP1	10.3.2	LOC_Os01g65780.1	135.298	418.766	169.908	165.421	134.664	352.936	303.304	GUX	GT8
AP13ISTG52290	AP13ITG52290_s_at	1	Pavir.J03459	AT3G18660.2	GUX1,PGSIP1	10.3.2	LOC_Os01g65780.1	349.706	709.176	270.782	179.769	234.396	547.377	478.029	GUX	GT8
KanlCTG43421	KanlowCTG43421_x_at	1	Pavir.Ea03648	AT3G18660.2	GUX1,PGSIP1	10.3.2	LOC_Os01g65780.1	124.5	243.875	96.0136	83.8652	103.838	151.565	182.761	GUX	GT8
AP13CTG02504	AP13CTG02504_s_at	1	Pavir.Ea03648	AT3G18660.2	GUX1,PGSIP1	10.3.2	LOC_Os01g65780.1	48.8403	79.3413	40.3262	39.1245	38.9667	34.8103	43.5321	GUX	GT8
VS16ISTG06200	VS16ITG06200_s_at		Pavir.Ia04167	AT4G33330.2	GUX2,PGSIP3	10.3.2	LOC_Os03g08600.1	47.5048	37.7918	45.7927	34.0598	42.5636	39.4476	39.4322	GUX	GT8

## Sheet: PF02458
PviUT sequence ID	Probe Set ID	Cluster	PvGene	Arabidopsis homology	Arab Nick name	Mapbin	Rice homology	T0_average	Ind_6H_average	Ind_1D_average	Ind_3D_average	Ind_7D_average	Unind_1D_average	Unind_7D_Average	classifation	Annotation	Ind_1D - Und_1D	Ind_7D - Und_7D
AP13ISTG71168	AP13ITG71168_s_at		Pavir.J40743	AT4G24510.1	CER2,VC-2,VC2	11.1.11	LOC_Os04g52164.1	127.116	112.206	112.645	64.4452	94.1763	104.607	92.3683		PF02458
KanlCTG06779	KanlowCTG06779_s_at		Pavir.J40743	AT4G24510.1	CER2,VC-2,VC2	11.1.11	LOC_Os04g52164.1	66.7178	53.0765	46.1071	43.1115	48.6481	51.9941	57.4449		PF02458
	AP13ITG75422-RC_at		Pavir.Eb01066	AT1G31490.1	0	16.2	LOC_Os01g15709.1	59.3016	50.5626	45.9297	43.1115	44.6156	44.7266	45.9675		PF02458
KanlCTG46455	KanlowCTG46455_s_at		Pavir.Gb00939	AT1G32910.1	0	16.2	LOC_Os04g51980.1	639.145	995.999	775.631	564.175	822.604	839.751	821.117		PF02458
AP13CTG59034-RC	AP13CTG59034RC_at	12	Pavir.Gb00939	AT1G32910.1	0	16.2	LOC_Os04g51980.1	22.4711	34.2968	102.78	280.139	170.52	26.5216	29.5895		PF02458	0	1
AP13CTG59034	AP13CTG59034_s_at		Pavir.Gb00939	AT1G32910.1	0	16.2	LOC_Os04g51980.1	51.9842	44.9422	37.7385	36.7583	38.2022	39.6434	43.9362		PF02458
AP13ISTG40379	AP13ITG40379_at	16	Pavir.J16446	AT1G32910.1	0	16.2	LOC_Os04g51990.1	243.875	137.187	2513.28	643.591	430.372	94.1478	142.426		PF02458	1	0
AP13ISTG40378	AP13ITG40378_s_at	12	Pavir.J16446	AT1G32910.1	0	16.2	LOC_Os04g51990.1	18.7654	48.8403	2149.29	556.408	271.118	24.1692	59.0049		PF02458
AP13ISTG40491	AP13ITG40491_at		Pavir.J36047	AT5G01210.1	0	16.2	LOC_Os05g37660.1	136.239	99.7331	92.7559	102.537	96.7049	86.0987	117.531		PF02458
AP13ISTG40490	AP13ITG40490_at		Pavir.J34097	AT5G01210.1	0	16.2	LOC_Os05g37660.1	50.5626	55.7152	58.8958	55.7152	55.5585	54.0749	56.3148		PF02458
AP13ISTG57478	AP13ITG57478_at	1	Pavir.Db02486	AT5G42830.1	0	16.2	LOC_Os06g01350.1	97.6806	188.706	104.521	85.6274	127.718	109.983	132.106		PF02458
AP13ISTG57479	AP13ITG57479_s_at		Pavir.Db02486	AT5G42830.1	0	16.2	LOC_Os06g01350.1	165.421	154.343	123.153	90.5097	123.96	117.569	130.908		PF02458
AP13ISTG62891	AP13ITG62891_at	12	Pavir.J19164	AT5G42830.1	0	16.2	LOC_Os06g01350.1	13.8326	18.0009	29.6388	33.3589	57.2486	13.346	18.5228		PF02458	0	1
	AP13ITG60371-RC_at		Pavir.J13726	AT1G31490.1	0	16.2	LOC_Os06g05750.1	89.2636	95.0095	95.3599	66.7178	103.329	101.83	92.1737		PF02458
	AP13ITG60687-RC_at	13	Pavir.J40531	AT1G31490.1	0	16.2	LOC_Os06g05790.1	975.501	292.036	127.845	146.018	238.455	92.4288	137.178		PF02458
AP13ISTG70407	AP13ITG70407_at	1	Pavir.Db02152	AT1G28680.1	0	16.2	LOC_Os06g06180.1	166.572	374.806	117.085	86.8227	99.0647	105.183	105.447		PF02458
	AP13ITG74466-RC_at		Pavir.J05800	AT5G42830.1	0	16.2	LOC_Os07g04970.1	261.379	224.411	240.599	181.019	229.613	219.195	271.96		PF02458
AP13ISTG70085	AP13ITG70085_at		Pavir.J12560	AT5G42830.1	0	16.2	LOC_Os07g04970.1	112.206	112.206	104.003	95.0095	109.659	95.3865	108.449		PF02458
	AP13ITG64847-RC_at		Pavir.J05800	AT5G42830.1	0	16.2	LOC_Os07g04970.1	147.033	108.383	117.377	96.3358	120.053	109.502	131.324		PF02458
AP13ISTG65004	AP13ITG65004_at		Pavir.J23222	AT5G42830.1	0	16.2	LOC_Os07g04970.1	79.8932	98.36	72.6785	56.493	96.8099	73.1099	93.9466		PF02458
KanlCTG36094-RC	KanlowCTG36094RC_at	1	Pavir.J23222	AT5G42830.1	0	16.2	LOC_Os07g04970.1	47.5048	94.3532	33.504	22.6274	78.2557	36.2971	47.6265		PF02458
AP13CTG16868	AP13CTG16868_at	16	Pavir.Fb00138	AT5G67150.1	0	16.2	LOC_Os08g01950.1	109.896	65.3448	171.492	191.341	335.809	94.2349	328.233		PF02458
AP13ISTG41900	AP13ITG41900_at	15	Pavir.Fb00138	AT5G67150.1	0	16.2	LOC_Os08g01950.1	77.1717	17.2677	95.7193	79.8932	194.461	49.3542	127.38		PF02458
AP13CTG24718-RC	AP13CTG24718RC_at	8	Pavir.Fa02186	AT5G67150.1	0	16.2	LOC_Os08g01950.1	81.0084	119.428	188.827	195.361	235.211	180.521	160.204		PF02458
AP13ISTG73138	AP13ITG73138_at	5	Pavir.Fa02187	AT5G67150.1	0	16.2	LOC_Os08g01950.1	190.019	143.013	59.646	27.0958	106.2	67.8607	134.697		PF02458
AP13CTG24718	AP13CTG24718_at		Pavir.Fa02186	AT5G67150.1	0	16.2	LOC_Os08g01950.1	54.9482	49.5221	48.1687	36.5044	44.92	45.0775	50.7246		PF02458
AP13ISTG77223	AP13ITG77223_s_at	16	Pavir.J09400	AT5G42830.1	0	16.2	LOC_Os08g01980.1	221.322	157.586	235.011	257.781	363.018	173.095	227.808		PF02458	1	1
AP13ISTG66999	AP13ITG66999_s_at		Pavir.Fb00132	AT5G67150.1	0	16.2	LOC_Os08g01980.1	141.044	112.206	120.379	118.603	138.018	116.726	116.936		PF02458
AP13ISTG69837-RC	AP13ITG69837RC_at		Pavir.Fa02190	AT5G67150.1	0	16.2	LOC_Os08g01980.1	55.7152	40.2244	50.3787	42.2243	54.3742	49.5716	54.7226		PF02458
KanlCTG47344	KanlowCTG47344_at	12	Pavir.Fb00132	AT5G67150.1	0	16.2	LOC_Os08g01980.1	6.82108	11.5514	19.3814	27.8576	47.796	9.37537	17.2788		PF02458	0	1
AP13ISTG70189-RC	AP13ITG70189RC_at	12	Pavir.Fb01622	AT2G19070.1	SHT	16.2	LOC_Os09g25460.1	45.8866	50.5626	405.701	873.098	502.134	151.114	127.074		PF02458	1	1
	AP13ITG42447-RC_s_at	15	Pavir.Ca01982	AT1G31490.1	0	16.2	LOC_Os11g42480.1	42.5179	32.2226	38.3583	34.5353	115.655	33.3086	67.2295		PF02458
	AP13ITG42788-RC_at		Pavir.Ca01982	AT1G31490.1	0	16.2	LOC_Os11g42480.1	85.6274	90.5097	74.2517	56.8859	73.584	75.9075	87.3437		PF02458
	AP13ITG42448-RC_at	10	Pavir.Cb01568	AT1G31490.1	0	16.2	LOC_Os11g42480.1	22.9433	20.8215	19.2672	19.6983	50.6295	17.3446	26.0094		PF02458	0	1
KanlCTG11666	KanlowCTG11666_s_at		Pavir.J06389	AT5G16410.1	0	16.2	LOC_Os12g04080.1	155.417	155.417	179.99	137.187	186.6	165.12	156.067		PF02458
AP13ISTG59199	AP13ITG59199_at	4	Pavir.J02780	AT2G39980.1	0	16.8.1	LOC_Os01g63480.1	95.0095	556.408	2416.45	3717.2	2787.19	502.472	1042.87		PF02458
AP13ISTG55658	AP13ITG55658_at	3	Pavir.Ea03423	AT2G39980.1	0	16.8.1	LOC_Os01g63480.1	250.732	1120.56	1196.7	809.002	847.281	531.664	671.954		PF02458	1	0
OthsCTG14074	OTHSWCTG14074_s_at	3	Pavir.Ea03423	AT2G39980.1	0	16.8.1	LOC_Os01g63480.1	46.5271	867.067	927.761	670.921	506.679	256.034	341.866		PF02458	1	0
AP13CTG55507	AP13CTG55507_at	1	Pavir.Aa00098	AT1G03495.1	0	16.8.1.21	LOC_Os02g57480.1	99.0442	861.078	106.627	95.6704	69.14	171.889	122.208		PF02458
KanlCTG18968	KanlowCTG18968_s_at	1	Pavir.Aa00098	AT1G03495.1	0	16.8.1.21	LOC_Os02g57480.1	18.0009	144.007	20.1659	19.2929	15.6275	31.3346	22.0002		PF02458
KanlCTG31713	KanlowCTG31713_at	1	Pavir.J27388	AT1G03495.1	0	16.8.1.21	LOC_Os02g57480.1	19.1597	141.044	36.6485	27.4741	21.3744	62.4834	37.9864		PF02458
KanlCTG45656	KanlowCTG45656_at		Pavir.J03373	AT1G03940.1	0	16.8.1.21	LOC_Os02g57480.1	87.4266	81.5719	70.8546	58.892	75.7604	75.592	73.1262		PF02458
AP13ISTG60425	AP13ITG60425_s_at	1	Pavir.J18515	AT5G61160.1	AACT1	16.8.1.21	LOC_Os04g54560.1	213.783	526.394	327.448	143.013	166.641	397.018	299.783		PF02458	0	-1
AP13ISTG60262	AP13ITG60262_at		Pavir.Ea01150	AT3G29590.1	AT5MAT	16.8.1.21	LOC_Os04g54560.1	103.968	109.137	104.942	86.8227	112.6	81.8421	100.632		PF02458
KanlCTG15719-RC	KanlowCTG15719RC_s_at		Pavir.J18515	AT5G61160.1	AACT1	16.8.1.21	LOC_Os04g54560.1	70.0348	91.1392	65.9739	46.5271	80.0662	48.4045	66.1125		PF02458
AP13CTG24682	AP13CTG24682_at		Pavir.Gb00287	AT3G29590.1	AT5MAT	16.8.1.21	LOC_Os04g54560.1	37.7918	33.5909	40.7771	59.7141	42.3862	31.2423	32.6716		PF02458
AP13ISTG75735	AP13ITG75735_at		Pavir.J19506	AT3G29590.1	AT5MAT	16.8.1.21	LOC_Os06g05320.1	608.874	530.056	429.207	433.534	634.394	501.586	707.598		PF02458
KanlCTG26994-RC	KanlowCTG26994RC_at	12	Pavir.Aa01433	AT5G39080.1	0	16.8.1.21	LOC_Os06g05320.1	72.5046	138.141	256.273	625.992	353.814	98.3701	105.166		PF02458	1	1
KanlCTG33437	KanlowCTG33437_s_at	14	Pavir.J19506	AT3G29590.1	AT5MAT	16.8.1.21	LOC_Os06g05320.1	63.1189	41.9326	53.2987	36.2523	80.8801	56.7908	81.6873		PF02458
AP13ISTG67574	AP13ITG67574_at	8	Pavir.Aa01433	AT5G39080.1	0	16.8.1.21	LOC_Os06g05320.1	36.5044	47.8352	68.5572	60.1295	81.8288	54.3003	52.6978		PF02458	0	1
AP13ISTG77532	AP13ITG77532_s_at		Pavir.Fb00479	AT5G39080.1	0	16.8.1.21	LOC_Os08g07720.1	74.028	51.2685	68.731	56.1028	59.0411	65.2027	59.8692		PF02458
AP13ISTG57421	AP13ITG57421_s_at		Pavir.Fb00479	AT5G39080.1	0	16.8.1.21	LOC_Os08g07720.1	53.0765	42.2243	36.0462	28.6408	34.0264	35.6479	36.7059		PF02458
	AP13ITG69655-RC_at		Pavir.Fa01989	AT5G39050.1	0	16.8.1.21	LOC_Os08g07730.1	80.4489	82.7106	59.1772	50.2134	53.0084	46.9805	74.3864		PF02458
KanlCTG34555	KanlowCTG34555_at		Pavir.Ib03490	AT5G39050.1	0	16.8.1.21	LOC_Os10g26290.1	64	81.0084	55.4254	45.2548	53.1719	60.6222	50.0751		PF02458
	AP13ITG41250-RC_at	12	Pavir.Ba03606	AT5G17540.1	0	20.1	LOC_Os05g04930.1	5.27803	19.8353	209.948	153.277	180.833	5.67878	7.93115		PF02458
AP13ISTG63372	AP13ITG63372_at		Pavir.Ba03606	AT5G17540.1	0	20.1	LOC_Os05g04930.1	134.364	113.772	174.331	129.787	157.797	103.331	106.224		PF02458
	AP13ITG71360-RC_at		Pavir.Ca01229	AT5G17540.1	0	20.1	LOC_Os05g04930.1	59.7141	57.68	57.4675	58.4852	63.4177	58.8489	64.2346		PF02458
AP13ISTG73203	AP13ITG73203_at	3	Pavir.J09667	AT5G17540.1	0	20.1	LOC_Os06g49660.1	194.012	1675.06	935.293	685.019	2701.09	29.0772	2647.21		PF02458
AP13ISTG62022	AP13ITG62022_at	2	Pavir.J09667	AT5G17540.1	0	20.1	LOC_Os06g49660.1	49.5221	143.013	71.6948	60.5477	206.075	55.4602	460.383		PF02458
AP13ISTG42728	AP13ITG42728_s_at	1	Pavir.Ca02119	AT5G17540.1	0	20.1	LOC_Os10g35950.1	481.036	2352.53	526.857	474.413	1494.37	636.713	1423.17		PF02458
AP13ISTG64891	AP13ITG64891_at	3	Pavir.Cb01287	AT5G17540.1	0	20.1	LOC_Os10g35950.1	19.1597	548.748	756.962	243.875	480.758	108.16	141.775		PF02458	1	0
AP13CTG17310	AP13CTG17310_at	1	Pavir.Hb00865	AT5G17540.1	0	20.1	LOC_Os10g35950.1	113.772	347.291	129.632	66.257	128.453	120.735	200.768		PF02458
AP13ISTG40732	AP13ITG40732_s_at	8	Pavir.Ib03622	AT5G17540.1	0	20.1	LOC_Os10g35950.1	34.2968	74.5429	215.075	118.603	184.935	62.7644	93.9137		PF02458
AP13ISTG40728	AP13ITG40728_s_at		Pavir.Ia01554	AT5G17540.1	0	20.1	LOC_Os10g35950.1	111.43	87.4266	94.0713	76.1093	101.392	86.814	91.22		PF02458
AP13ISTG68306	AP13ITG68306_at	5	Pavir.J34843	AT5G17540.1	0	20.1	LOC_Os10g35950.1	32.6724	34.7755	22.201	20.2521	19.1216	48.8144	46.7177		PF02458
KanlCTG38660	KanlowCTG38660_at	2	Pavir.Ca02136	AT5G17540.1	0	20.1	LOC_Os10g35950.1	10.0561	60.5477	9.80852	12.042	41.3515	9.29643	39.4363		PF02458
KanlCTG06893	KanlowCTG06893_s_at		Pavir.Ib03622	AT5G17540.1	0	20.1	LOC_Os10g35950.1	43.4113	56.8859	42.755	33.3589	38.6459	42.8281	46.6621		PF02458
AP13ISTG73503	AP13ITG73503_at		Pavir.Hb01152	AT5G17540.1	0	20.1	LOC_Os10g35950.1	37.014	38.5859	42.4937	39.3966	41.2018	39.9202	41.824		PF02458
AP13ISTG72773	AP13ITG72773_s_at	13	Pavir.Eb00373	AT3G62160.1	0	35.1	LOC_Os01g08380.1	1226.22	268.727	125.717	89.2636	116.898	509.259	311.197		PF02458	-1	0
KanlCTG46789	KanlowCTG46789_s_at		Pavir.Ea00326	AT3G62160.1	0	35.1	LOC_Os01g08380.1	99.0442	79.8932	76.047	63.5579	77.0149	79.0782	90.1817		PF02458
AP13CTG02830	AP13CTG02830_at	5	Pavir.Eb00322	AT3G62160.1	0	35.1	LOC_Os01g09010.1	2105.58	2336.28	1554.28	1089.92	1566.68	2183.68	1957.3		PF02458
KanlCTG09316	KanlowCTG09316_s_at	9	Pavir.Eb00322	AT3G62160.1	0	35.1	LOC_Os01g09010.1	942.272	461.44	622.217	195.361	591.825	1120.25	865.227		PF02458
AP13ISTG53353	AP13ITG53353_at		Pavir.J21513	AT3G62160.1	0	35.1	LOC_Os01g09010.1	73.0089	69.0706	70.2574	56.1028	62.1251	66.9929	64.4324		PF02458
AP13CTG53877	AP13CTG53877_at	12	Pavir.J18720	AT3G62160.1	0	35.1	LOC_Os01g18744.1	55.7152	59.3016	206.269	1428.22	1017.89	58.5969	60.7125		PF02458	0	1
	AP13CTG16663-RC_at	7	Pavir.Eb01190	AT3G62160.1	0	35.1	LOC_Os01g18744.1	36.5044	60.1295	69.0081	36.7583	118.33	36.5055	242.128		PF02458
AP13CTG16683	AP13CTG16683_at	12	Pavir.Eb01190	AT3G62160.1	0	35.1	LOC_Os01g18744.1	8.1681	10.4831	45.6426	56.1028	66.4735	10.8392	16.0102		PF02458	1	1
AP13CTG14540	AP13CTG14540_at	2	Pavir.Eb02063	AT3G62160.1	0	35.1	LOC_Os01g42870.1	308.687	739.292	503.435	364.557	446.033	885.346	581.177		PF02458	-1	0
KanlCTG05760	KanlowCTG05760_s_at	1	Pavir.J06595	AT3G62160.1	0	35.1	LOC_Os01g42870.1	158.683	324.034	213.338	190.019	179.49	220.997	188.686		PF02458
AP13ISTG42898	AP13ITG42898_at	1	Pavir.J23315	AT3G62160.1	0	35.1	LOC_Os01g42870.1	121.938	200.854	141.356	95.6704	211.351	179.494	218.408		PF02458
AP13ISTG42899	AP13ITG42899_at		Pavir.J23315	AT3G62160.1	0	35.1	LOC_Os01g42870.1	32.6724	54.1917	43.0289	57.2816	52.2103	41.6508	52.0865		PF02458
AP13CTG15291	AP13CTG15291_s_at	2	Pavir.Ea02178	AT3G62160.1	0	35.1	LOC_Os01g42880.1	302.334	929.3	629.41	512	670.43	721.617	621.09		PF02458
KanlCTG43357	KanlowCTG43357_at		Pavir.Ea02178	AT3G62160.1	0	35.1	LOC_Os01g42880.1	166.572	182.278	187.25	171.255	192.345	170.877	180.795		PF02458
KanlCTG44638	KanlowCTG44638_at	1	Pavir.J06594	AT3G62160.1	0	35.1	LOC_Os01g42880.1	30.6965	64	34.9479	28.6408	34.3032	37.3749	30.5584		PF02458
AP13ISTG69023	AP13ITG69023_at	16	Pavir.Ab02463	AT5G02890.1	0	35.1	LOC_Os02g43670.1	33.3589	31.3414	34.0875	53.0765	34.4709	20.6764	14.6144		PF02458
	AP13ITG55781-RC_at		Pavir.Ia00595	AT4G29250.1	0	35.1	LOC_Os03g53360.1	89.2636	94.3532	102.558	101.125	114.772	82.0915	85.5891		PF02458
AP13CTG14886	AP13CTG14886_at		Pavir.J00584	AT4G29250.1	0	35.1	LOC_Os03g53360.1	37.5307	58.4852	35.0688	50.5626	49.8326	44.0225	41.8892		PF02458
KanlCTG39533	KanlowCTG39533_s_at	10	Pavir.Gb02197	AT3G62160.1	0	35.1	LOC_Os04g09260.1	464.65	312.996	483.881	155.417	827.573	666.84	1085.08		PF02458
AP13ISTG58229	AP13ITG58229_s_at		Pavir.Ba02816	AT3G62160.1	0	35.1	LOC_Os04g09590.1	61.8199	67.6492	52.9812	48.8403	68.1426	89.0546	88.625		PF02458
AP13ISTG58230	AP13ITG58230_at		Pavir.Ba02816	AT3G62160.1	0	35.1	LOC_Os04g09590.1	89.2636	65.3448	67.2241	58.0812	68.2118	67.363	75.546		PF02458
AP13CTG24383	AP13CTG24383_at	1	Pavir.J09296	AT3G62160.1	0	35.1	LOC_Os04g11810.1	68.1197	445.722	34.8477	25.8125	55.3828	31.2562	38.9786		PF02458
KanlCTG37824	KanlowCTG37824_at		Pavir.Cb00584	AT3G62160.1	0	35.1	LOC_Os04g11810.1	52.7098	62.6829	51.3232	38.3193	51.7011	52.0536	56.4683		PF02458
AP13ISTG66268	AP13ITG66268_at		Pavir.J35613	AT3G62160.1	0	35.1	LOC_Os04g11810.1	36.2523	36.7583	36.1529	32.4467	32.9981	38.7908	44.08		PF02458
AP13ISTG70344	AP13ITG70344_s_at	15	Pavir.Bb01684	AT3G62160.1	0	35.1	LOC_Os04g11810.1	46.5271	20.5348	41.8486	36.0019	42.0252	35.6043	53.6079		PF02458
AP13ISTG70799	AP13ITG70799_at		Pavir.Ca02443	AT3G62160.1	0	35.1	LOC_Os04g11810.1	53.0765	40.5042	52.3633	38.5859	53.8712	48.7566	52.7481		PF02458
AP13ISTG77026	AP13ITG77026_at		Pavir.Ha01270	AT3G62160.1	0	35.1	LOC_Os04g11810.1	41.3553	39.3966	29.2595	24.9333	39.1581	27.7235	32.9453		PF02458
KanlCTG21327	KanlowCTG21327_s_at		Pavir.Ga00641	AT5G02890.1	0	35.1	LOC_Os04g46140.1	382.681	568.1	742.497	704.277	617.194	743.149	473.485		PF02458
AP13ISTG61466	AP13ITG61466_at	3	Pavir.J30494	AT5G02890.1	0	35.1	LOC_Os04g46140.1	20.6776	26.1729	28.4295	23.5883	27.2295	55.4977	34.6406		PF02458
OthsCTG14637	OTHSWCTG14637_at		Pavir.J14305	AT3G62160.1	0	35.1	LOC_Os05g04584.1	296.112	296.112	311.601	266.871	295.174	303.314	336.362		PF02458
AP13ISTG57008	AP13ITG57008_at	12	Pavir.J00672	AT3G62160.1	0	35.1	LOC_Os05g04584.1	50.2134	50.9143	207.288	150.123	166.871	44.1021	43.5558		PF02458	1	1
KanlCTG06689	KanlowCTG06689_s_at	12	Pavir.Cb00483	AT3G62160.1	0	35.1	LOC_Os05g19910.1	448.822	749.612	9281.15	10155.7	10535.9	193.843	1869.19		PF02458	1	1
	AP13ITG59281-RC_at	12	Pavir.J06748	AT3G62160.1	0	35.1	LOC_Os05g19910.1	9.31787	15.8895	43.6553	71.0124	43.6269	10.0511	16.1254		PF02458	1	1
AP13CTG32637	AP13CTG32637_at	12	Pavir.Ca02673	AT3G62160.1	0	35.1	LOC_Os05g19910.1	14.2215	17.2677	32.3893	24.9333	43.0971	16.5356	20.2188		PF02458	0	1
AP13ISTG35880	AP13ITG35880_at		Pavir.Da00636	AT3G62160.1	0	35.1	LOC_Os06g39390.1	62.6829	75.0614	62.8293	55.3304	58.9953	57.4518	58.8493		PF02458
AP13ISTG59243	AP13ITG59243_at	13	Pavir.Da00635	AT3G62160.1	0	35.1	LOC_Os06g39470.1	2256.7	304.437	204.592	202.251	393.095	266.36	387.445		PF02458
KanlCTG38940	KanlowCTG38940_s_at	14	Pavir.Da00635	AT3G62160.1	0	35.1	LOC_Os06g39470.1	809.002	344.892	507.6	445.722	534.169	614.071	560.968		PF02458
AP13ISTG59244	AP13ITG59244_at	13	Pavir.Da00635	AT3G62160.1	0	35.1	LOC_Os06g39470.1	300.246	86.8227	141.209	116.97	140.675	209.914	157.516		PF02458
AP13CTG58908	AP13CTG58908_at	3	Pavir.Fb02217	AT5G23940.1	DCR,EMB3009,PEL3	35.1	LOC_Os08g44840.1	27.2843	724.077	127.374	418.766	328.177	39.2229	43.9353		PF02458	0	1
AP13CTG24819	AP13CTG24819_s_at	3	Pavir.Fa00005	AT5G23940.1	DCR,EMB3009,PEL3	35.1	LOC_Os08g44840.1	72.5046	150.123	108.408	118.603	176.981	101.428	187.857		PF02458
AP13ISTG69274	AP13ITG69274_at		Pavir.Bb01678	AT3G62160.1	0	35.1	LOC_Os10g03360.1	70.5219	58.4852	51.0454	56.493	50.3637	56.8969	63.1315		PF02458
AP13CTG27703	AP13CTG27703_s_at		Pavir.Hb00966	AT5G41040.1	0	35.1	LOC_Os11g31090.1	55.3304	38.3193	41.3212	37.7918	47.9556	67.1588	39.8919		PF02458
AP13ISTG72345	AP13ITG72345_s_at		Pavir.Ba01939	0	0		LOC_Os04g56910.1	100.427	108.383	148.908	103.25	118.603	159.169	127.787		PF02458
	AP13ITG70124-RC_at		Pavir.Da01470	0	0		LOC_Os06g05300.1	308.687	596.344	487.278	326.288	550.914	404.093	489.848		PF02458
KanlCTG26493	KanlowCTG26493_s_at		Pavir.Da01470	0	0		LOC_Os06g05300.1	49.5221	56.1028	48.7502	44.9422	51.0734	53.2473	59.9912		PF02458
AP13ISTG45326	AP13ITG45326_at		Pavir.Da01470	0	0		LOC_Os06g05300.1	51.6251	45.5696	50.9543	41.6429	48.8411	51.3823	51.9238		PF02458
KanlCTG26493-RC	KanlowCTG26493RC_x_at		Pavir.Da01470	0	0		LOC_Os06g05300.1	33.5909	51.6251	41.1728	48.8403	41.4483	53.9884	42.3672		PF02458

## Sheet: Pectin_synthesis
PviUT sequence ID	Probe Set ID	Cluster	PvGene	Arabidopsis homology	Arab Nick name	Mapbin	Rice homology	T0_average	Ind_6H_average	Ind_1D_average	Ind_3D_average	Ind_7D_average	Unind_1D_average	Unind_7D_Average	classifation	Annotation	Ind_1D - Und_1D	Ind_7D - Und_7D
AP13CTG02428	AP13CTG02428_s_at		Pavir.Ba01601	AT3G61130.1	GAUT1,LGT1	10.4.1.1	LOC_Os09g36190.2	1418.35	1296.13	1565.45	1606.83	1332.4	1561.82	1461.76		Pectin-HG
KanlCTG39080	KanlowCTG39080_x_at		Pavir.Ba01601	AT3G61130.1	GAUT1,LGT1	10.4.1.1	LOC_Os09g36190.2	209.383	268.727	291.971	259.574	164.897	312.395	248.172		Pectin-HG
KanlCTG45137	KanlowCTG45137_s_at		Pavir.Bb02463	AT3G61130.1	GAUT1,LGT1	10.4.1.1	LOC_Os09g36190.2	70.0348	55.3304	89.2087	60.5477	47.4167	90.4293	55.8028		Pectin-HG
AP13CTG06302	AP13CTG06302_s_at	14	Pavir.Ia00945	AT3G61130.1	GAUT1,LGT1	10.4.1.1	LOC_Os06g49810.1	129.787	85.6274	102.281	99.0442	56.699	155.572	123.967		Pectin-HG	0	-1
AP13CTG19155	AP13CTG19155_at		Pavir.J03635	AT4G38270.2	GAUT3	26.2	LOC_Os10g21890.1	44.6318	59.3016	80.8793	83.2859	66.3452	74.4062	51.1143		Pectin-HG
AP13ISTG45524	AP13ITG45524_at	14	Pavir.Ba01579	AT5G47780.1	GAUT4	26.2	LOC_Os09g30280.1	138.141	63.1189	84.4178	112.986	66.7563	182.958	147.889		Pectin-HG
KanlCTG45315	KanlowCTG45315_at		Pavir.Bb02429	AT5G47780.1	GAUT4	26.2	LOC_Os09g30280.1	123.64	176.069	144.677	213.783	118.956	213.647	184.875		Pectin-HG
AP13ISTG76833	AP13ITG76833_at	12	Pavir.Bb02429	AT5G47780.1	GAUT4	26.2	LOC_Os09g30280.1	28.6408	31.125	83.097	142.025	81.2908	39.6568	52.0154		Pectin-HG
AP13ISTG63428	AP13ITG63428_at	13	Pavir.Bb02429	AT5G47780.1	GAUT4	26.2	LOC_Os09g30280.1	39.1245	17.8766	27.5798	17.5087	22.7324	52.5225	41.4721		Pectin-HG
KanlCTG56080	KanlowCTG56080_at	14	Pavir.Bb02429	AT5G47780.1	GAUT4	26.2	LOC_Os09g30280.1	35.0174	14.0257	25.0145	17.2677	21.8063	41.0197	34.1168		Pectin-HG
AP13ISTG63327	AP13ITG63327_at	13	Pavir.Bb02429	AT5G47780.1	GAUT4	26.2	LOC_Os09g30280.1	30.0647	23.1029	22.2992	21.4068	17.3985	36.1018	31.251		Pectin-HG
AP13ISTG62872	AP13ITG62872_at		Pavir.Fa01131	AT5G47780.1	GAUT4	26.2	LOC_Os08g23780.1	147.033	99.0442	106.594	100.427	91.6571	126.305	106.462		Pectin-HG
KanlCTG43804	KanlowCTG43804_at	16	Pavir.Fb01281	AT5G47780.1	GAUT4	26.2	LOC_Os08g23780.1	89.8845	77.1717	138.271	150.123	94.5508	205.566	162.477		Pectin-HG	-1	-1
KanlCTG37739	KanlowCTG37739_s_at	1	Pavir.Ha00394	AT5G47780.1	GAUT4	26.2	LOC_Os11g37980.1	58.0812	83.2859	88.54	61.8199	51.6377	126.07	113.142		Pectin-HG	0	-1
AP13CTG40527	AP13CTG40527_s_at	1	Pavir.Hb00414	AT5G47780.1	GAUT4	26.2	LOC_Os11g37980.1	86.8227	154.343	98.1057	121.938	71.943	176.812	153.497		Pectin-HG	-1	-1
KanlCTG20974	KanlowCTG20974_at		Pavir.Hb00414	AT5G47780.1	GAUT4	26.2	LOC_Os11g37980.1	49.18	56.1028	56.9306	58.0812	43.1193	65.3151	71.1531		Pectin-HG	0	-1
AP13ISTG51567	AP13ITG51567_at		Pavir.J09085	AT5G47780.1	GAUT4	26.2	LOC_Os08g23780.1	33.3589	56.8859	52.1628	58.4852	47.8535	51.6274	59.586		Pectin-HG
KanlCTG20761	KanlowCTG20761_s_at		Pavir.J24878	AT5G47780.1	GAUT4	26.2	LOC_Os08g23780.1	274.374	374.806	410.194	515.561	341.106	456.138	531.883		Pectin-HG	0	-1
KanlCTG40741	KanlowCTG40741_s_at		Pavir.J24878	AT5G47780.1	GAUT4	26.2	LOC_Os08g23780.1	227.544	282.088	317.843	388.023	278.939	362.242	420.992		Pectin-HG	0	-1
AP13CTG20100	AP13CTG20100_s_at	4	Pavir.J36995	AT5G47780.1	GAUT4	26.2	LOC_Os08g23780.1	344.892	484.382	537.567	719.076	414.49	585.463	684.013		Pectin-HG	0	-1
AP13CTG18174	AP13CTG18174_at	2	Pavir.Ba00237	AT2G38650.1	GAUT7,LGT7	26.2	LOC_Os07g48370.1	117.784	330.842	246.798	232.325	125.166	446.502	315.206		Pectin-HG	-1	-1
AP13ISTG76516	AP13ITG76516_at	2	Pavir.Bb03742	AT2G38650.1	GAUT7,LGT7	26.2	LOC_Os07g48370.1	131.599	487.751	304.086	333.144	185.906	391.792	297.851		Pectin-HG
AP13CTG13459	AP13CTG13459_at	5	Pavir.Ia03428	AT2G38650.1	GAUT7,LGT7	26.2	LOC_Os03g21250.1	104.691	129.787	100.283	80.4489	59.3491	283.893	181.756		Pectin-HG
KanlCTG42344	KanlowCTG42344_s_at	14	Pavir.J06019	AT2G38650.1	GAUT7,LGT7	26.2	LOC_Os05g40720.1	43.7133	27.2843	31.4661	39.1245	26.4157	57.3171	45.4339		Pectin-HG	-1	-1
AP13CTG04528	AP13CTG04528_at	9	Pavir.J33472	AT2G38650.1	GAUT7,LGT7	26.2	LOC_Os11g03160.1	21.4068	18.507	17.9557	12.9063	18.4712	88.3475	20.9484		Pectin-HG	-1	0
AP13CTG03295	AP13CTG03295_at	5	Pavir.Aa01945	AT3G25140.1	GAUT8,QUA1	10.4	LOC_Os02g29530.1	138.141	156.498	92.3333	100.427	53.8948	147.245	98.2617		Pectin-HG	-1	-1
AP13CTG09682	AP13CTG09682_s_at	5	Pavir.Ab01751	AT3G25140.1	GAUT8,QUA1	10.4	LOC_Os02g29530.1	608.874	754.826	369.389	448.822	224.935	572.882	370.812		Pectin-HG	-1	-1
	AP13ITG58467-RC_at		Pavir.Ab01751	AT3G25140.1	GAUT8,QUA1	10.4	LOC_Os02g29530.1	95.6704	89.2636	100.725	73.0089	98.0181	90.3318	95.6382		Pectin-HG
AP13ISTG56546-RC	AP13ITG56546RC_at	1	Pavir.Ab02999	AT3G02350.1	GAUT9	26.2	LOC_Os02g51130.1	150.123	2646.74	48.2547	35.0174	28.08	413.376	183.126		Pectin-HG	-1	-1
AP13ISTG56545-RC	AP13ITG56545RC_at	1	Pavir.Ab02999	AT3G02350.1	GAUT9	26.2	LOC_Os02g51130.1	8.57419	199.466	12.7897	19.6983	7.85726	13.005	9.99746		Pectin-HG
AP13CTG18775-RC	AP13CTG18775RC_s_at	5	Pavir.Da01437	AT3G02350.1	GAUT9	26.2	LOC_Os06g12280.1	335.461	413.001	402.604	274.374	219.399	550.225	338.718		Pectin-HG
KanlCTG40755	KanlowCTG40755_at		Pavir.Da01437	AT3G02350.1	GAUT9	26.2	LOC_Os06g12280.1	47.5048	60.5477	47.5321	46.8507	42.2075	43.173	42.8692		Pectin-HG
AP13CTG22610	AP13CTG22610_at	15	Pavir.J38422	AT3G02350.1	GAUT9	26.2	LOC_Os06g12280.1	61.3929	38.5859	82.0415	62.2499	29.738	115.636	61.9596		Pectin-HG	-1	-1
AP13CTG13308	AP13CTG13308_s_at		Pavir.Ga00357	AT2G20810.1	GAUT10,LGT4	26.2	LOC_Os04g54360.1	290.018	427.565	240.667	272.479	232.286	372.328	283.834		Pectin-HG
AP13_model_12067.m00007	AP13.12067.m00007_s_at		Pavir.Gb00398	AT2G20810.1	GAUT10,LGT4	26.2	LOC_Os04g54360.1	225.972	342.509	194.372	225.972	205.06	285.033	220.402		Pectin-HG	-1	0
KanlCTG47093	KanlowCTG47093_s_at		Pavir.Gb00398	AT2G20810.1	GAUT10,LGT4	26.2	LOC_Os04g54360.1	71.0124	76.1093	68.6214	48.1679	58.5088	95.1501	73.6169		Pectin-HG
AP13CTG00521	AP13CTG00521_at	2	Pavir.Ib01926	AT1G18580.1	GAUT11	26.2	LOC_Os03g30000.1	245.572	1323.37	409.156	433.534	389.816	464.743	321.022		Pectin-HG
KanlCTG45177	KanlowCTG45177_s_at	1	Pavir.Ib01926	AT1G18580.1	GAUT11	26.2	LOC_Os03g30000.1	240.518	929.3	332.765	344.892	344.372	424.068	313.671		Pectin-HG
KanlCTG44291	KanlowCTG44291_at		Pavir.Ib01926	AT1G18580.1	GAUT11	26.2	LOC_Os03g30000.1	709.176	734.185	689.535	515.561	739.518	709.129	711.195		Pectin-HG
AP13CTG00768	AP13CTG00768_s_at		Pavir.Ia04670	AT5G15470.1	GAUT14	26.2	LOC_Os03g11330.1	221.322	276.282	246.017	162.017	189.486	309.798	191.428		Pectin-HG
AP13CTG11451	AP13CTG11451_s_at	3	Pavir.Ia04670	AT5G15470.1	GAUT14	26.2	LOC_Os03g11330.1	66.7178	101.125	137.407	88.0347	79.53	133.302	76.9335		Pectin-HG
KanlCTG28730	KanlowCTG28730_at		Pavir.Ea02651	AT3G58790.1	GAUT15	26.2	LOC_Os01g52710.1	344.892	247.28	282.91	240.518	271.293	275.592	295.724		Pectin-HG
AP13ISTG57693-RC	AP13ITG57693RC_s_at	5	Pavir.Ea02651	AT3G58790.1	GAUT15	26.2	LOC_Os01g52710.1	88.647	192.672	43.8663	24.4201	27.0649	39.5347	61.2875		Pectin-HG	0	-1
AP13ISTG57692-RC	AP13ITG57692RC_at	5	Pavir.Eb02656	AT3G58790.1	GAUT15	26.2	LOC_Os01g52710.1	59.3016	176.069	22.9152	10.5561	10.0762	19.2282	34.5313		Pectin-HG	0	-1
AP13ISTG57692	AP13ITG57692_s_at		Pavir.Eb02656	AT3G58790.1	GAUT15	26.2	LOC_Os01g52710.1	101.829	114.563	94.0097	95.0095	98.371	89.2693	95.8452		Pectin-HG
AP13CTG07628	AP13CTG07628_at	1	Pavir.Ca02507	AT3G01040.1	GAUT13		LOC_Os12g38930.1	186.108	357.054	167.628	182.278	227.019	204.696	202.067		Pectin-HG
AP13CTG03163	AP13CTG03163_s_at	5	Pavir.J34409	AT1G78240.1	OSU1,QUA2,TSD2	20.2.3	LOC_Os02g51860.1	256	306.555	156.053	198.088	87.3565	182.673	130.426		Pectin-HG
AP13ISTG56082	AP13ITG56082_s_at		Pavir.Gb01030	AT4G00740.1	QUA3	20.2.3	LOC_Os04g48140.1	123.64	94.3532	93.0745	131.599	98.0211	130.168	146.276		Pectin-HG
AP13_model_12334.m00008	AP13.12334.m00008_s_at		Pavir.J38799	AT2G35100.1	ARAD1	26.2	LOC_Os07g37960.1	40.7859	33.3589	35.3115	34.5353	44.4303	59.1883	40.2481		Pectin-RGI
AP13CTG05511	AP13CTG05511_s_at	1	Pavir.Ba00640	AT2G35100.1	ARAD1	26.2	LOC_Os07g37960.1	78.7932	95.0095	65.2527	80.4489	75.1791	131.328	79.6414		Pectin-RGI	-1	0
AP13CTG07641	AP13CTG07641_at	5	Pavir.Ba00640	AT2G35100.1	ARAD1	26.2	LOC_Os07g37960.1	64	64.8934	45.1521	62.2499	54.9094	106.075	62.0342		Pectin-RGI	-1	0
KanlCTG14929	KanlowCTG14929_s_at	5	Pavir.J38799	AT2G35100.1	ARAD1	26.2	LOC_Os07g37960.1	106.153	116.97	69.827	85.6274	81.4142	145.791	88.298		Pectin-RGI	-1	0
AP13CTG06439	AP13CTG06439_at	4	Pavir.Aa00624	AT2G33570.1	GALS1	35.2	LOC_Os02g48190.1	113.772	421.679	511.544	481.036	490.291	211.899	185.935		Pectin-RGI	1	1
AP13CTG16971	AP13CTG16971_s_at		Pavir.Aa00624	AT2G33570.1	GALS1	35.2	LOC_Os02g48190.1	85.6274	116.97	115.191	84.4485	131.639	122.028	141.57		Pectin-RGI
AP13CTG24299-RC	AP13CTG24299RC_at		Pavir.Db00734	AT2G33570.1	GALS1	35.2	LOC_Os06g41910.1	106.891	90.5097	112.907	77.1717	62.3416	95.2103	80.7368		Pectin-RGI
AP13ISTG68065	AP13ITG68065_at		Pavir.Db01763	AT2G33570.1	GALS1	35.2	LOC_Os06g22330.1	630.346	537.455	649.198	522.758	629.328	565.044	642.343		Pectin-RGI
KanlCTG12518	KanlowCTG12518_at	4	Pavir.Db01763	AT2G33570.1	GALS1	35.2	LOC_Os06g22330.1	14.2215	32.2226	48.7057	53.0765	31.4282	28.105	24.9942		Pectin-RGI
AP13CTG14035	AP13CTG14035_at	4	Pavir.J20866	AT4G01220.1	RGXT4	10.4.3.6	LOC_Os05g32120.1	128.89	210.839	228.259	254.232	217.311	291.163	218.651		Pectin-RGII	-1	0
AP13ISTG63440	AP13ITG63440_at	4	Pavir.J14339	AT4G01220.2	RGXT4	10.4.3.6	LOC_Os05g32120.1	120.259	209.383	246.931	280.139	235.088	304.001	239.306		Pectin-RGII
AP13ISTG55567	AP13ITG55567_s_at		Pavir.Gb01535	AT5G49180.1	PME58	10.8.1	LOC_Os04g38560.1	129.787	96.3358	102.528	92.4115	99.4216	97.1973	125.183
KanlCTG25317	KanlowCTG25317_s_at		Pavir.Ba00133	AT1G53830.1	ATPME2,PME2	10.8.1	LOC_Os07g47830.1	72.0037	63.1189	85.31	79.3413	78.6741	65.5912	69.3794
AP13CTG29622	AP13CTG29622_at	13	Pavir.Ia02028	AT3G29090.1	ATPME31,PME31	10.8.1	LOC_Os10g26680.1	55.3304	13.1775	7.40213	9.12611	26.229	11.961	12.3929
KanlCTG38247	KanlowCTG38247_at		Pavir.Fa00782	AT4G33220.1	ATPME44,PME44	10.8.1	LOC_Os08g34900.1	49.5221	52.3457	47.9073	48.5029	53.0087	49.391	47.7279

## Sheet: Pectin-ester
PviUT sequence ID	Probe Set ID	Cluster	PvGene	Arabidopsis homology	Arab Nick name	Mapbin	Rice homology	T0_average	Ind_6H_average	Ind_1D_average	Ind_3D_average	Ind_7D_average	Unind_1D_average	Unind_7D_Average	classifation	Annotation	Ind_1D - Und_1D	Ind_7D - Und_7D
KanlCTG25317	KanlowCTG25317_s_at		Pavir.Ba00133	AT1G53830.1	ATPME2,PME2	10.8.1	LOC_Os07g47830.1	72.0037	63.1189	85.31	79.3413	78.6741	65.5912	69.3794
KanlCTG47092	KanlowCTG47092_s_at	9	Pavir.Da01897	AT2G26440.1	0	10.8.1	LOC_Os06g09340.1	150.123	91.1392	58.2907	31.3414	102.426	75.3037	76.5299
KanlCTG26667	KanlowCTG26667_s_at		Pavir.J12068	AT2G26440.1	0	10.8.1	LOC_Os06g09340.1	116.162	99.7331	104.714	106.891	105.353	99.9263	109.245
AP13CTG10509-RC	AP13CTG10509RC_s_at		Pavir.J12068	AT2G26440.1	0	10.8.1	LOC_Os06g09340.1	48.8403	56.1028	43.7551	34.5353	45.2709	47.4114	47.1081
AP13ISTG70164	AP13ITG70164_at		Pavir.Ib01404	AT3G05610.1	0	10.8.1	LOC_Os03g18860.1	40.7859	49.8665	55.8678	49.18	49.7197	60.5237	46.3654
	AP13ITG59405-RC_at		Pavir.Eb00953	AT3G05620.1	0	10.8.1	LOC_Os01g15039.1	328.557	274.374	305.096	240.518	286.03	318.581	291.475
	AP13ITG59404-RC_at		Pavir.Eb00953	AT3G05620.1	0	10.8.1	LOC_Os01g15039.1	200.854	195.361	150.766	139.102	168.397	146.718	160.155
AP13ISTG56460	AP13ITG56460_s_at		Pavir.Ea01832	AT3G17060.1	0	10.8.1	LOC_Os03g19610.1	53.4456	46.2057	45.9699	31.5594	36.0412	37.9773	42.8173
AP13CTG29622	AP13CTG29622_at	13	Pavir.Ia02028	AT3G29090.1	ATPME31,PME31	10.8.1	LOC_Os10g26680.1	55.3304	13.1775	7.40213	9.12611	26.229	11.961	12.3929
AP13ISTG70510	AP13ITG70510_at		Pavir.J38798	AT3G43270.1	0	10.8.1	LOC_Os08g34900.1	93.0542	68.5935	78.2659	76.1093	70.2206	61.6098	76.7051
AP13ISTG68961	AP13ITG68961_s_at	5	Pavir.J38798	AT3G43270.1	0	10.8.1	LOC_Os08g34900.1	83.8652	95.0095	54.8888	37.7918	82.8306	49.9461	61.7065
	AP13ITG71651-RC_at		Pavir.J00347	AT3G43270.1	0	10.8.1	LOC_Os08g34900.1	29.2426	34.0598	49.6768	41.3553	54.2241	48.6675	40.8012
	AP13ITG66075-RC_at		Pavir.J05444	AT3G49220.1	0	10.8.1	LOC_Os02g54190.1	81.0084	63.1189	60.2951	53.0765	60.6554	63.799	68.5764
AP13ISTG41170	AP13ITG41170_at	5	Pavir.Ea01491	AT4G02330.1	ATPMEPCRB	10.8.1	LOC_Os01g20980.1	699.413	484.382	73.4188	79.8932	72.3653	104.253	96.5985
AP13CTG24054	AP13CTG24054_x_at		Pavir.Eb02385	AT4G02330.1	ATPMEPCRB	10.8.1	LOC_Os01g20980.1	302.334	296.112	209.366	158.683	214.219	215.995	219.272
AP13ISTG73576	AP13ITG73576_at	5	Pavir.Eb02385	AT4G02330.1	ATPMEPCRB	10.8.1	LOC_Os01g20980.1	72.5046	93.7015	7.90151	7.94474	7.23524	8.06392	9.28673
KanlCTG38247	KanlowCTG38247_at		Pavir.Fa00782	AT4G33220.1	ATPME44,PME44	10.8.1	LOC_Os08g34900.1	49.5221	52.3457	47.9073	48.5029	53.0087	49.391	47.7279
AP13CTG27209	AP13CTG27209_s_at		Pavir.Ea03647	AT5G09760.1	0	10.8.1	LOC_Os01g65790.1	433.534	357.054	425.712	413.001	391.285	453.317	426.937
AP13CTG30319-RC	AP13CTG30319RC_at		Pavir.J09945	AT5G09760.1	0	10.8.1	LOC_Os04g35770.1	163.144	190.019	203.933	235.568	202.31	254.199	215.072
KanlCTG13319	KanlowCTG13319_s_at		Pavir.J03458	AT5G09760.1	0	10.8.1	LOC_Os01g65790.1	112.986	84.4485	86.1128	75.0614	71.3986	90.949	92.9586
AP13ISTG44850	AP13ITG44850_s_at		Pavir.J03458	AT5G09760.1	0	10.8.1	LOC_Os01g65790.1	35.5062	36.0019	30.6793	28.6408	24.1972	38.9381	44.2002			0	-1
KanlCTG20874	KanlowCTG20874_s_at		Pavir.J16591	AT5G19730.1	0	10.8.1	LOC_Os05g44600.1	58.4852	43.4113	44.5991	43.1115	33.6495	32.6409	39.9747
KanlCTG42356	KanlowCTG42356_at		Pavir.J17070	AT5G47500.1	0	10.8.1	LOC_Os04g46740.1	48.8403	54.9482	55.4819	45.5696	54.4034	46.9864	45.5355
AP13ISTG55567	AP13ITG55567_s_at		Pavir.Gb01535	AT5G49180.1	0	10.8.1	LOC_Os04g38560.1	129.787	96.3358	102.528	92.4115	99.4216	97.1973	125.183
	AP13ITG61580-RC_at		Pavir.J06977	AT5G53370.1	ATPMEPCRF,PMEPCRF	10.8.1	LOC_Os02g54190.1	87.4266	66.257	69.3207	54.9482	66.7702	68.5859	65.1986
KanlCTG38176-RC	KanlowCTG38176RC_at		Pavir.J27450	AT5G53370.1	ATPMEPCRF,PMEPCRF	10.8.1	LOC_Os01g21034.1	41.9326	42.8137	42.8599	40.5042	45.7165	39.9297	53.8023
AP13ISTG67053-RC	AP13ITG67053RC_at	5	Pavir.Eb02306	AT2G46930.1	0	10.8.2	LOC_Os01g21630.1	83.2859	91.7731	27.3194	15.1369	10.2413	602.497	200.369			-1	0
AP13CTG61027	AP13CTG61027_at	13	Pavir.Eb02304	AT2G46930.1	0	10.8.2	LOC_Os01g21630.1	64	34.5353	31.9483	49.5221	27.6838	185.437	95.4682
AP13CTG10801-RC	AP13CTG10801RC_at	9	Pavir.Ba00334	AT3G05910.1	0	10.8.2	LOC_Os07g44070.1	837.532	494.559	289.27	407.315	78.1652	851.891	353.257			-1	0
AP13CTG03165	AP13CTG03165_at	5	Pavir.J06845	AT3G05910.1	0	10.8.2	LOC_Os07g44070.1	265.028	196.72	93.1473	112.986	29.4749	111.932	62.4157
AP13ISTG71292	AP13ITG71292_at	5	Pavir.J04866	AT3G09410.1	0	10.8.2	LOC_Os01g66830.1	364.557	770.686	47.0539	38.5859	76.5217	294.415	569.185
AlamCTG07736	AlamoCTG07736_at	1	Pavir.J20649	AT3G09410.1	0	10.8.2	LOC_Os01g66830.1	235.568	321.795	290.116	160.898	235.296	288.874	416.237
OthsCTG18398	OTHSWCTG18398_s_at	12	Pavir.J20648	AT3G09410.1	0	10.8.2	LOC_Os01g66830.1	167.73	227.544	366.557	467.882	479.993	223.201	258.552			0	1
KanlCTG11841	KanlowCTG11841_s_at		Pavir.Ea04174	AT3G09410.1	0	10.8.2	LOC_Os01g74330.1	173.645	242.191	204.294	164.279	171.685	288.391	189.384			-1	0
AP13CTG13799	AP13CTG13799_s_at	12	Pavir.J03825	AT3G09410.1	0	10.8.2	LOC_Os05g02120.1	126.238	164.279	268.996	315.173	270.966	210.457	175.999
KanlCTG09579	KanlowCTG09579_s_at	1	Pavir.Eb04062	AT3G09410.1	0	10.8.2	LOC_Os01g74330.1	173.645	290.018	170.323	166.572	144.697	279.5	180.03			-1	0
AP13ISTG68911	AP13ITG68911_at	5	Pavir.J04866	AT3G09410.1	0	10.8.2	LOC_Os01g66830.1	64.8934	72.0037	16.964	14.8254	20.0097	66.0018	88.9224
KanlCTG21204	KanlowCTG21204_at		Pavir.Ca00635	AT3G09410.1	0	10.8.2	LOC_Os05g02120.1	76.1093	89.2636	108.897	103.968	96.8466	85.0451	97.4756
AP13CTG31892	AP13CTG31892_x_at	12	Pavir.J20648	AT3G09410.1	0	10.8.2	LOC_Os01g66830.1	29.0406	31.779	49.1092	43.7133	61.3496	32.0747	37.1972			0	1
OthsCTG22735	OTHSWCTG22735_at	8	Pavir.J20649	AT3G09410.1	0	10.8.2	LOC_Os01g66830.1	20.393	28.2465	46.1361	39.6706	58.4241	29.4986	34.2173			0	1
OthsCTG20603	OTHSWCTG20603_s_at	13	Pavir.Ab02782	AT4G19420.1	0	10.8.2	LOC_Os02g47400.1	274.374	82.7106	103.029	84.4485	68.0078	108.302	73.2784
AP13CTG19096	AP13CTG19096_s_at	13	Pavir.Aa01047	AT4G19420.1	0	10.8.2	LOC_Os02g47400.1	164.279	81.5719	85.6328	78.249	49.8811	82.5309	60.3297
AP13ISTG68904	AP13ITG68904_s_at	13	Pavir.Ab02782	AT4G19420.1	0	10.8.2	LOC_Os02g47400.1	153.277	30.0647	74.2186	29.2426	41.313	71.7804	45.2174
AP13ISTG43072	AP13ITG43072_s_at		Pavir.J36868	AT1G23200.1	0	10.8.99	LOC_Os01g57854.1	83.2859	48.5029	78.9353	57.68	64.1836	57.1386	57.841
	AP13ITG68653-RC_at		Pavir.J36868	AT1G23200.1	0	10.8.99	LOC_Os01g57854.1	42.2243	42.8137	45.477	43.1115	42.0571	53.2195	52.6857
AP13CTG23994	AP13CTG23994_s_at		Pavir.Bb03607	AT4G02320.1	0	10.8.99	LOC_Os07g47830.1	54.5686	44.6318	39.3385	30.91	39.7785	41.4884	40.8198
AP13CTG09441	AP13CTG09441_at	9	Pavir.Ib01689	AT5G48450.1	sks3	10.8.99	LOC_Os01g01030.1	238.856	118.603	124.467	38.3193	19.37	418.033	134.851			-1	-1
AP13ISTG46595	AP13ITG46595_at	9	Pavir.J00713	AT5G48450.1	sks3	10.8.99	LOC_Os01g01030.1	105.42	49.18	92.922	45.5696	18.9415	148.288	60.0641			-1	-1

## Sheet: Cell_wall_protein
PviUT sequence ID	Probe Set ID	Cluster	PvGene	Arabidopsis homology	Arab Nick name	Mapbin	Rice homology	T0_average	Ind_6H_average	Ind_1D_average	Ind_3D_average	Ind_7D_average	Unind_1D_average	Unind_7D_Average	classifation	Annotation	Ind_1D - Und_1D	Ind_7D - Und_7D
KanlCTG39859	KanlowCTG39859_at		Pavir.Bb03093	AT2G20870.1	0	10.5	LOC_Os07g37850.1	44.6318	47.5048	42.9582	68.5935	49.1318	44.0822	47.9225
KanlCTG14492	KanlowCTG14492_s_at	15	Pavir.J31011	AT2G20870.1	0	10.5	LOC_Os07g37850.1	326.288	159.786	301.068	407.315	309.702	306.91	433.593
KanlCTG09752	KanlowCTG09752_s_at	5	Pavir.J31011	AT2G20870.1	0	10.5	LOC_Os07g37850.1	58.4852	63.5579	39.0024	24.0839	41.5369	48.1046	66.756
KanlCTG14729	KanlowCTG14729_at		Pavir.J31011	AT2G20870.1	0	10.5	LOC_Os07g37850.1	55.3304	49.18	44.4058	41.6429	43.1912	42.9591	46.2986			0	-1
AP13CTG31435	AP13CTG31435_at	5	Pavir.Ab00848	AT3G58800.1	0	10.5	LOC_Os02g13650.1	149.086	116.97	45.4217	38.8542	35.8584	71.4516	58.939
AP13ISTG54174	AP13ITG54174_at		Pavir.Eb03129	AT3G58800.1	0	10.5	LOC_Os01g54440.1	477.713	354.588	432.457	328.557	422.347	415.082	458.766
AP13CTG14569	AP13CTG14569_at	13	Pavir.Eb03129	AT3G58800.1	0	10.5	LOC_Os01g54440.1	321.795	44.6318	62.2581	50.2134	51.994	78.5982	62.6478
AP13ISTG54175	AP13ITG54175_at		Pavir.Eb03129	AT3G58800.1	0	10.5	LOC_Os01g54440.1	151.167	116.162	124.821	116.162	139.239	138.224	153.11			0	-1
	AP13ITG77803-RC_s_at	13	Pavir.J15883	AT3G58800.1	0	10.5	LOC_Os01g54440.1	1128.35	177.294	198.45	216.767	169.481	259.617	247.153
AlamCTG05486	AlamoCTG05486_s_at	14	Pavir.Gb01974	AT3G48530.1	KING1	10.5	LOC_Os04g31340.1	4039.61	191.341	774.409	792.353	785.625	373.1	768.215
AP13CTG09763	AP13CTG09763_s_at	14	Pavir.Gb01974	AT3G48530.1	KING1	10.5	LOC_Os04g31340.1	471.136	41.0696	73.8742	139.102	77.5736	51.1736	79.8917
KanlCTG42494	KanlowCTG42494_at		Pavir.J07636	AT3G48530.1	KING1	10.5	LOC_Os01g69240.1	76.6386	64.8934	68.7525	50.2134	72.6889	77.0014	69.3867
AP13ISTG51240	AP13ITG51240_s_at	14	Pavir.J11458	AT3G48530.1	KING1	10.5	LOC_Os04g31340.1	5955.47	910.175	1738.6	1833.01	1807.12	1213.63	1909.19
AP13CTG35280	AP13CTG35280_s_at	14	Pavir.J11458	AT3G48530.1	KING1	10.5	LOC_Os04g31340.1	4705.07	250.732	883.53	1097.5	942.272	425.202	908.356
AP13ISTG44022	AP13ITG44022_at	13	Pavir.J11458	AT3G48530.1	KING1	10.5	LOC_Os04g31340.1	216.767	15.6707	21.8718	22.3159	75.9678	18.9895	31.3015
AP13CTG23898	AP13CTG23898_at	5	Pavir.J33924	AT4G26320.1	AGP13	10.5.1.1	0	922.88	975.501	127.17	126.238	121.191	774.299	398.987			-1	0
AP13ISTG74104	AP13ITG74104_at	5	Pavir.J33924	AT4G26320.1	AGP13	10.5.1.1	0	120.259	157.586	12.9459	13.3614	15.9811	174.21	66.5327			-1	-1
AP13ISTG74603	AP13ITG74603_at	5	Pavir.Aa02703	AT2G46330.1	AGP16,ATAGP16	10.5.1.1	LOC_Os02g16500.1	50.2134	49.8665	40.3937	30.2738	28.6823	75.2027	50.094
AP13ISTG65828	AP13ITG65828_s_at	5	Pavir.Ab01065	AT2G46330.1	AGP16,ATAGP16	10.5.1.1	LOC_Os02g16500.1	855.13	709.176	478.009	278.204	203.844	1383.91	778.203			-1	0
AP13ISTG60650	AP13ITG60650_at	9	Pavir.J27011	AT2G46330.1	AGP16,ATAGP16	10.5.1.1	LOC_Os05g12580.1	2646.74	1226.22	3281.97	760.076	260.072	3580.8	1581.49
AP13ISTG53973	AP13ITG53973_s_at	1	Pavir.Eb02706	AT5G03170.1	ATFLA11,FLA11	10.5.1.1	LOC_Os01g47780.1	315.173	1924.14	529.261	352.139	111.277	187.656	145.656			1	0
	AP13ITG53972-RC_at		Pavir.Eb02706	AT5G03170.1	ATFLA11,FLA11	10.5.1.1	LOC_Os01g47780.1	95.6704	120.259	97.7938	86.2229	79.7963	75.2845	77.0242
AP13ISTG53971	AP13ITG53971_s_at	9	Pavir.J01243	AT5G03170.1	ATFLA11,FLA11	10.5.1.1	LOC_Os01g47780.1	560.278	270.597	542.817	129.787	75.2286	158.062	124.469
AP13ISTG42171-RC	AP13ITG42171RC_at	13	Pavir.J33491	AT5G03170.1	ATFLA11,FLA11	10.5.1.1	LOC_Os01g06580.1	719.076	198.088	68.9467	36.5044	14.3678	196.693	131.852			1	0
AP13ISTG42171	AP13ITG42171_s_at		Pavir.J33491	AT5G03170.1	ATFLA11,FLA11	10.5.1.1	LOC_Os01g06580.1	94.3532	97.6806	88.1044	83.8652	95.0956	92.0386	92.1684			-1	0
KanlCTG09036-RC	KanlowCTG09036RC_s_at	14	Pavir.J33491	AT5G03170.1	ATFLA11,FLA11	10.5.1.1	LOC_Os01g06580.1	51.2685	14.5203	32.5244	18.2522	14.1042	53.8083	18.6697
KanlCTG44260	KanlowCTG44260_s_at		Pavir.Ab03024	AT5G55730.1	FLA1	10.5.1.1	LOC_Os02g49420.1	126.238	99.0442	93.7896	84.4485	98.7456	89.2268	117.509
AP13ISTG54289	AP13ITG54289_at		Pavir.Ab03024	AT5G55730.1	FLA1	10.5.1.1	LOC_Os02g49420.1	60.1295	64	58.9898	57.2816	61.2927	59.1327	61.355
AP13ISTG71497	AP13ITG71497_at		Pavir.Da00348	AT5G55730.1	FLA1	10.5.1.1	LOC_Os09g07350.1	66.257	61.8199	59.1546	55.3304	59.9338	55.6058	56.8847
AP13ISTG56247	AP13ITG56247_at	13	Pavir.Fa00339	AT5G55730.1	FLA1	10.5.1.1	LOC_Os08g38270.1	477.713	237.207	217.527	155.417	182.736	254.508	239.174
AP13CTG24039	AP13CTG24039_at		Pavir.Fa00339	AT5G55730.1	FLA1	10.5.1.1	LOC_Os08g38270.1	143.013	145.009	150.411	106.153	91.4409	163.225	123.051
AP13CTG23377	AP13CTG23377_at	10	Pavir.Fa00989	AT5G55730.1	FLA1	10.5.1.1	LOC_Os08g23180.1	129.787	88.647	223.818	156.498	51.1288	139.683	151.076
AP13CTG23379	AP13CTG23379_at	9	Pavir.Fb01288	AT5G55730.1	FLA1	10.5.1.1	LOC_Os08g23180.1	781.445	487.751	365.116	300.246	160.662	663.868	498.137
AP13CTG58408	AP13CTG58408_at	16	Pavir.Ib00165	AT3G60900.1	FLA10	10.5.1.1	LOC_Os03g03600.1	474.413	337.794	1177.57	781.445	668.833	594.072	429.785
KanlCTG10618	KanlowCTG10618_s_at	13	Pavir.J04949	AT3G60900.1	FLA10	10.5.1.1	LOC_Os04g48490.1	66.257	35.7532	42.7699	29.8571	37.6212	41.941	36.3564			1	1
AP13ISTG72135	AP13ITG72135_at	16	Pavir.J37091	AT3G60900.1	FLA10	10.5.1.1	LOC_Os03g03600.1	40.5042	23.1029	151.684	77.1717	139.062	35.8429	40.686
KanlCTG05912	KanlowCTG05912_s_at	5	Pavir.Ca00931	AT5G44130.1	FLA13	10.5.1.1	LOC_Os01g47780.1	1418.35	982.286	756.823	288.015	155.483	878.573	685.755
AP13CTG22287	AP13CTG22287_at	5	Pavir.Ca00931	AT5G44130.1	FLA13	10.5.1.1	LOC_Os01g47780.1	497.999	352.139	337.812	126.238	83.9013	402.751	282.194			0	-1
KanlCTG27391	KanlowCTG27391_s_at		Pavir.Db00531	AT3G12660.1	FLA14	10.5.1.1	LOC_Os06g44660.1	88.647	75.5835	68.0097	67.6492	69.7524	63.7419	77.7564
	AP13ITG55900-RC_at		Pavir.J18243	AT3G52370.1	FLA15	10.5.1.1	LOC_Os07g06680.1	464.65	552.565	519.462	455.087	464.803	460.649	545.763
AP13ISTG55900	AP13ITG55900_at		Pavir.J18243	AT3G52370.1	FLA15	10.5.1.1	LOC_Os07g06680.1	82.7106	68.5935	65.1877	69.551	61.0514	61.1358	82.4316
AP13ISTG55899	AP13ITG55899_s_at		Pavir.J18243	AT3G52370.1	FLA15	10.5.1.1	LOC_Os07g06680.1	70.0348	64.8934	66.2897	56.8859	66.7934	60.246	70.9957
	AP13ITG55899-RC_s_at		Pavir.J18243	AT3G52370.1	FLA15	10.5.1.1	LOC_Os07g06680.1	39.6706	37.014	45.0669	36.0019	36.3849	37.9596	37.3846
AP13ISTG54290	AP13ITG54290_at		Pavir.Aa00695	AT4G12730.1	FLA2	10.5.1.1	LOC_Os02g49420.1	82.1393	85.0359	66.8595	55.7152	67.5494	74.6172	75.8226
AP13CTG23192	AP13CTG23192_s_at	16	Pavir.Ba02578	AT4G12730.1	FLA2	10.5.1.1	LOC_Os09g07350.1	564.175	451.944	2533.85	1176.27	1069.34	606.646	379.303
AP13ISTG70152	AP13ITG70152_at		Pavir.Ba02578	AT4G12730.1	FLA2	10.5.1.1	LOC_Os09g07350.1	333.144	274.374	302.132	294.067	301.451	285.93	295.552
KanlCTG37560	KanlowCTG37560_at		Pavir.Bb01370	AT4G12730.1	FLA2	10.5.1.1	LOC_Os09g07350.1	45.8866	49.5221	50.75	37.7918	45.3497	43.145	43.9977			1	0
KanlCTG17141	KanlowCTG17141_s_at		Pavir.Fa01391	AT2G24450.1	FLA3	10.5.1.1	LOC_Os06g44660.1	88.0347	79.3413	84.2646	75.0614	78.6565	76.8198	78.3851
KanlCTG45945	KanlowCTG45945_s_at	1	Pavir.Ca00932	AT2G20520.1	FLA6	10.5.1.1	LOC_Os05g48900.1	2418.67	4389.98	4281.27	1734.13	2385.9	5056.89	2088.65
AP13CTG31705-RC	AP13CTG31705RC_s_at	1	Pavir.Ca00932	AT2G20520.1	FLA6	10.5.1.1	LOC_Os05g48900.1	1269.46	2194.99	2091.03	1200.98	1360.78	2507.65	1209.63
KanlCTG26210	KanlowCTG26210_s_at	9	Pavir.Ca00932	AT2G20520.1	FLA6	10.5.1.1	LOC_Os05g48900.1	843.357	704.277	1326.69	377.413	750.577	1685.4	717.992
KanlCTG21448	KanlowCTG21448_s_at	5	Pavir.Ca00932	AT2G20520.1	FLA6	10.5.1.1	LOC_Os05g48900.1	464.65	430.539	733.868	174.853	383.238	954.955	388.224
AP13CTG31705	AP13CTG31705_s_at	1	Pavir.Ca00932	AT2G20520.1	FLA6	10.5.1.1	LOC_Os05g48900.1	95.6704	174.853	91.0143	77.1717	72.0329	113.188	78.9817
KanlCTG13364	KanlowCTG13364_at		Pavir.J12963	AT2G20520.1	FLA6	10.5.1.1	LOC_Os02g20540.1	83.8652	83.8652	68.8036	62.6829	68.1193	62.3975	66.7507
KanlCTG13364-RC	KanlowCTG13364RC_at		Pavir.J12963	AT2G20520.1	FLA6	10.5.1.1	LOC_Os02g20540.1	56.1028	41.6429	51.8727	54.1917	49.4408	46.473	49.1436
AP13CTG28065	AP13CTG28065_s_at	13	Pavir.Fa00514	AT2G04780.1	FLA7	10.5.1.1	LOC_Os09g30486.1	501.463	196.72	242.484	196.72	234.153	352.847	255.946
OthsSGLT30710	OTHSWSLT30710_s_at	14	Pavir.Fa00514	AT2G04780.1	FLA7	10.5.1.1	LOC_Os09g30486.1	151.167	30.0647	72.8592	35.7532	62.9267	112.96	88.5591
OthsCTG21859	OTHSWCTG21859_at		Pavir.Fb02000	AT2G04780.1	FLA7	10.5.1.1	LOC_Os09g30486.1	52.3457	36.5044	39.4911	29.8571	38.5897	41.5523	44.0863
AP13ISTG43189	AP13ITG43189_s_at	13	Pavir.Fb02052	AT2G04780.1	FLA7	10.5.1.1	LOC_Os09g30486.1	55.7152	30.91	35.2839	28.443	27.5033	37.2859	62.0972
AP13CTG23985	AP13CTG23985_s_at		Pavir.J34255	AT2G04780.1	FLA7	10.5.1.1	LOC_Os09g30486.1	88.647	115.36	114.089	103.968	68.8981	109.9	78.9965
OthsCTG14005	OTHSWCTG14005_at	2	Pavir.Ea03343	AT3G46550.1	SOS5	10.5.1.1	LOC_Os01g62380.1	60.5477	148.056	115.341	148.056	45.6711	113.066	74.8146
AP13CTG23441-RC	AP13CTG23441RC_at	1	Pavir.Eb03672	AT3G46550.1	SOS5	10.5.1.1	LOC_Os01g62380.1	203.657	374.806	321.272	310.834	146.175	396.772	271.245
AP13CTG23441	AP13CTG23441_at		Pavir.Eb03672	AT3G46550.1	SOS5	10.5.1.1	LOC_Os01g62380.1	47.1766	37.5307	42.8866	33.8246	36.3608	44.0607	41.6813
AP13ISTG60955-RC	AP13ITG60955RC_s_at		Pavir.J40016	AT3G46550.1	SOS5	10.5.1.1	LOC_Os05g38500.1	272.479	199.466	238.579	181.019	202.599	289.694	251.341
KanlCTG30350-RC	KanlowCTG30350RC_at	14	Pavir.J40016	AT3G46550.1	SOS5	10.5.1.1	LOC_Os05g38500.1	177.294	61.8199	107.995	143.013	66.2904	180.352	149.819
KanlCTG30350	KanlowCTG30350_s_at		Pavir.J40016	AT3G46550.1	SOS5	10.5.1.1	LOC_Os05g38500.1	107.635	79.8932	75.9053	76.1093	75.0919	78.802	82.0886
AP13ISTG60955	AP13ITG60955_at		Pavir.J40016	AT3G46550.1	SOS5	10.5.1.1	LOC_Os05g38500.1	86.2229	79.3413	69.8925	54.9482	64.0164	72.9554	66.5611			0	-1
AP13ISTG60983	AP13ITG60983_at		Pavir.Ib00908	AT4G38770.1	ATPRP4,PRP4	10.5.2	LOC_Os03g14140.1	70.5219	51.2685	43.6542	55.3304	53.9696	41.733	53.28
KanlCTG11164	KanlowCTG11164_at		Pavir.Ib00908	AT4G38770.1	ATPRP4,PRP4	10.5.2	LOC_Os03g14140.1	52.3457	55.3304	41.2181	37.5307	41.0257	42.4351	44.7212
KanlCTG39869-RC	KanlowCTG39869RC_at		Pavir.Ca02327	AT2G15880.1	0	10.5.3	LOC_Os12g35710.1	173.645	252.476	241.85	221.322	253.465	229.955	241.485
AP13ISTG61179	AP13ITG61179_at		Pavir.Ca02327	AT2G15880.1	0	10.5.3	LOC_Os12g35710.1	54.5686	70.0348	51.4054	44.9422	59.4472	49.4504	56.9069
AP13ISTG69780	AP13ITG69780_at		Pavir.J06882	AT2G15880.1	0	10.5.3	LOC_Os12g35710.1	120.259	107.635	106.468	79.3413	110.532	99.5757	109.942
AP13CTG24489	AP13CTG24489_at		Pavir.Ea01334	AT3G19020.1	0	10.5.3	LOC_Os01g25460.1	340.144	276.282	402.599	224.411	335.865	347.233	320.213
KanlCTG43090	KanlowCTG43090_at		Pavir.J39952	AT3G19020.1	0	10.5.3	LOC_Os12g35710.1	119.428	90.5097	136.844	91.1392	122.575	115.235	121.914
KanlCTG38641	KanlowCTG38641_x_at	13	Pavir.Ba03727	AT3G22800.1	0	10.5.3	LOC_Os07g07990.1	152.219	89.2636	102.333	72.5046	75.3969	118.787	84.2937			1	1
AP13ISTG37113	AP13ITG37113_at	13	Pavir.Ib04078	AT3G22800.1	0	10.5.3	LOC_Os03g43650.1	2120.22	398.932	475.021	814.629	742.38	168.817	359.906
AP13ISTG37114	AP13ITG37114_s_at	12	Pavir.Ib04078	AT3G22800.1	0	10.5.3	LOC_Os03g43650.1	19.1597	42.2243	237.031	242.191	706.36	25.2988	25.8545
AP13CTG26970	AP13CTG26970_s_at		Pavir.Bb00412	AT3G24480.1	0	10.5.3	LOC_Os07g07990.1	5442.3	4544.8	4884.17	4672.57	3203.75	4817.87	5553.01			0	-1
KanlCTG02280	KanlowCTG02280_s_at	5	Pavir.Bb00412	AT3G24480.1	0	10.5.3	LOC_Os07g07990.1	2272.4	1807.78	1543.76	1060.11	1012.87	1760.61	1975.4
KanlCTG20276	KanlowCTG20276_at	14	Pavir.Eb00346	AT3G24480.1	0	10.5.3	LOC_Os05g08770.1	144.007	58.4852	125.796	89.2636	78.1855	126.262	151.885
AP13ISTG77703-RC	AP13ITG77703RC_s_at		Pavir.Eb00346	AT3G24480.1	0	10.5.3	LOC_Os05g08770.1	73.5167	58.892	61.6714	50.2134	61.2029	54.6416	61.2333			0	-1
AP13CTG12290	AP13CTG12290_s_at		Pavir.Ga01327	AT4G06744.1	0	10.5.3	LOC_Os04g42620.1	85.6274	72.0037	71.5755	71.0124	81.6921	66.2084	72.9674
VS16ISTG15832	VS16ITG15832_s_at	11	Pavir.Gb01295	AT4G06744.1	0	10.5.3	LOC_Os04g42620.1	266.871	196.72	290.38	451.944	1263.9	179.658	229.448
KanlCTG42160	KanlowCTG42160_s_at	13	Pavir.J06176	AT4G06744.1	0	10.5.3	LOC_Os02g40260.1	232.325	43.1115	58.6157	59.3016	55.2813	47.3828	42.9448
KanlCTG39057	KanlowCTG39057_x_at	13	Pavir.J06176	AT4G06744.1	0	10.5.3	LOC_Os02g40260.1	93.0542	57.68	53.2166	60.5477	54.4146	45.1476	56.7751			0	1
KanlCTG28634	KanlowCTG28634_s_at		Pavir.J31077	AT4G06744.1	0	10.5.3	LOC_Os04g42620.1	200.854	186.108	212.368	164.279	199.659	193.527	198.735
AP13CTG23887	AP13CTG23887_s_at		Pavir.J31077	AT4G06744.1	0	10.5.3	LOC_Os04g42620.1	59.7141	51.6251	54.6485	51.6251	57.1569	57.7088	56.1989
AP13CTG26611	AP13CTG26611_s_at	6	Pavir.J09015	AT4G13340.1	0	10.5.3	LOC_Os05g08770.1	455.087	657.114	934.448	380.038	211.696	766.311	573.184
AP13CTG27072	AP13CTG27072_s_at	13	Pavir.J09985	AT4G13340.1	0	10.5.3	LOC_Os05g08770.1	544.958	205.074	57.8658	69.551	31.5001	726.662	444.369
AP13CTG11525	AP13CTG11525_at	12	Pavir.J12100	AT4G13340.1	0	10.5.3	LOC_Os03g58110.1	9.38268	11.4716	24.2366	18.7654	61.8197	8.87993	45.2849
KanlCTG31951	KanlowCTG31951_at	5	Pavir.J31604	AT4G13340.1	0	10.5.3	LOC_Os05g08770.1	159.786	224.411	81.7056	58.4852	65.299	187.354	173.071			-1	0
	AP13ITG75374-RC_at		Pavir.J36801	AT4G18670.1	0	10.5.3	LOC_Os05g08770.1	171.255	173.645	201.233	165.421	189.654	197.277	188.534
AP13ISTG73701	AP13ITG73701_at		Pavir.J22008	AT4G29240.1	0	10.5.3	LOC_Os05g09640.1	121.095	81.0084	86.249	77.1717	88.6697	99.884	100.356
KanlCTG25978	KanlowCTG25978_at		Pavir.Ea02980	AT2G42800.1	AtRLP29,RLP29	10.5.3	LOC_Os01g52880.1	55.3304	49.8665	52.6053	44.6318	44.2945	48.7247	45.5085
AP13ISTG41254	AP13ITG41254_at	13	Pavir.Ab02949	AT1G12040.1	LRX1	10.5.3	LOC_Os05g08770.1	109.896	39.6706	51.6794	32.6724	36.6612	78.7158	49.8525
KanlCTG15412	KanlowCTG15412_s_at		Pavir.Aa03325	AT1G62440.1	LRX2	10.5.3	LOC_Os05g08770.1	278.204	274.374	271.475	222.861	260.679	281.774	309.827
AP13ISTG41255	AP13ITG41255_at	13	Pavir.Aa03325	AT1G62440.1	LRX2	10.5.3	LOC_Os05g08770.1	111.43	44.0173	38.8009	23.7524	34.902	61.1483	68.2649
OthsCTG34059	OTHSWCTG34059_s_at	4	Pavir.Bb00398	AT3G22440.1	0	10.5.4	LOC_Os07g07680.1	4482.23	6427.31	5444.12	9089.59	5737.73	4738.58	7350.04
KanlCTG38487	KanlowCTG38487_s_at	13	Pavir.Bb00398	AT3G22440.1	0	10.5.4	LOC_Os07g07680.1	4211.15	137.187	75.8007	59.7141	29.7903	1059.53	642.414
AP13CTG01094	AP13CTG01094_at		Pavir.Bb00398	AT3G22440.1	0	10.5.4	LOC_Os07g07680.1	608.874	639.145	523.886	709.176	562.059	522.825	719.695
AP13CTG03193	AP13CTG03193_s_at		Pavir.Bb00398	AT3G22440.1	0	10.5.4	LOC_Os07g07680.1	221.322	324.034	293.862	385.343	308.158	348.685	389.791
OthsCTG16843	OTHSWCTG16843_at		Pavir.Bb00398	AT3G22440.1	0	10.5.4	LOC_Os07g07680.1	47.5048	58.892	48.935	64.4452	49.1855	54.2785	55.2079
KanlCTG14473	KanlowCTG14473_s_at		Pavir.Eb00340	AT3G22440.1	0	10.5.4	LOC_Os01g08580.1	238.856	306.555	411.479	300.246	414.142	474.764	385.01
KanlCTG45714	KanlowCTG45714_x_at		Pavir.Eb00340	AT3G22440.1	0	10.5.4	LOC_Os01g08580.1	133.436	134.364	129.934	112.986	119.195	118.562	128.996
AP13ISTG68257	AP13ITG68257_at		Pavir.Ib03870	AT3G22440.1	0	10.5.4	LOC_Os03g39129.1	48.1679	65.3448	70.7424	71.5064	73.5885	64.3062	66.0736
AP13CTG16706	AP13CTG16706_s_at		Pavir.Ib03871	AT3G22440.1	0	10.5.4	LOC_Os03g39129.1	139.102	85.0359	120.588	167.73	133.85	118.103	116.182
AP13CTG12156	AP13CTG12156_at		Pavir.Ia04882	AT4G14900.1	0	10.5.4	LOC_Os03g09310.1	95.6704	97.6806	140.105	186.108	130.966	122.967	138.45
	AP13ITG57694-RC_at		Pavir.Aa01172	AT4G16790.1	0	10.5.4	LOC_Os02g43900.1	50.5626	43.4113	45.1631	48.5029	43.5379	48.2384	52.0352
KanlCTG18090	KanlowCTG18090_at		Pavir.Gb00869	AT4G16790.1	0	10.5.4	LOC_Os04g46330.1	61.3929	56.8859	55.799	52.3457	59.8659	58.1494	56.6433
	AP13ITG70016-RC_at		Pavir.Ia02219	AT4G16790.1	0	10.5.4	LOC_Os10g41250.1	266.871	245.572	252.015	195.361	251.353	254.309	257.601
KanlCTG31020	KanlowCTG31020_at		Pavir.Ib02253	AT4G16790.1	0	10.5.4	LOC_Os10g41250.1	154.343	109.137	98.7304	86.2229	95.4609	112.262	105.303
AP13ISTG74241	AP13ITG74241_s_at		Pavir.Ib02253	AT4G16790.1	0	10.5.4	LOC_Os10g41250.1	57.68	46.8507	51.3881	46.8507	52.917	49.4541	51.9459
AP13CTG11481	AP13CTG11481_s_at		Pavir.Ea02850	AT4G28300.1	0	10.5.4	LOC_Os01g55050.2	328.557	221.322	239.774	200.854	222.503	219.64	275.777			0	1
KanlCTG10816	KanlowCTG10816_s_at		Pavir.Ea02850	AT4G28300.1	0	10.5.4	LOC_Os01g55050.2	232.325	157.586	190.495	181.019	208.14	191.952	224.58
KanlCTG35195	KanlowCTG35195_at		Pavir.Ea02850	AT4G28300.1	0	10.5.4	LOC_Os01g55050.2	48.8403	57.68	55.3994	45.5696	53.1251	50.4754	56.5528
KanlCTG19958	KanlowCTG19958_s_at		Pavir.Eb02724	AT4G28300.1	0	10.5.4	LOC_Os01g48220.1	60.5477	82.1393	81.4507	87.4266	91.9918	77.4563	70.9963
AP13CTG05643	AP13CTG05643_s_at		Pavir.Eb03162	AT4G28300.1	0	10.5.4	LOC_Os01g55050.2	407.315	210.839	213.181	207.937	244.233	226.654	328.347			0	-1
KanlCTG47207	KanlowCTG47207_s_at		Pavir.Eb03162	AT4G28300.1	0	10.5.4	LOC_Os01g55050.2	304.437	188.706	200.571	176.069	212.398	186.974	287.84
OthsCTG02476	OTHSWCTG02476_s_at	13	Pavir.J02714	AT4G28300.1	0	10.5.4	LOC_Os05g48760.1	1698.45	369.646	254.233	433.534	569.215	280.757	474.485
KanlCTG20171	KanlowCTG20171_s_at	14	Pavir.J12928	AT4G28300.2	0	10.5.4	LOC_Os01g48220.1	256	111.43	145.402	148.056	158.834	157.657	147.356
AP13CTG57631	AP13CTG57631_at		Pavir.Ia04503	AT5G51680.1	0	10.5.4	0	55.7152	47.8352	51.037	41.9326	50.7576	50.2423	50.9334
AP13CTG03259	AP13CTG03259_s_at		Pavir.Ga00131	AT5G16510.1	0	10.5.5	LOC_Os04g56520.1	1807.78	2164.77	3185.99	2856.44	2433.2	3421.3	2834.98
AP13CTG00229	AP13CTG00229_at		Pavir.Gb00164	AT5G16510.1	0	10.5.5	LOC_Os04g56520.1	302.334	398.932	484.382	398.932	373.734	564.217	484.571
KanlCTG43220	KanlowCTG43220_at	1	Pavir.Ia01436	AT5G15650.1	ATRGP2,RGP2	10.5.5	LOC_Os03g40270.1	23.9176	178.527	44.7302	21.7057	33.4996	174.954	110.106			-1	0
KanlCTG13564	KanlowCTG13564_s_at	1	Pavir.Ib03909	AT5G15650.1	ATRGP2,RGP2	10.5.5	LOC_Os03g40270.1	5148.73	13969.6	6234.56	4182.07	4950.52	11586.6	7547.48			-1	0
KanlCTG14713	KanlowCTG14713_s_at	1	Pavir.Ib03909	AT5G15650.1	ATRGP2,RGP2	10.5.5	LOC_Os03g40270.1	41.6429	69.0706	36.267	30.6965	29.2064	39.3768	53.8366
AP13CTG13925	AP13CTG13925_at		Pavir.Ib03909	AT5G15650.1	ATRGP2,RGP2	10.5.5	LOC_Os03g40270.1	56.1028	49.8665	64.8937	58.892	60.6997	54.6952	58.6283

[truncated: 9 more sheets: Lignin, Calcium_Transport, BR_signaling, ABA_signaling, GA_signaling, SA_signaling, JA_signaling, Cell cycle, Biotic stress]
