# Supplementary material for: Dynamic changes in transcriptome and cell wall composition underlying brassinosteroid-mediated lignification of switchgrass suspension cells
Source: Biotechnol Biofuels. 2017 Nov 30;10:266. doi: 10.1186/s13068-017-0954-2 (PMC5707915; doi:10.1186/s13068-017-0954-2)
Supplement: Supplementary file 6 — Additional file 6: Table S4. List of TFs co-expressed with lignin biosynthesis genes in switchgrass suspension cells. [file 13068_2017_954_MOESM6_ESM.xlsx]

## Sheet: TF family
Table S4. TF Co-expressed with lignin biosynthesis genes
TF Family	TF gene number
AP2	12
ARF	19
ARR-B	6
B3	11
BBR-BPC	3
BES1	2
C2H2	46
C3H	36
CAMTA	10
CO-like	7
CPP	5
DBB	6
Dof	8
E2F/DP	4
EIL	3
ERF	83
FAR1	14
G2-like	26
GATA	14
GRAS	34
GRF	2
GeBP	11
HB-PHD	3
HB-other	8
HD-ZIP	28
HRT-like	0
HSF	16
LBD	19
LFY	0
LSD	3
M-type	0
MIKC	14
MYB	72
MYB_related	34
NAC	73
NF-X1	4
NF-YA	14
NF-YB	6
NF-YC	1
NZZ/SPL	0
Nin-like	8
RAV	6
S1Fa-like	3
SAP	0
SBP	11
SRS	4
STAT	2
TALE	23
TCP	6
Trihelix	22
VOZ	2
WOX	3
WRKY	52
Whirly	3
YABBY	0
ZF-HD	1
bHLH	74
bZIP	64
Total	941

## Sheet: Coexpressed-TF
	HCT	C3H	F5H	PMTa	CSE	CCR2	PTAL	PAL	4CL	CCoAOMT	C4H	CCR1	CAD	COMTa	COMTb	PMTb
Probe Set ID	AP13CTG44530_s_at	AP13ITG41630_at	AP13ITG56842_at	AP13ITG57008_at	AP13ITG63270_at	AP13ITG69021_s_at	KanlowCTG00004_s_at	KanlowCTG00211_s_at	KanlowCTG00833RC_s_at	KanlowCTG00900_s_at	KanlowCTG11894_s_at	KanlowCTG19403_s_at	VS16ITG06742_s_at	KanlowCTG00989_s_at	AP13ITG62564_at	AP13CTG16683_at	TF	Arabidopsis homology	Nick Name	Positive	Negative
AP13CTG23462_at								-0.812007					-0.720805				AP2	AT2G28550.3	RAP2.7,TOE1	0	2
AP13CTG23984_at			-0.822854		0.789947		-0.825751						-0.790643		-0.756446		AP2	AT5G57390.1	AIL5,CHO1,EMK	1	4
AP13CTG28567_s_at								0.781035	0.772456	0.851783	0.790054						AP2	AT2G28550.3	RAP2.7,TOE1	4	0
AP13ITG45158-RC_at		0.724628															AP2	AT1G79700.2		1	0
AP13ITG54847_at		0.714984															AP2	AT1G79700.2		1	0
AP13ITG57019_s_at				0.701245													AP2	AT2G28550.3	RAP2.7,TOE1	1	0
KanlowCTG03814_s_at			0.750046			-0.816747	0.772141	0.912944	0.776292	0.862706	0.749863	0.714748	0.887067		0.757585		AP2	AT2G28550.3	RAP2.7,TOE1	9	1
KanlowCTG12321_s_at		-0.795593															AP2	AT5G57390.1	AIL5,CHO1,EMK	0	1
KanlowCTG15071_s_at						-0.847876						0.717889			0.736739	0.722914	AP2	AT1G79700.2		3	1
KanlowCTG21015_s_at		-0.737541															AP2	AT2G28550.3	RAP2.7,TOE1	0	1
KanlowCTG37646_s_at										0.809533							AP2			1	0
KanlowCTG37683_at										0.759631							AP2			1	0
AlamoCTG03765_s_at							-0.711517										ARF	AT5G20730.1	ARF7,BIP,IAA21,IAA23,IAA25,MSG1,NPH4,TIR5	0	1
AlamoCTG13808_s_at	-0.863099		-0.765155		0.882545		-0.700875	-0.878727	-0.841409	-0.764867	-0.863347	-0.844941	-0.820406		-0.780932	-0.721666	ARF	AT2G33860.1	ARF3,ETT	1	11
AP13CTG03359_at			0.713826	0.789732	-0.728395	-0.765296						0.764687	0.731607		0.839916	0.870171	ARF	AT2G46530.1	ARF11	6	2
AP13CTG05632_s_at					0.711876												ARF	AT5G37020.1	ARF8,ATARF8	1	0
AP13CTG07889_at	-0.766136				0.7839			-0.821343	-0.858778	-0.790863	-0.889417	-0.771268	-0.752208				ARF	AT1G30330.2	ARF6	1	7
AP13CTG09662_s_at	-0.72728											-0.759926					ARF	AT1G30330.1	ARF6	0	2
AP13CTG11516_s_at		-0.736913															ARF	AT1G30330.2	ARF6	0	1
AP13CTG11642_s_at			-0.717389	-0.762923	0.705664	0.849379		-0.813408		-0.776428	-0.729626	-0.83629	-0.849334		-0.828701	-0.793943	ARF	AT2G28350.1	ARF10	2	9
AP13CTG12598_at					0.732561							-0.734893					ARF	AT4G30080.1	ARF16	1	1
AP13CTG12943_s_at			-0.809558				-0.847253	-0.809209					-0.788265				ARF	AT2G33860.1	ARF3,ETT	0	4
AP13CTG13293_s_at						-0.780997						0.705637					ARF	AT5G62000.1	ARF1-BP,ARF2,HSS,ORE14	1	1
AP13CTG13775_s_at			0.714485	0.80701		-0.821113						0.802597	0.757302		0.891635	0.901889	ARF	AT2G46530.3	ARF11	6	1
AP13CTG14082_s_at	-0.762395				0.717909			-0.789603	-0.880697		-0.845781						ARF	AT1G30330.1	ARF6	1	4
AP13CTG36243_x_at	-0.763001				0.780187			-0.707321	-0.743658		-0.766713	-0.764599	-0.713648				ARF	AT2G33860.1	ARF3,ETT	1	6
KanlowCTG13989_s_at		-0.875305															ARF	AT1G59750.4	ARF1	0	1
KanlowCTG19105_s_at			0.777039	0.819848	-0.763697	-0.812134						0.828517	0.804093		0.924133	0.910434	ARF	AT2G46530.3	ARF11	6	2
KanlowCTG19176_s_at									-0.786244		-0.799725						ARF	AT2G33860.1	ARF3,ETT	0	2
KanlowCTG41787_s_at	-0.874006		-0.764782		0.886781		-0.700108	-0.864241	-0.832064	-0.761909	-0.858454	-0.845036	-0.812642		-0.776694	-0.718869	ARF	AT2G33860.1	ARF3,ETT	1	11
OTHSWCTG10096_s_at	-0.735913								-0.830783	-0.725858	-0.880334						ARF	AT4G30080.1	ARF16	0	4
AP13CTG03410_s_at			0.706042														ARR-B	AT2G25180.1	ARR12,RR12	1	0
AP13CTG14542_s_at				0.794824		-0.854497									0.735325	0.785147	ARR-B	AT2G25180.1	ARR12,RR12	3	1
AP13CTG25925_at				0.738495		-0.779321						0.798414			0.762447	0.864522	ARR-B	AT2G25180.1	ARR12,RR12	4	1
AP13CTG64522_at						-0.726863											ARR-B	AT2G25180.1	ARR12,RR12	0	1
KanlowCTG06686_s_at				0.709739		-0.805169									0.746521	0.814509	ARR-B	AT2G25180.1	ARR12,RR12	3	1
KanlowCTG24205_s_at				0.872651		-0.752145									0.744699	0.783723	ARR-B	AT2G25180.1	ARR12,RR12	3	1
AP13CTG32439_s_at		-0.719205															B3	AT5G58280.1		0	1
AP13CTG36339_s_at						-0.709147										0.716767	B3	AT3G18990.1	REM39,VRN1	1	1
AP13ITG46750_at		-0.720099															B3	AT3G18990.1	REM39,VRN1	0	1
AP13ITG57126_s_at			-0.708984										-0.736284				B3	AT2G46870.1	NGA1	0	2
AP13ITG60959_at		-0.795545															B3	AT3G19184.1		0	1
KanlowCTG04682_s_at			0.735494	0.757609		-0.732585						0.726201	0.737455		0.813094	0.858307	B3	AT3G18990.1	REM39,VRN1	6	1
KanlowCTG06348_s_at							-0.728833	-0.90127	-0.876359	-0.840119	-0.799373		-0.762676				B3	AT3G24650.1	ABI3,SIS10	0	6
KanlowCTG19454_x_at															0.787682	0.733322	B3	AT4G32010.1	HSI2-L1,HSL1,VAL2	2	0
KanlowCTG19757_s_at						-0.811151										0.736114	B3	AT4G32010.1	HSI2-L1,HSL1,VAL2	1	1
KanlowCTG26450_at		-0.74646															B3	AT3G19184.1		0	1
VS16ITG11721_s_at																0.71615	B3	AT4G32010.1	HSI2-L1,HSL1,VAL2	1	0
AP13CTG15283_s_at									-0.765524	-0.724272	-0.823682						BBR-BPC	AT5G42520.1	ATBPC6,BBR/BPC6,BPC6	0	3
AP13CTG28043_s_at								-0.754166	-0.830156	-0.785891	-0.872046						BBR-BPC	AT5G42520.1	ATBPC6,BBR/BPC6,BPC6	0	4
AP13ITG43291_s_at						0.700649									-0.71262	-0.733445	BBR-BPC	AT2G01930.1	ATBPC1,BBR,BPC1	1	2
AP13CTG07703_at				-0.901761								-0.713778			-0.71451	-0.773373	BES1	AT1G78700.1	BEH4	0	4
AP13CTG54998_at						0.793267		-0.736885									BES1	AT1G78700.1	BEH4	1	1
AlamoCTG04441_s_at	0.815368		0.713788	0.870673	-0.808721	-0.813193		0.704965				0.970403	0.815755		0.84238	0.928995	bHLH	AT3G47640.1	PYE	8	2
AlamoCTG05351_s_at					0.746141												bHLH	AT4G02590.1	UNE12	1	0
AlamoCTG13024_s_at								0.830252	0.796989	0.854293	0.854012						bHLH	AT4G00120.1	EDA33,GT140,IND,IND1	4	0
AlamoCTG14863_s_at		0.731478															bHLH	AT2G24260.1	LRL1	1	0
AP13.12220.m00019_s_at		-0.71076															bHLH	AT4G02590.1	UNE12	0	1
AP13CTG00159_at						-0.886608		0.752524				0.783197	0.793275		0.801686	0.758608	bHLH	AT2G27230.1	LHW	5	1
AP13CTG01687_x_at			0.767392			-0.80275	0.718363	0.807934					0.850259				bHLH	AT5G54680.1	bHLH105,ILR3	4	1
AP13CTG02415_s_at	-0.727421				0.733522												bHLH	AT3G07340.1		1	1
AP13CTG02995_x_at						-0.72429											bHLH	AT5G54680.1	bHLH105,ILR3	0	1
AP13CTG04741_at				-0.862611								-0.720856				-0.713807	bHLH	AT5G04150.1	BHLH101	0	3
AP13CTG08339_s_at				0.890503		-0.714173						0.837133	0.712733		0.805919	0.88682	bHLH	AT3G47640.1	PYE	5	1
AP13CTG08487_at	0.700682																bHLH	AT1G05805.1		1	0
AP13CTG10312_s_at				0.820884		-0.742491						0.88909			0.747766	0.843124	bHLH	AT3G47640.1	PYE	4	1
AP13CTG10627RC_s_at				-0.761107		0.779568									-0.74987	-0.728752	bHLH	AT2G46510.1	AIB,ATAIB	1	3
AP13CTG13346_s_at	-0.83584			-0.864532	0.847888	0.739201						-0.93916	-0.741411		-0.811914	-0.922969	bHLH	AT1G68920.1		2	6
AP13CTG14327_s_at	-0.834473				0.826466												bHLH	AT3G07340.1		1	1
AP13CTG14359_s_at						-0.76019							0.724813				bHLH	AT1G29950.1		1	1
AP13CTG16210_at			-0.748648		0.721598							-0.737959	-0.770488		-0.791306	-0.728169	bHLH	AT2G20180.1	PIF1,PIL5	1	5
AP13CTG19978_s_at								0.811852		0.777175	0.803184	0.738143					bHLH	AT1G09530.1	PAP3,PIF3,POC1	4	0
AP13CTG22682_at					-0.710017												bHLH			0	1
AP13CTG23286_at					0.714798												bHLH	AT1G59640.1	BPE,BPEp,BPEub,ZCW32	1	0
AP13CTG23368_at		0.75884															bHLH	AT2G46510.1	AIB,ATAIB	1	0
AP13CTG23509RC_at	-0.704324		-0.711965	-0.709596				-0.761231				-0.786271	-0.801192		-0.729851	-0.78748	bHLH	AT2G24260.1	LRL1	0	8
AP13CTG23911_s_at	0.852525		0.738053	0.703151	-0.876892			0.755719				0.933588	0.794524		0.858238	0.836106	bHLH	AT2G40200.1		8	1
AP13CTG26466_s_at	-0.859613			-0.77048	0.87844							-0.87947			-0.733645	-0.796984	bHLH	AT1G68920.1		1	5
AP13CTG27301_s_at				-0.874025								-0.797301				-0.830512	bHLH	AT3G47640.1	PYE	0	3
AP13CTG30345_s_at		-0.815881															bHLH	AT4G36930.1	SPT	0	1
AP13CTG32144_s_at	0.752861				-0.762977												bHLH	AT3G47640.1	PYE	1	1
AP13CTG43254_s_at	0.859298		0.722864	0.846848	-0.831713	-0.750447		0.702758				0.963903	0.800714		0.858617	0.919945	bHLH	AT3G47640.1	PYE	8	2
AP13CTG64976_at		0.702222															bHLH	AT1G05805.1		1	0
AP13ITG36434-RC_s_at			0.716206	0.751263	-0.740269							0.791928	0.723824		0.831123	0.768342	bHLH	AT1G09530.1	PAP3,PIF3,POC1	6	1
AP13ITG37974_s_at		-0.844097															bHLH	AT4G29100.1		0	1
AP13ITG38519_at						-0.833102		0.735389					0.79816				bHLH	AT3G25710.1	ATAIG1,BHLH32,TMO5	2	1
AP13ITG39043_s_at			0.752632	0.700611		-0.892353							0.818184		0.807394	0.769458	bHLH	AT4G37850.1		5	1
AP13ITG39239_s_at			0.766472			-0.908706							0.852816		0.807841	0.76419	bHLH	AT2G22750.2		4	1
AP13ITG42062_s_at								0.707881									bHLH	AT5G56960.1		1	0
AP13ITG42520_s_at	0.793741		0.724057	0.70811	-0.822178			0.75611				0.915528	0.791872		0.846085	0.82454	bHLH	AT2G40200.1		8	1
AP13ITG42794_s_at						0.743587											bHLH	AT3G20640.1		1	0
AP13ITG44539_s_at			0.703048	0.89958		-0.784882						0.879328	0.771729		0.842314	0.900953	bHLH	AT5G54680.1	bHLH105,ILR3	6	1
AP13ITG44541_s_at				0.927883		-0.707851						0.870252	0.742743		0.844659	0.908022	bHLH	AT5G54680.1	bHLH105,ILR3	5	1
AP13ITG45070_at						-0.750654											bHLH	AT3G19500.1		0	1
AP13ITG55319_s_at			-0.77262	-0.859412	0.799368	0.803388						-0.8595	-0.840021		-0.873562	-0.864643	bHLH	AT1G72210.1		2	6
AP13ITG59394_at								0.784883	0.77995	0.720577	0.848915						bHLH	AT2G42280.1		4	0
AP13ITG63201_at				0.707341		-0.738476										0.722491	bHLH	AT5G58010.1	LRL3	2	1
AP13ITG63377RC_at	0.726815		0.732158	0.745721	-0.839453	-0.759015						0.854584	0.753098		0.79454	0.860896	bHLH	AT5G54680.1	bHLH105,ILR3	7	2
AP13ITG64948_at				0.844413	-0.706946	-0.829519						0.922108	0.718339		0.774728	0.908557	bHLH	AT1G68810.1		5	2
AP13ITG69797_at				-0.828088													bHLH	AT3G21330.1		0	1
AP13ITG70099_at	-0.737651				0.855961												bHLH	AT3G26744.1	ATICE1,ICE1,SCRM	1	1
AP13ITG71225_at	-0.827531		-0.761362		0.830512		-0.71902	-0.725972	-0.730663		-0.752439		-0.727253				bHLH	AT1G61660.1		1	7
AP13ITG73200-RC_at				0.757294		-0.716834						0.772544			0.771884	0.811341	bHLH	AT4G37850.1		4	1
AP13ITG75542-RC_at	0.717674			0.908225	-0.708167	-0.724635						0.913521	0.762852		0.852706	0.908014	bHLH	AT5G54680.1	bHLH105,ILR3	6	2
AP13ITG75618_at						-0.773038							0.716854				bHLH	AT4G37850.1		1	1
AP13ITG76209_at		0.72733															bHLH	AT1G59640.1	BPE,BPEp,BPEub,ZCW32	1	0
AP13ITG77006_at				0.756782													bHLH	AT2G28160.1	ATBHLH029,ATBHLH29,ATFIT1,BHLH029,FIT1,FRU	1	0
KanlowCTG09558_s_at	-0.833346			-0.855478	0.882372	0.704139						-0.929551	-0.724873		-0.808426	-0.902248	bHLH	AT1G68920.1		2	6
KanlowCTG16336_s_at		0.852564															bHLH	AT5G43650.1	BHLH92	1	0
KanlowCTG17522_at								0.709863	0.722173	0.825821	0.838866						bHLH	AT1G10586.1		4	0
KanlowCTG18470_at		-0.762937															bHLH	AT4G38070.1		0	1
KanlowCTG21153_at								0.796787	0.815541	0.828708	0.869673						bHLH	AT1G10586.1		4	0
KanlowCTG21277_s_at			0.703579	0.907953		-0.807211						0.877414	0.782291		0.841996	0.900249	bHLH	AT3G47640.1	PYE	6	1
KanlowCTG23146_s_at					0.715944												bHLH	AT3G07340.1		1	0
KanlowCTG23644_at		-0.791976															bHLH	AT3G07340.1		0	1
KanlowCTG25150_s_at				-0.828627													bHLH	AT5G04150.1	BHLH101	0	1
KanlowCTG30657_s_at			-0.742675				-0.709879										bHLH	AT3G28857.1		0	2
KanlowCTG31241_s_at	-0.721355		-0.750856		0.731865			-0.709012				-0.770814	-0.777769		-0.751873	-0.71414	bHLH	AT1G61660.3		1	7
KanlowCTG33968_s_at						-0.70189											bHLH	AT3G19500.1		0	1
KanlowCTG37991_x_at			0.811051			-0.847564		0.704191					0.879611		0.799346	0.767126	bHLH	AT2G31280.3	CPUORF7	5	1
KanlowCTG39474_s_at	0.71358							0.758301	0.702243								bHLH	AT5G56960.1		3	0
KanlowCTG44208_s_at			0.84993	0.748438		-0.854663		0.739185				0.760624	0.914878		0.874612	0.853611	bHLH	AT2G31280.3	CPUORF7	7	1
KanlowCTG45904_s_at						-0.762026											bHLH	AT1G68810.1		0	1
KanlowCTG46569_s_at	0.721519				-0.743007												bHLH	AT1G05805.1		1	1
KanlowCTG49453_s_at			-0.780626		0.736758	0.808469						-0.731533	-0.832841		-0.810346	-0.757131	bHLH	AT4G02590.1	UNE12	2	5
OTHSWCTG18743_at													-0.702506		-0.724113		bHLH	AT2G43010.1	PIF4,SRL2	0	2
VS16ITG05631_s_at				-0.900089								-0.777806				-0.791265	bHLH	AT5G04150.1	BHLH101	0	3
AlamoCTG12970_at	-0.712065				0.759042			-0.761563	-0.834547		-0.812728						bZIP	AT5G04840.1		1	4
AP13.12220.m00027_at				-0.742995		0.786992									-0.723718	-0.756833	bZIP	AT3G54620.1	ATBZIP25,BZIP25,BZO2H4	1	3
AP13CTG02886_at				-0.732341								-0.716792			-0.713419	-0.720667	bZIP	AT2G40950.1	BZIP17	0	4
AP13CTG04148_s_at	0.812573		0.878627		-0.836026		0.794617	0.935073	0.819476	0.730698	0.768535	0.759358	0.909557		0.786565	0.705743	bZIP	AT5G06950.1	AHBP-1B,TGA2	11	1
AP13CTG04213_s_at		0.731552															bZIP	AT5G24800.1	ATBZIP9,BZIP9,BZO2H2	1	0
AP13CTG04892_s_at			0.76732			-0.818372							0.803757		0.710196	0.776832	bZIP	AT5G06950.1	AHBP-1B,TGA2	4	1
AP13CTG05619_s_at		0.717861															bZIP	AT1G43700.1	SUE3,VIP1	1	0
AP13CTG06197_s_at			-0.789824			0.815914	-0.74796	-0.835859		-0.805692		-0.741664	-0.893781		-0.814484	-0.75676	bZIP	AT2G40620.1		1	8
AP13CTG07210_at					-0.73557	-0.85418						0.850108	0.720584		0.734793	0.823169	bZIP	AT5G10030.1	OBF4,TGA4	4	2
AP13CTG07870_at				-0.707148													bZIP	AT3G62420.1	ATBZIP53,BZIP53	0	1
AP13CTG08906_s_at		-0.743505															bZIP	AT3G56850.1	AREB3,DPBF3	0	1
AP13CTG09375_at	-0.721095				0.83792												bZIP	AT2G40620.1		1	1
AP13CTG10025_s_at		0.724018															bZIP	AT1G75390.1	AtbZIP44,bZIP44	1	0
AP13CTG12762_s_at						-0.744744									0.713948		bZIP	AT2G35530.1	AtbZIP16,bZIP16	1	1
AP13CTG13972_s_at								-0.70456	-0.82013	-0.708885	-0.868355						bZIP	AT5G04840.1		0	4
AP13CTG16067_s_at	-0.816231	-0.712536						-0.73226	-0.820261	-0.723738	-0.847206						bZIP	AT3G19290.1	ABF4,AREB2	0	6
AP13CTG18407_at						-0.751782		0.707799									bZIP	AT4G36730.1	GBF1	1	1
AP13CTG22058_s_at						0.73246							-0.718924				bZIP	AT2G46270.1	GBF3	1	1
AP13CTG23183_at				-0.823348		0.754065						-0.823633			-0.830286	-0.897206	bZIP			1	4
AP13CTG23786_at				0.735696								0.754833			0.82698	0.844646	bZIP	AT2G36270.1	ABI5,GIA1	4	0
AP13CTG24755-RC_at						-0.701512											bZIP	AT3G62420.1	ATBZIP53,BZIP53	0	1
AP13CTG27615RC_s_at												-0.710076			-0.719779	-0.728536	bZIP			0	3
AP13CTG27659_s_at						-0.781182										0.768557	bZIP	AT5G06839.3	bZIP65,TGA10	1	1
AP13CTG28848_s_at			0.810565	0.795875	-0.829819	-0.722666						0.858742	0.793613		0.904552	0.904502	bZIP	AT1G08320.2	bZIP21,TGA9	6	2
AP13CTG29600_s_at						-0.772932											bZIP	AT2G16770.1	bZIP23	0	1
AP13CTG37302_s_at						-0.703099											bZIP	AT2G35530.1	AtbZIP16,bZIP16	0	1
AP13CTG68863_at	-0.709102							-0.712818		-0.740627	-0.850766						bZIP	AT5G04840.1		0	4
AP13ITG37193_s_at				0.708709		-0.723256											bZIP	AT5G10030.1	OBF4,TGA4	1	1
AP13ITG37737_s_at			-0.800095			0.901744		-0.723129				-0.705165	-0.883747		-0.880392	-0.77404	bZIP	AT2G42380.2	ATBZIP34,BZIP34	1	6
AP13ITG37742_s_at			-0.784295	-0.793062		0.904641						-0.78715	-0.864566		-0.918688	-0.861161	bZIP	AT2G42380.2	ATBZIP34,BZIP34	1	6
AP13ITG39922_x_at	0.796288		0.764696	0.867256	-0.859837	-0.790695						0.932994	0.805521		0.871593	0.953121	bZIP	AT1G43700.1	SUE3,VIP1	7	2
AP13ITG39923_s_at	0.809467		0.783037	0.857376	-0.856357	-0.784419						0.940538	0.836163		0.893264	0.948056	bZIP	AT1G43700.1	SUE3,VIP1	7	2
AP13ITG40650_s_at			0.74468	0.805252	-0.729412	-0.757928						0.72736	0.756014		0.864325	0.809865	bZIP	AT4G35900.1	atbzip14,FD,FD-1	6	2
AP13ITG42015_x_at	0.746233		0.822955		-0.815793	-0.819223		0.804972				0.854236	0.88192		0.868315	0.852409	bZIP	AT5G06839.3	bZIP65,TGA10	7	2
AP13ITG43691_at						-0.863615		0.730418					0.780979		0.716327		bZIP	AT1G22070.1	TGA3	3	1
AP13ITG43877_x_at			0.736601			-0.947414		0.786461				0.77725	0.871895		0.794837	0.792294	bZIP	AT3G62420.1	ATBZIP53,BZIP53	6	1
AP13ITG54650_x_at						-0.832356						0.714746	0.782277		0.717988	0.796114	bZIP	AT5G06839.3	bZIP65,TGA10	4	1
AP13ITG54828_s_at	-0.844989		-0.831776		0.962226	0.706425		-0.750817				-0.84577	-0.828479		-0.840943	-0.801773	bZIP	AT4G38900.2		2	7
AP13ITG54829_at	-0.868151		-0.825237		0.961454	0.745825		-0.785287				-0.902882	-0.849362		-0.867873	-0.842031	bZIP	AT4G38900.2		2	7
AP13ITG74153_s_at			0.750346		-0.708212	-0.914097		0.801537				0.757452	0.865313		0.810083	0.763165	bZIP	AT1G45249.1	ABF2,AREB1,ATAREB1	6	2
AP13ITG74800-RC_at												0.734365					bZIP	AT5G06839.3	bZIP65,TGA10	1	0
AP13ITG77306_s_at			-0.775394		0.838626		-0.716216	-0.737676	-0.792316		-0.743619		-0.752013				bZIP	AT2G40620.1		1	6
KanlowCTG02271_at				-0.796929		0.816319						-0.724546			-0.779198	-0.801052	bZIP	AT5G28770.2	AtbZIP63,BZO2H3	1	4
KanlowCTG04974_s_at			0.864114		-0.75977	-0.818828	0.773133	0.732077				0.739018	0.901697		0.79037	0.797452	bZIP	AT3G62420.1	ATBZIP53,BZIP53	7	2
KanlowCTG10190_s_at						-0.718746											bZIP	AT1G45249.1	ABF2,AREB1,ATAREB1	0	1
KanlowCTG14525_s_at	0.768937		0.880222		-0.853601			0.750851				0.785486	0.865759		0.860147	0.794288	bZIP	AT5G06839.3	bZIP65,TGA10	7	1
KanlowCTG15203_s_at								0.825672	0.861052	0.818415	0.875969						bZIP	AT5G06950.1	AHBP-1B,TGA2	4	0
KanlowCTG15470_x_at			0.831188		-0.777111		0.780244						0.81874		0.797617	0.736813	bZIP	AT3G62420.1	ATBZIP53,BZIP53	5	1
KanlowCTG20469RC_s_at		-0.740976															bZIP	AT3G56850.1	AREB3,DPBF3	0	1
KanlowCTG20634_s_at												0.700884					bZIP	AT1G45249.1	ABF2,AREB1,ATAREB1	1	0
KanlowCTG20735_s_at			0.816218		-0.752602	-0.892491	0.73176	0.777718				0.768761	0.886579		0.84542	0.77722	bZIP	AT1G22070.1	TGA3	7	2
KanlowCTG25206_s_at	0.702882				-0.812842							0.742451			0.720838	0.734315	bZIP	AT1G32150.1	AtbZIP68,bZIP68	4	1
KanlowCTG31917_s_at						-0.773007							0.717153		0.777253	0.759022	bZIP	AT3G56850.1	AREB3,DPBF3	3	1
KanlowCTG33384_s_at						0.733535											bZIP	AT2G46270.1	GBF3	1	0
KanlowCTG35545_at	0.796399		0.743384	0.828221	-0.801574	-0.810819						0.914257	0.824212		0.809312	0.893137	bZIP	AT1G43700.1	SUE3,VIP1	7	2
KanlowCTG37494_s_at		-0.73754															bZIP	AT5G06950.1	AHBP-1B,TGA2	0	1
KanlowCTG37548_s_at					-0.716531	-0.813214		0.72864				0.736424	0.786288		0.738914	0.710827	bZIP	AT3G62420.1	ATBZIP53,BZIP53	5	2
KanlowCTG38585_s_at			0.81706	0.766453	-0.834902	-0.70103	0.703744					0.845548	0.821067		0.935178	0.860173	bZIP	AT3G62420.1	ATBZIP53,BZIP53	7	2
KanlowCTG39150_s_at	0.786019		0.882074		-0.869559			0.731815				0.807186	0.860579		0.870023	0.813382	bZIP	AT5G06839.3	bZIP65,TGA10	7	1
KanlowCTG42566_s_at				0.722554		-0.775617									0.717832	0.745635	bZIP	AT2G16770.1	bZIP23	3	1
KanlowCTG42569_s_at	0.872522				-0.767787							0.854253				0.700028	bZIP	AT2G16770.1	bZIP23	3	1
KanlowCTG44257_s_at						0.715426											bZIP	AT2G46270.1	GBF3	1	0
OTHSWCTG11630_s_at	0.733236		0.839132	0.744146	-0.796097	-0.772063						0.877394	0.860171		0.93078	0.930171	bZIP	AT4G35040.1	bZIP19	7	2
VS16ITG14448_s_at				0.742851		-0.836631						0.747766			0.713598	0.764416	bZIP	AT5G10030.1	OBF4,TGA4	4	1
AlamoCTG01535_s_at		-0.742735															C2H2	AT3G48430.1	REF6	0	1
AlamoCTG13665_s_at			0.76128	0.739459		-0.880051		0.738845				0.787205	0.872296		0.846193	0.865128	C2H2	AT1G34370.1	STOP1	7	1
AP13.11934.m00014_s_at		0.733551															C2H2	AT1G27730.1	STZ,ZAT10	1	0
AP13CTG17448_at								-0.732476		-0.730131							C2H2	AT3G48430.1	REF6	0	2
AP13CTG18424_s_at									-0.750989		-0.805466						C2H2	AT4G06634.1		0	2
AP13CTG22957_at						-0.806848							0.764786				C2H2	AT1G34370.1	STOP1	1	1
AP13CTG23278_s_at	0.828026			0.837668	-0.788046	-0.740184						0.960674	0.708285		0.777183	0.89388	C2H2	AT2G28710.1		6	2
AP13CTG23792_s_at		-0.877706															C2H2	AT2G02070.1	AtIDD5,IDD5	0	1
AP13CTG27074_at															-0.746984	-0.719597	C2H2	AT5G54630.1		0	2
AP13CTG28878_s_at									-0.776312		-0.844013						C2H2	AT4G06634.1		0	2
AP13CTG56258_s_at			-0.778437	-0.813927		0.935044						-0.814109	-0.872275		-0.907555	-0.895653	C2H2	AT2G41835.1		1	6
AP13CTG58871-RC_at		0.909258															C2H2	AT5G04340.1	C2H2,CZF2,ZAT6	1	0
AP13CTG59009_at					0.746517							-0.754158					C2H2	AT1G55110.1	AtIDD7,IDD7	1	1
AP13CTG75833_at		-0.859142															C2H2	AT5G63280.1		0	1
AP13ITG37226_s_at				-0.747311		0.840153						-0.743514				-0.781651	C2H2	AT5G54630.1		1	3
AP13ITG37315_s_at						-0.862877						0.756062	0.718582		0.776648	0.819734	C2H2	AT3G45260.1		4	1
AP13ITG37317_s_at		-0.705623															C2H2	AT3G45260.1		0	1
AP13ITG51064_s_at		-0.914187															C2H2	AT5G63280.1		0	1
AP13ITG53518_s_at				-0.81273		0.76409						-0.713518				-0.76783	C2H2	AT5G54630.1		1	3
AP13ITG55056_s_at		0.745555															C2H2	AT1G27730.1	STZ,ZAT10	1	0
AP13ITG55057_s_at		0.758239															C2H2	AT1G27730.1	STZ,ZAT10	1	0
AP13ITG56361-RC_at		0.859042															C2H2	AT5G57520.1	ATZFP2,ZFP2	1	0
AP13ITG56775_s_at			0.703446			-0.710208							0.703766				C2H2	AT1G24625.1	ZFP7	2	1
AP13ITG58223_at						0.778032							-0.722214				C2H2	AT2G45120.1		1	1
AP13ITG58224_s_at						0.718927											C2H2	AT2G45120.1		1	0
AP13ITG59698_at		0.778441															C2H2	AT3G46070.1		1	0
AP13ITG62396_at		0.778155															C2H2	AT3G46070.1		1	0
AP13ITG62609_at		0.776787															C2H2	AT1G27730.1	STZ,ZAT10	1	0
AP13ITG62868-RC_at		0.767199															C2H2	AT2G28710.1		1	0
AP13ITG63034_at													-0.722378				C2H2	AT2G26940.1		0	1
AP13ITG63999-RC_at								0.779353	0.768593	0.766973	0.849471						C2H2	AT5G04340.1	C2H2,CZF2,ZAT6	4	0
AP13ITG64765RC_at		0.762663															C2H2	AT3G49930.1		1	0
AP13ITG66628_at	0.706255	0.816745															C2H2	AT5G43170.1	AZF3,ZF3	2	0
AP13ITG67587-RC_at		0.739098															C2H2	AT3G46070.1		1	0
AP13ITG71230_at	0.815441			0.85254	-0.783422	-0.779298						0.973221	0.751515		0.817353	0.918615	C2H2	AT2G28710.1		6	2
AP13ITG71308_at		0.805896															C2H2	AT3G46080.1		1	0
AP13ITG73079_at	0.740911											0.708178					C2H2	AT3G20880.1	WIP4	2	0
AP13ITG74590-RC_at		0.811583															C2H2	AT3G46080.1		1	0
AP13ITG75410_at			0.801582	0.852848	-0.765894	-0.780708						0.843615	0.80794		0.918128	0.910876	C2H2	AT5G66730.1		6	2
KanlowCTG07594_s_at		0.750092															C2H2	AT5G43170.1	AZF3,ZF3	1	0
KanlowCTG13712_at		0.755642															C2H2	AT5G43170.1	AZF3,ZF3	1	0
KanlowCTG25839_at	0.771599																C2H2	AT2G41940.1	ZFP8	1	0
KanlowCTG29306_s_at				-0.766465		0.744879						-0.721891	-0.709398		-0.702292	-0.783576	C2H2	AT2G01940.1	ATIDD15,SGR5	1	5
KanlowCTG31149_s_at						-0.8683						0.757001	0.705897		0.766409	0.82834	C2H2			4	1
VS16ITG04233RC_s_at		0.846509															C2H2	AT5G43170.1	AZF3,ZF3	1	0
VS16ITG29906_at				-0.745187													C2H2	AT5G10970.1		0	1
AlamoCTG09083_s_at						0.720348		-0.708845									C3H	AT2G19810.1		1	1
AP13CTG00240_s_at						-0.740839											C3H	AT2G41900.1		0	1
AP13CTG05901_at			-0.744333														C3H	AT3G02830.1	ZFN1	0	1
AP13CTG06574_s_at						-0.781969							0.725549			0.703146	C3H	AT2G16485.1		2	1
AP13CTG06871_s_at		-0.755204															C3H	AT3G21810.1		0	1
AP13CTG07024_s_at						-0.700444											C3H	AT1G10320.1		0	1
AP13CTG08351_at		0.737164							0.710551		0.718459						C3H	AT2G41900.1		3	0
AP13CTG08724_at		0.732051															C3H	AT2G02160.1		1	0
AP13CTG13264_s_at	-0.73213								-0.773892		-0.760323						C3H	AT3G21810.1		0	3
AP13CTG14727_s_at		0.746294															C3H	AT5G58620.1		1	0
AP13CTG22205RC_s_at						-0.720456											C3H	AT1G30460.1	ATCPSF30,CPSF30	0	1
AP13CTG27029_s_at	-0.723342	-0.775779							-0.713986		-0.70401						C3H	AT3G21810.1		0	4
AP13CTG31242_at						-0.707827											C3H	AT3G02830.1	ZFN1	0	1
AP13CTG39285_s_at		-0.806834															C3H	AT3G12130.1		0	1
AP13CTG59085RC_at						0.715378											C3H	AT2G19810.1		1	0
AP13ITG43430_at											0.710174						C3H			1	0
AP13ITG49164_s_at		-0.716436															C3H	AT2G24830.1		0	1
AP13ITG55623_s_at						0.701362											C3H	AT2G19810.1		1	0
AP13ITG56324_s_at			0.706596	0.789415		-0.92524						0.757646	0.826654		0.85221	0.854514	C3H	AT2G41900.1		6	1
AP13ITG60169_at						0.757549											C3H	AT2G16485.1		1	0
AP13ITG66698_at		0.860036															C3H	AT5G51980.1		1	0
AP13ITG76388_at									-0.761146		-0.706298						C3H	AT5G26749.1		0	2
KanlowCTG04651_at							0.748767	0.816527	0.84854	0.808327	0.866345						C3H	AT2G28450.1		5	0
KanlowCTG05535_s_at		0.717986				0.711758											C3H	AT2G25900.1	ATCTH,ATTZF1	2	0
KanlowCTG12403_s_at		-0.726225															C3H	AT3G21810.1		0	1
KanlowCTG14779_s_at		0.770285															C3H	AT5G58620.1		1	0
KanlowCTG27952_at		0.748955															C3H	AT5G51980.1		1	0
KanlowCTG28146_s_at						-0.752707										0.730932	C3H	AT2G33835.1	FES1	1	1
KanlowCTG38058_s_at			-0.732593			0.809789							-0.796101		-0.850586	-0.750513	C3H	AT2G16485.1		1	4
KanlowCTG39327_s_at						0.846619							-0.761121		-0.780475	-0.707399	C3H	AT2G16485.1		1	3
KanlowCTG39409_s_at		0.79885															C3H	AT2G02160.1		1	0
KanlowCTG40434_s_at								0.872278	0.775625	0.830208	0.760772						C3H	AT2G41900.1		4	0
KanlowCTG41982_s_at		0.839424															C3H	AT2G16485.1		1	0
KanlowCTG44680_s_at						-0.738413										0.712873	C3H	AT3G51120.1		1	1
KanlowCTG45322_s_at						0.795114							-0.736463		-0.718403		C3H	AT2G16485.1		1	2
KanlowCTG45438_s_at						0.810337							-0.771808		-0.801543	-0.746113	C3H	AT2G16485.1		1	3
AlamoCTG13819_s_at			0.818752		-0.758236	-0.807162		0.767942				0.760504	0.883517		0.781031	0.784063	CAMTA	AT3G16940.1		6	2
AlamoCTG14600_s_at			0.786915		-0.715544	-0.858827		0.750774				0.725609	0.86213		0.771936	0.746154	CAMTA	AT3G16940.1		6	2
AP13CTG01696_s_at			0.72519		-0.74718	-0.826619						0.703809	0.77592		0.70797	0.729824	CAMTA	AT2G22300.1	CAMTA3,SR1	5	2
AP13CTG02496_at			0.826138		-0.708534	-0.872207		0.77837				0.783294	0.907974		0.834689	0.84042	CAMTA	AT3G16940.1		6	2
AP13CTG05702_s_at						-0.827538						0.817648	0.748479		0.7295	0.842389	CAMTA	AT1G67310.1		4	1
AP13CTG11589_s_at			0.809526	0.710145	-0.755098	-0.927927		0.819278				0.801174	0.915365		0.845556	0.82767	CAMTA	AT1G67310.1		7	2
AP13CTG25424_at						-0.702468											CAMTA	AT1G67310.1		0	1
KanlowCTG14985_s_at						-0.861419		0.826042		0.703734		0.721584	0.821792		0.776014	0.731103	CAMTA	AT5G64220.1		6	1
KanlowCTG15399_s_at					-0.712916							0.778484			0.708058	0.790171	CAMTA	AT2G22300.1	CAMTA3,SR1	3	1
KanlowCTG39584_s_at			0.794426			-0.708943							0.787952				CAMTA	AT4G16150.1		2	1
AP13CTG08151_at	-0.830586																CO-like	AT1G28050.1		0	1
AP13CTG17652_s_at				0.749431	-0.780207							0.736177	0.710194		0.701981	0.703798	CO-like	AT5G57660.1	ATCOL5,COL5	5	1
AP13CTG28898RC_s_at				0.752289		-0.720889											CO-like	AT2G47890.1		1	1
AP13ITG55945_at				0.805976												0.768325	CO-like	AT3G02380.1	ATCOL2,COL2	2	0
AP13ITG60864_at	0.708274		0.787825	0.838184	-0.837339	-0.764839						0.858912	0.833649		0.848116	0.847818	CO-like	AT5G57660.1	ATCOL5,COL5	7	2
AP13ITG73932_at	-0.74479		-0.820306		0.781344		-0.701598						-0.738152				CO-like	AT5G14370.1		1	4
KanlowCTG05664_s_at				0.898519											0.702495	0.787686	CO-like	AT3G02380.1	ATCOL2,COL2	3	0
AP13.12698.m00011_at														0.70488			CPP	AT4G29000.1		1	0
AP13CTG02923_at								-0.732998	-0.738072		-0.734324						CPP	AT4G14770.1	ATTCX2,TCX2	0	3
AP13CTG05629_s_at					0.720458							-0.703665					CPP	AT4G14770.1	ATTCX2,TCX2	1	1
AP13CTG14786_at						-0.800808											CPP	AT3G22760.1	SOL1	0	1
AP13ITG54409_s_at						-0.783003											CPP	AT4G14770.1	ATTCX2,TCX2	0	1
AP13CTG21424_s_at		-0.741107															DBB	AT4G38960.1		0	1
AP13CTG21884_s_at				0.773382												0.736572	DBB	AT1G75540.1	STH2	2	0
AP13CTG27932_s_at				0.713855		-0.710487											DBB	AT4G38960.3		1	1
AP13ITG53737_s_at		0.840055															DBB	AT1G75540.1	STH2	1	0
KanlowCTG15453_s_at			0.721427										0.772156				DBB	AT1G78600.1	DBB3,LZF1,STH3	2	0
KanlowCTG22430_s_at						-0.729193											DBB	AT4G38960.3		0	1
AlamoCTG12733_s_at					-0.702676												Dof	AT3G47500.1	CDF3	0	1
AP13CTG02836_s_at					-0.753879												Dof	AT5G39660.1	CDF2	0	1
AP13CTG05609_s_at	0.749713		0.719769		-0.891177												Dof	AT5G39660.1	CDF2	2	1
AP13CTG17108_s_at					-0.782949												Dof	AT3G47500.1	CDF3	0	1
AP13ITG70324-RC_at	0.701492			0.721703	-0.757414							0.750609				0.733527	Dof	AT3G50410.1	OBP1	4	1
AP13ITG75511-RC_at	-0.743804		-0.858635	-0.815247	0.826212	0.901882	-0.703942	-0.824784				-0.914411	-0.942105		-0.925963	-0.917677	Dof	AT5G62430.1	CDF1	2	9
KanlowCTG13310_s_at				0.714784		-0.798207							0.725911		0.785376	0.782524	Dof	AT5G62430.1	CDF1	4	1
KanlowCTG38587_s_at	0.791934				-0.788801	-0.74163		0.730621				0.85343	0.727822		0.736397	0.753903	Dof	AT5G66940.1		6	2
AlamoCTG13212_at	-0.854475		-0.751869		0.786967			-0.813884				-0.869546	-0.822046		-0.804934	-0.814246	E2F/DP	AT2G36010.1	ATE2FA,E2F3	1	7
AP13CTG06016_s_at						0.726956											E2F/DP	AT5G03415.1	ATDPB,DPB	1	0
AP13CTG22168_s_at	-0.762968				0.744834	0.714842		-0.775923	-0.766576		-0.708729	-0.802474					E2F/DP	AT2G36010.2	ATE2FA,E2F3	2	5
AP13ITG70763_at		-0.702393							-0.710889								E2F/DP	AT3G48160.2	DEL1,E2FE,E2L3	0	2
AP13CTG01861_s_at					-0.702607										0.719476		EIL	AT3G20770.1	AtEIN3,EIN3	1	1
AP13CTG22644_s_at		0.722621															EIL	AT1G73730.1	AtEIL3,ATSLIM,EIL3,SLIM1	1	0
KanlowCTG42094_at						-0.749978											EIL	AT3G20770.1	AtEIN3,EIN3	0	1
AlamoCTG01215_s_at						-0.736295		0.825804		0.806956			0.810482		0.732543		ERF	AT1G53910.1	RAP2.12	4	1
AlamoCTG12929_at			0.75412	0.739015		-0.769311						0.761588	0.769349		0.822366	0.802372	ERF	AT1G53910.1	RAP2.12	6	1
AlamoCTG13674_s_at						0.737134											ERF	AT5G05410.1	DREB2,DREB2A	1	0
AP13.13156.m00001_s_at				-0.714912		0.722178										-0.710213	ERF	AT5G05410.1	DREB2,DREB2A	1	2
AP13CTG01479_at								0.804313	0.868208	0.801742	0.828805						ERF	AT1G53910.1	RAP2.12	4	0
AP13CTG01565_at				0.759095		-0.886034						0.803747			0.781057	0.821814	ERF	AT1G53910.1	RAP2.12	4	1
AP13CTG11583_at			0.722742				0.726065	0.824423		0.752893			0.800692				ERF	AT1G53910.1	RAP2.12	5	0
AP13CTG13590_at						0.713684											ERF	AT5G05410.1	DREB2,DREB2A	1	0
AP13CTG14583_s_at	0.735124							0.850207	0.91654	0.769759	0.91776						ERF	AT4G13040.3		5	0
AP13CTG15798_at				0.746264		-0.875726						0.724561	0.750723		0.776178	0.758861	ERF	AT1G53910.3	RAP2.12	5	1
AP13CTG16511RC_at			0.708635	0.746418		-0.77765						0.709377	0.722085		0.847308	0.80045	ERF	AT3G14230.2	RAP2.2	6	1
AP13CTG19143_at		0.776086															ERF	AT5G44210.1	ATERF-9,ATERF9,ERF9	1	0
AP13CTG21234_s_at				-0.81074											-0.704038	-0.784263	ERF	AT2G47520.1	HRE2	0	3
AP13CTG23540_s_at			-0.712496			0.736394							-0.729675				ERF	AT2G44940.1		1	2
AP13CTG24255_at			0.737965										0.72249				ERF	AT5G11590.1	TINY2	2	0
AP13CTG29083_at		0.725339															ERF	AT4G25480.1	ATCBF3,CBF3,DREB1A	1	0
AP13CTG30381_s_at						0.766925											ERF	AT4G25480.1	ATCBF3,CBF3,DREB1A	1	0
AP13CTG40910_x_at		0.771811							0.706852		0.747459						ERF	AT1G28370.1	ATERF11,ERF11	3	0
AP13CTG55346_s_at		0.804688															ERF	AT1G28370.1	ATERF11,ERF11	1	0
AP13CTG58948_at	0.77722				-0.878133							0.818374			0.726641		ERF	AT1G78080.1	RAP2.4	3	1
AP13CTG60547_at				0.776966													ERF	AT1G53910.1	RAP2.12	1	0
AP13ITG34360_s_at				-0.710254		0.875906										-0.740109	ERF	AT5G05410.1	DREB2,DREB2A	1	2
AP13ITG37123RC_at		-0.714956															ERF	AT3G14230.2	RAP2.2	0	1
AP13ITG40579_s_at						0.851927							-0.728005		-0.734266		ERF	AT2G44940.1		1	2
AP13ITG40581_s_at												-0.78816				-0.711339	ERF	AT2G44940.1		0	2
AP13ITG40984_s_at		0.742046															ERF	AT1G28370.1	ATERF11,ERF11	1	0
AP13ITG42670_s_at								0.731487	0.793391	0.762434	0.866977						ERF	AT2G31230.1	ATERF15,ERF15	4	0
AP13ITG44225_s_at				-0.725906		0.763807											ERF	AT5G05410.1	DREB2,DREB2A	1	1
AP13ITG52387_at			-0.71041		0.70917	0.747231							-0.722945		-0.718077	-0.814285	ERF	AT5G44210.1	ATERF-9,ATERF9,ERF9	2	4
AP13ITG52615_at						0.812825											ERF	AT4G25470.1	ATCBF2,CBF2,DREB1C,FTQ4	1	0
AP13ITG52906_s_at	0.720833			0.704959	-0.735733							0.843113			0.815841	0.838152	ERF	AT1G78080.1	RAP2.4	5	1
AP13ITG54711-RC_x_at										0.722763							ERF	AT4G11140.1	CRF1	1	0
AP13ITG55711_at	0.864205				-0.793646							0.751505					ERF	AT3G20310.1	ATERF-7,ATERF7,ERF7	2	1
AP13ITG55712_at		0.794495															ERF	AT3G20310.1	ATERF-7,ATERF7,ERF7	1	0
AP13ITG55723_at																0.720598	ERF	AT4G27950.1	CRF4	1	0
AP13ITG56456_at	0.794394											0.738126					ERF	AT1G72360.2	HRE1	2	0
AP13ITG56461_at			-0.722901	-0.790506		0.872491						-0.747367	-0.807946		-0.884869	-0.824281	ERF	AT5G52020.1		1	6
AP13ITG56794_s_at	-0.849801			-0.757184	0.765526							-0.827802				-0.756981	ERF	AT1G50640.1	ATERF3,ERF3	1	4
AP13ITG56795_at	-0.892337			-0.772483	0.835996							-0.860395			-0.722325	-0.803518	ERF	AT1G50640.1	ATERF3,ERF3	1	5
AP13ITG60400_at									0.726939		0.786297						ERF	AT1G28370.1	ATERF11,ERF11	2	0
AP13ITG62262_at		0.796556															ERF	AT5G50080.1	ERF110	1	0
AP13ITG63524RC_s_at		0.716774															ERF	AT1G44830.1		1	0
AP13ITG65387-RC_at		0.702535															ERF	AT4G25480.1	ATCBF3,CBF3,DREB1A	1	0
AP13ITG65738-RC_s_at		0.702018															ERF	AT1G50640.1	ATERF3,ERF3	1	0
AP13ITG65896_at				0.79067												0.770703	ERF	AT5G11590.1	TINY2	2	0
AP13ITG66196_at											0.700168						ERF	AT4G17500.1	ATERF-1,ERF-1	1	0
AP13ITG67790_at		0.714888															ERF	AT5G13330.1	Rap2.6L	1	0
AP13ITG70526_at		0.701576															ERF	AT5G50080.1	ERF110	1	0
AP13ITG71565_at	0.862566	0.746933			-0.765409				0.741056		0.722226						ERF	AT3G14230.1	RAP2.2	4	1
AP13ITG73632_at											0.702383						ERF	AT4G17500.1	ATERF-1,ERF-1	1	0
AP13ITG73931_at		0.804112															ERF	AT5G50080.1	ERF110	1	0
AP13ITG77477-RC_at				0.768268												0.706584	ERF	AT5G11590.1	TINY2	2	0
KanlowCTG00299_at				0.711803		-0.845135							0.715629		0.731227	0.72944	ERF	AT1G53910.1	RAP2.12	4	1
KanlowCTG00555_at			0.82409		-0.754538	-0.738109						0.826607	0.806177		0.859047	0.868095	ERF	AT1G78080.1	RAP2.4	5	2
KanlowCTG01450_at	0.795486		0.711798		-0.750484	-0.713164		0.79257			0.712788	0.871693	0.781145		0.769343	0.780399	ERF	AT3G14230.2	RAP2.2	8	2
KanlowCTG01906_s_at	0.716768		0.84125	0.738071	-0.813437	-0.703528						0.840697	0.803598		0.878056	0.876823	ERF	AT1G78080.1	RAP2.4	7	2
KanlowCTG02413_at			0.767074	0.718047	-0.864563							0.847477	0.739678		0.864546	0.827005	ERF	AT3G14230.2	RAP2.2	6	1
KanlowCTG03536_s_at		0.733386															ERF	AT1G50640.1	ATERF3,ERF3	1	0
KanlowCTG07363_s_at			-0.801503			0.726699		-0.775484				-0.721664	-0.858019		-0.79418	-0.770699	ERF	AT4G23750.1	CRF2,TMO3	1	6
KanlowCTG08428_s_at				-0.767878	0.775834	0.724174						-0.786978			-0.714898	-0.850517	ERF	AT3G15210.1	ATERF-4,ATERF4,ERF4,RAP2.5	2	4
KanlowCTG12139_x_at				-0.700352		0.721234										-0.767019	ERF	AT5G44210.1	ATERF-9,ATERF9,ERF9	1	2
KanlowCTG14575_s_at						0.78976						-0.771931	-0.711096		-0.762296	-0.771144	ERF	AT3G16770.1	ATEBP,EBP,ERF72,RAP2.3	1	4
KanlowCTG15922_s_at											0.720514						ERF	AT1G28370.1	ATERF11,ERF11	1	0
KanlowCTG16386_s_at				0.764072	-0.788057	-0.755907						0.863836	0.715471		0.843935	0.850745	ERF	AT1G72360.3	HRE1	5	2
KanlowCTG22245_s_at				-0.801943	0.716361	0.705496						-0.765853	-0.776087		-0.718312	-0.784974	ERF	AT1G50640.1	ATERF3,ERF3	2	5
KanlowCTG23798_s_at				-0.816408												-0.722845	ERF	AT2G47520.1	HRE2	0	2
KanlowCTG24612_s_at				0.760443		-0.716833						0.782419			0.809791	0.841165	ERF	AT1G53910.1	RAP2.12	4	1
KanlowCTG26597_s_at												0.7296				0.730775	ERF	AT1G78080.1	RAP2.4	2	0
KanlowCTG27424_at						0.805335		-0.7023		-0.707			-0.709877				ERF	AT4G17500.1	ATERF-1,ERF-1	1	3
KanlowCTG31920_at		0.76473															ERF	AT5G50080.1	ERF110	1	0
KanlowCTG35173_s_at		0.876892															ERF	AT5G64750.1	ABR1	1	0
KanlowCTG41435_x_at		0.783319															ERF	AT1G78080.1	RAP2.4	1	0
KanlowCTG46751_s_at			0.752393			-0.753925		0.825426		0.780463			0.853267		0.796884	0.73061	ERF	AT1G53910.1	RAP2.12	6	1
KanlowCTG46797_s_at						0.800629											ERF	AT5G50080.1	ERF110	1	0
KanlowCTG47235_s_at		0.758594															ERF	AT3G20310.1	ATERF-7,ATERF7,ERF7	1	0
KanlowCTG47572_s_at				-0.756441		0.729916										-0.70004	ERF	AT2G47520.1	HRE2	1	2
KanlowCTG47620_s_at		0.813306															ERF	AT3G16770.1	ATEBP,EBP,ERF72,RAP2.3	1	0
OTHSWCTG22154_s_at				0.700065		-0.785056						0.731986			0.763629	0.772297	ERF	AT1G53910.1	RAP2.12	4	1
VS16ITG04198_s_at				0.749203	-0.807128	-0.7485						0.877249	0.705295		0.830918	0.849911	ERF	AT1G72360.3	HRE1	5	2
VS16ITG04200_s_at	0.838939				-0.716913							0.754205					ERF	AT1G72360.3	HRE1	2	1
VS16ITG05675_at				0.727653													ERF	AT4G25480.1	ATCBF3,CBF3,DREB1A	1	0
VS16ITG26975_s_at					-0.784322							0.785907			0.746581	0.703944	ERF	AT3G14230.2	RAP2.2	3	1
VS16ITG29679_s_at	-0.715638		-0.720263	-0.742259	0.844442	0.713411						-0.816967	-0.72476		-0.789824	-0.859473	ERF	AT5G44210.1	ATERF-9,ATERF9,ERF9	2	7
AlamoCTG02905_s_at				0.788797								0.730678				0.775505	FAR1	AT4G38180.1	FRS5	3	0
AP13CTG01437_at						-0.724943		0.738171									FAR1	AT1G52520.1	FRS6	1	1
AP13CTG03210_s_at						-0.725195											FAR1	AT1G52520.1	FRS6	0	1
AP13CTG08781_s_at						-0.795569											FAR1	AT4G38180.1	FRS5	0	1
AP13CTG09231_s_at						-0.800622							0.711383				FAR1	AT1G52520.1	FRS6	1	1
AP13CTG14694_at						-0.759729											FAR1	AT4G38180.1	FRS5	0	1
AP13CTG16386_s_at						-0.704442											FAR1	AT1G52520.1	FRS6	0	1
AP13CTG18262_s_at		-0.707702															FAR1	AT1G52520.1	FRS6	0	1
AP13CTG22450_s_at						-0.735783										0.712737	FAR1	AT4G38180.1	FRS5	1	1
AP13ITG60099_s_at																0.736502	FAR1	AT4G38180.1	FRS5	1	0
KanlowCTG44872_s_at																0.721069	FAR1	AT4G38180.1	FRS5	1	0
OTHSWCTG10723_s_at						-0.749262											FAR1	AT4G38180.1	FRS5	0	1
OTHSWCTG22027_s_at						-0.746978											FAR1	AT1G80010.1	FRS8	0	1
OTHSWSLT28751_s_at									-0.765865		-0.73964						FAR1	AT4G38180.1	FRS5	0	2
AlamoCTG05571_s_at				0.740244								0.74332			0.703225	0.803846	G2-like	AT2G01060.1		4	0
AlamoCTG13206_s_at	0.703368		0.879413		-0.835386	-0.788287		0.772794				0.788943	0.885682		0.892107	0.795874	G2-like	AT2G01060.1		7	2
AP13CTG00641_at					-0.726919												G2-like	AT2G01060.1		0	1
AP13CTG01646_s_at			0.709843	0.84621		-0.742181						0.754288	0.756034		0.807621	0.844336	G2-like	AT3G13040.1		6	1
AP13CTG01666_s_at						-0.802144							0.745126				G2-like	AT4G28610.1	AtPHR1,PHR1	1	1
AP13CTG09296_s_at			0.789823			-0.783447		0.7442					0.837092		0.717363		G2-like	AT2G01060.1		4	1
AP13CTG10729RC_s_at															0.710143	0.747948	G2-like	AT2G01060.1		2	0
AP13CTG11890_x_at					-0.717625	-0.806334						0.843418	0.765209		0.794335	0.853676	G2-like	AT4G28610.1	AtPHR1,PHR1	4	2
AP13CTG22954_s_at			0.780003	0.796743		-0.89345						0.794014	0.840334		0.907579	0.889071	G2-like	AT4G13640.1	UNE16	6	1
AP13CTG24786_s_at			0.7749														G2-like	AT5G59570.1		1	0
AP13CTG69693_s_at		-0.863057															G2-like	AT3G24120.1		0	1
AP13ITG39607_s_at		-0.722357															G2-like	AT2G03500.1		0	1
AP13ITG48080_at				0.800056								0.75819			0.77774	0.791143	G2-like	AT3G13040.1		4	0
AP13ITG59669_at	0.773603				-0.716447							0.714458					G2-like	AT5G06800.1		2	1
AP13ITG61681_s_at			0.716386	0.737674	-0.756886	-0.726822						0.788887	0.736021		0.794438	0.828765	G2-like			6	2
AP13ITG65541_at		-0.84296															G2-like	AT2G03500.1		0	1
AP13ITG66233_at			0.720583			-0.865761						0.702366	0.787089		0.808076	0.811052	G2-like	AT2G38300.1		5	1
AP13ITG69501-RC_s_at	0.723927			0.731228	-0.703846	-0.717549						0.888119			0.720156	0.847868	G2-like	AT5G06800.1		5	2
KanlowCTG10136_s_at						-0.846269						0.789901	0.752721		0.780255	0.836364	G2-like	AT4G28610.1	AtPHR1,PHR1	4	1
KanlowCTG16475_at					0.708562												G2-like	AT2G03500.1		1	0
KanlowCTG19432_s_at				0.825048		-0.731212						0.708046	0.729572		0.769903	0.798495	G2-like	AT3G13040.1		5	1
KanlowCTG20040RC_at						-0.727317											G2-like	AT5G18240.1	ATMYR1,MYR1	0	1
KanlowCTG38603_s_at											-0.702637	-0.711795					G2-like	AT3G04030.3		0	2
KanlowCTG41261_s_at						-0.829506						0.759258	0.73695		0.763943	0.815404	G2-like	AT4G28610.1	AtPHR1,PHR1	4	1
OTHSWCTG08418_s_at				0.728986		-0.734736										0.73619	G2-like	AT3G13040.1		2	1
OTHSWCTG16584_s_at			0.700768		-0.796756												G2-like			1	1
AP13CTG10791_at				0.803477		-0.885259							0.730975		0.755986	0.819577	GATA	AT5G25830.1	GATA12	4	1
AP13CTG10809_at				0.876193		-0.876734		0.721712				0.903229	0.828403		0.839202	0.913276	GATA	AT4G17570.3	GATA26	6	1
AP13CTG15294_s_at		-0.731343															GATA	AT3G21175.2	GATA24,TIFY2B,ZML1	0	1
AP13CTG18240_s_at	-0.816561				0.869812							-0.877831				-0.791287	GATA	AT3G54810.1	BME3,BME3-ZF,GATA8	1	3
AP13CTG28783_s_at						0.851382		-0.756342					-0.707065				GATA	AT5G66320.1	GATA5	1	2
AP13ITG45362_s_at						-0.712848											GATA	AT5G25830.1	GATA12	0	1
AP13ITG56508-RC_s_at					-0.707624												GATA	AT5G56860.1	GATA21,GNC	0	1
AP13ITG60162_at			-0.752703	-0.746313									-0.788269		-0.719399		GATA	AT1G08010.1	GATA11	0	4
AP13ITG74141_s_at		0.74175															GATA	AT4G32890.1	GATA9	1	0
KanlowCTG07535_s_at	-0.793902				0.811423												GATA	AT5G56860.1	GATA21,GNC	1	1
KanlowCTG10321_s_at	0.702235			0.70893								0.878996			0.71349	0.804007	GATA	AT4G17570.3	GATA26	5	0
KanlowCTG12651_at	0.756873				-0.727193												GATA	AT5G26930.1	GATA23	1	1
KanlowCTG16851_at					0.736079								-0.724089				GATA	AT1G08010.1	GATA11	1	1
KanlowCTG47131_s_at	-0.780407				0.852582							-0.810444				-0.760059	GATA	AT3G54810.1	BME3,BME3-ZF,GATA8	1	3
AlamoCTG12485_at	-0.710145			-0.856176	0.728255	0.841828		-0.703373				-0.902064	-0.808971		-0.801955	-0.89159	GeBP	AT4G00250.1		2	7
AlamoCTG14271_s_at						-0.725286											GeBP			0	1
AP13CTG06767_at						-0.75734											GeBP			0	1
AP13CTG11565RC_s_at		-0.774911															GeBP	AT1G66420.1		0	1
AP13CTG21290_s_at					0.739075												GeBP	AT1G48310.1	CHA18,CHR18	1	0
AP13ITG34541RC_s_at		-0.727276															GeBP	AT1G66420.1		0	1
AP13ITG41427RC_at		-0.702502															GeBP	AT4G00250.1		0	1
AP13ITG56407_at	0.790401				-0.772064							0.759492				0.748994	GeBP	AT3G04930.2		3	1
AP13ITG63419_s_at				-0.702837								-0.73757				-0.772195	GeBP	AT1G61730.1		0	3
AP13ITG74131_at	-0.834602				0.795464							-0.76428					GeBP	AT1G61730.1		1	2
AP13ITG77575_at		0.818758															GeBP	AT5G28040.1		1	0
AP13.12743.m00001_at						0.79241											GRAS	AT1G63100.1		1	0
AP13CTG00433_at								0.743362	0.810883		0.807648						GRAS	AT2G37650.1		3	0
AP13CTG03368_s_at		0.837093															GRAS	AT1G07530.1	ATGRAS2,GRAS2,SCL14	1	0
AP13CTG04221_s_at				0.783608		-0.811497										0.720863	GRAS	AT1G07530.1	ATGRAS2,GRAS2,SCL14	2	1
AP13CTG05739_s_at					0.722635												GRAS			1	0
AP13CTG08348_s_at				0.899832								0.819892			0.727552	0.844643	GRAS	AT2G37650.1		4	0
AP13CTG10540_at		0.739498															GRAS	AT5G48150.1	PAT1	1	0
AP13CTG14034_s_at		0.889964															GRAS	AT1G21450.1	SCL1	1	0
AP13CTG14064_s_at				0.754814													GRAS	AT2G37650.1		1	0
AP13CTG15661_s_at	0.779511			0.901101	-0.767935	-0.756435						0.95037	0.718704		0.802327	0.916391	GRAS	AT4G08250.1		6	2
AP13CTG15779_at		0.785112															GRAS	AT5G48150.1	PAT1	1	0
AP13CTG16929_at			0.775905		-0.769611		0.741929	0.770188	0.762808		0.729812		0.757503				GRAS	AT2G37650.1		6	1
AP13CTG24445_at					0.717085												GRAS	AT1G14920.1	GAI,RGA2	1	0
AP13ITG38616_at						-0.722438						0.750437				0.716622	GRAS	AT3G50650.1		2	1
AP13ITG56159_at			-0.729878		0.768611												GRAS	AT5G52510.1	SCL8	1	1
AP13ITG59603_s_at		0.843214															GRAS	AT5G52510.1	SCL8	1	0
AP13ITG60918_s_at	-0.793889																GRAS	AT4G00150.1	ATHAM3,HAM3	0	1
AP13ITG62574-RC_at	-0.814444				0.864222							-0.779156				-0.758045	GRAS	AT1G55580.1	LAS,SCL18	1	3
AP13ITG63927_at	0.887068		0.734001		-0.879982		0.705343	0.866102	0.865373		0.813353	0.75011	0.774065				GRAS	AT2G37650.1		8	1
AP13ITG66447_at				0.821396	-0.710218	-0.862907						0.907701	0.773298		0.82531	0.90996	GRAS	AT4G00150.1	ATHAM3,HAM3	5	2
AP13ITG70387-RC_at	0.832048		0.715661	0.726443	-0.839409	-0.727084						0.902453	0.761865		0.822981	0.8515	GRAS	AT2G37650.1		7	2
AP13ITG70947-RC_at																-0.760671	GRAS	AT1G63100.1		0	1
AP13ITG71179_s_at				0.800507		-0.86389						0.778047	0.732207		0.846686	0.83847	GRAS	AT3G60630.1	ATHAM2,HAM2	5	1
KanlowCTG12369_s_at		0.857816															GRAS	AT5G48150.1	PAT1	1	0
KanlowCTG20128_s_at				-0.727626								-0.778322				-0.751478	GRAS	AT2G37650.1		0	3
KanlowCTG20670_s_at		0.859666															GRAS	AT1G21450.1	SCL1	1	0
KanlowCTG22824_s_at				0.806416								0.715824				0.732682	GRAS	AT2G37650.1		3	0
KanlowCTG23939_s_at												0.75397					GRAS	AT4G37650.1	SGR7,SHR	1	0
KanlowCTG26645_s_at		0.896012															GRAS	AT5G48150.1	PAT1	1	0
KanlowCTG38601_at	-0.837483		-0.746862		0.832641		-0.72207	-0.93684	-0.927892	-0.784348	-0.897244	-0.731911	-0.803776				GRAS	AT4G00150.1	ATHAM3,HAM3	1	9
KanlowCTG40872_s_at			0.818796			-0.912228						0.74049	0.87273		0.849795	0.814292	GRAS	AT5G48150.1	PAT1	5	1
KanlowCTG42844_s_at								-0.723198									GRAS	AT1G63100.1		0	1
KanlowCTG43838_s_at			0.874138	0.857611	-0.81694	-0.849615						0.901231	0.914459		0.95528	0.951121	GRAS	AT1G63100.1		6	2
KanlowCTG44732_s_at												0.743062				0.747719	GRAS	AT4G37650.1	SGR7,SHR	2	0
AP13CTG15115_at						-0.831448							0.70658				GRF	AT4G37740.1	AtGRF2,GRF2	1	1
AP13ITG65174_at								0.731325									GRF	AT3G52910.1	AtGRF4,GRF4	1	0
AP13CTG09875_s_at		-0.765978				-0.717449											HB-other	AT3G18380.1		0	2
AP13CTG10654_s_at	0.768573																HB-other	AT5G44180.1		1	0
AP13CTG12320_at						-0.75044											HB-other	AT4G12750.1		0	1
AP13ITG76900_at						-0.700529											HB-other	AT4G03090.2		0	1
KanlowCTG21344_s_at								0.751907									HB-other	AT5G11270.1	OCP3	1	0
KanlowCTG44639_x_at		-0.795647															HB-other	AT4G12750.1		0	1
VS16ITG17907_at	0.732494																HB-other	AT4G03090.2		1	0
VS16ITG17907-RC_at	0.784509																HB-other	AT4G03090.2		1	0
AP13CTG02075_at												-0.78702				-0.712415	HB-PHD	AT4G29940.1	PRHA	0	2
AP13CTG08548_at				0.711202													HB-PHD	AT3G19510.1	HAT3.1	1	0
KanlowCTG18777_s_at					0.707968												HB-PHD	AT3G19510.1	HAT3.1	1	0
AlamoCTG04719_s_at	-0.708854							-0.820503	-0.920557	-0.745393	-0.876441						HD-ZIP	AT5G60690.1	IFL,IFL1,REV	0	5
AP13CTG01201_s_at								-0.794738	-0.782965	-0.733123	-0.796211		-0.723502				HD-ZIP	AT2G34710.1	ATHB-14,ATHB14,PHB,PHB-1D	0	5
AP13CTG02222_s_at								-0.717848	-0.781821		-0.772448						HD-ZIP	AT5G60690.1	IFL,IFL1,REV	0	3
AP13CTG22980RC_at				0.701529		-0.892297						0.732331	0.759707		0.815479	0.803894	HD-ZIP	AT3G01470.1	ATHB-1,ATHB1,HAT5,HB-1,HD-ZIP-1	5	1
AP13CTG23446RC_at			0.732311	0.860611		-0.875627						0.89672	0.816966		0.874579	0.961958	HD-ZIP	AT3G01470.1	ATHB-1,ATHB1,HAT5,HB-1,HD-ZIP-1	6	1
AP13CTG23523_at	-0.945634				0.887365							-0.853424				-0.700984	HD-ZIP	AT1G69780.1	ATHB13	1	3
AP13CTG23665_s_at				-0.838106	0.773168	0.716278						-0.850533	-0.765467		-0.88773	-0.860024	HD-ZIP	AT4G21750.1	ATML1	2	5
AP13CTG23765_s_at			0.788236			-0.740406							0.795939		0.799024	0.74913	HD-ZIP	AT4G40060.1	ATHB-16,ATHB16,HB16	4	1
AP13CTG29724_s_at			-0.809224		0.71335	0.759791	-0.747364	-0.84641	-0.720552	-0.786093	-0.720902	-0.729145	-0.891148		-0.834533		HD-ZIP	AT5G60690.1	IFL,IFL1,REV	2	9
AP13ITG53235_at						0.759695											HD-ZIP	AT1G79840.1	GL2	1	0
AP13ITG54424_at	-0.740139		-0.727892	-0.884873	0.850158							-0.858418	-0.762561		-0.822425	-0.851811	HD-ZIP	AT2G44910.1	ATHB-4,ATHB4,HB4	1	7
AP13ITG54946-RC_at	0.719239		0.742592	0.72261	-0.856625							0.812311			0.836949	0.839448	HD-ZIP	AT4G36740.1	ATHB40,HB-5,HB40	6	1
AP13ITG55125_at			0.901084	0.754328		-0.822739	0.701343					0.770478	0.922979		0.901347	0.873343	HD-ZIP	AT4G40060.1	ATHB-16,ATHB16,HB16	7	1
AP13ITG60412_x_at		-0.771704									-0.70803						HD-ZIP	AT4G40060.1	ATHB-16,ATHB16,HB16	0	2
AP13ITG74693_at	0.832674		0.794773	0.757251	-0.819475	-0.817606		0.799562				0.91883	0.884214		0.818535	0.879285	HD-ZIP	AT4G37790.1	HAT22	8	2
KanlowCTG04987_at			0.854952			-0.798017							0.870184		0.82006	0.775133	HD-ZIP	AT4G40060.1	ATHB-16,ATHB16,HB16	4	1
KanlowCTG05800_s_at						-0.72785									0.750538	0.72806	HD-ZIP	AT4G40060.1	ATHB-16,ATHB16,HB16	2	1
KanlowCTG07189_s_at		-0.831538															HD-ZIP	AT4G40060.1	ATHB-16,ATHB16,HB16	0	1
KanlowCTG07403_s_at	0.748857		0.825447		-0.936698							0.760525	0.79024		0.82477	0.742012	HD-ZIP	AT4G37790.1	HAT22	6	1
KanlowCTG07856_s_at				0.702172	-0.70562												HD-ZIP	AT3G01470.1	ATHB-1,ATHB1,HAT5,HB-1,HD-ZIP-1	1	1
KanlowCTG13937_s_at	-0.781587		-0.71945	-0.894274	0.828328							-0.902047	-0.774333		-0.822778	-0.879192	HD-ZIP	AT2G44910.1	ATHB-4,ATHB4,HB4	1	7
KanlowCTG14383_s_at						-0.787717									0.726236	0.799133	HD-ZIP	AT1G69780.1	ATHB13	2	1
KanlowCTG15082_s_at	-0.83926		-0.711273	-0.786629	0.752123	0.737238		-0.776807				-0.922015	-0.816656		-0.799537	-0.87543	HD-ZIP	AT2G44910.1	ATHB-4,ATHB4,HB4	2	8
KanlowCTG21038_at	0.787868											0.800807				0.70381	HD-ZIP	AT4G36740.1	ATHB40,HB-5,HB40	3	0
KanlowCTG26884_at	-0.73177			-0.793572	0.784143							-0.872157			-0.76925	-0.863959	HD-ZIP	AT3G61150.1	HD-GL2-1,HDG1	1	5
KanlowCTG35737_at					0.70646											-0.709895	HD-ZIP	AT5G06710.1	HAT14	1	1
KanlowCTG41782_s_at	0.783418		0.828125		-0.919697		0.735379					0.831477	0.823743		0.852866	0.807404	HD-ZIP	AT5G06710.1	HAT14	7	1
VS16ITG01596_s_at															0.71803		HD-ZIP	AT3G01470.1	ATHB-1,ATHB1,HAT5,HB-1,HD-ZIP-1	1	0
AP13CTG12490_at		0.845938															HSF	AT4G18880.1	AT-HSFA4A,HSF A4A	1	0
AP13CTG13678_s_at		0.883366															HSF	AT4G18880.1	AT-HSFA4A,HSF A4A	1	0
AP13CTG15826_s_at		0.766916															HSF	AT5G45710.1	AT-HSFA4C,HSFA4C,RHA1	1	0
AP13CTG55863_at				0.748804		-0.758868									0.76639	0.715669	HSF			3	1
AP13ITG33599_s_at	-0.796356							-0.725024				-0.771661					HSF	AT3G22830.1	AT-HSFA6B,HSFA6B	0	3
AP13ITG41879_s_at				0.843344		-0.815345						0.843414	0.702309		0.739572	0.865662	HSF	AT1G46264.1	AT-HSFB4,HSFB4,SCZ	5	1
AP13ITG44706_at				0.842043		-0.857477						0.785109	0.726853			0.801341	HSF	AT3G24520.1	AT-HSFC1,HSFC1	4	1
AP13ITG44708RC_at						-0.756373						0.75962				0.730643	HSF	AT3G24520.1	AT-HSFC1,HSFC1	2	1
AP13ITG53040_at	0.832416				-0.803255			0.749165	0.784331		0.705413						HSF	AT4G36990.1	AT-HSFB1,ATHSF4,HSF4,HSFB1	4	1
AP13ITG58328_at	0.754058		0.899261		-0.892975	-0.700074	0.753986	0.724599				0.74935	0.872381		0.81839	0.748495	HSF	AT4G13980.1	AT-HSFA5,HSFA5	8	2
AP13ITG58649_s_at						0.727721											HSF	AT3G24520.1	AT-HSFC1,HSFC1	1	0
AP13ITG66360RC_s_at	0.718391																HSF	AT4G11660.1	AT-HSFB2B,HSFB2B	1	0
KanlowCTG13748_s_at	0.774428				-0.77832							0.813294					HSF	AT3G24520.1	AT-HSFC1,HSFC1	2	1
KanlowCTG23405_at		0.735101															HSF			1	0
KanlowCTG38538_s_at		0.768835															HSF	AT5G45710.1	AT-HSFA4C,HSFA4C,RHA1	1	0
KanlowCTG40730_s_at		0.817818									0.709235						HSF	AT4G36990.1	AT-HSFB1,ATHSF4,HSF4,HSFB1	2	0
AP13.11934.m00011_s_at			-0.736139				-0.817382	-0.883686	-0.865329	-0.921073	-0.861901		-0.818584				LBD	AT5G67420.1	ASL39,LBD37	0	7
AP13CTG15127_s_at						-0.83982						0.795009			0.75476	0.784719	LBD	AT5G67420.1	ASL39,LBD37	3	1
AP13CTG23514_at				0.82188		-0.760024						0.799051	0.704542		0.794682	0.812891	LBD	AT5G67420.1	ASL39,LBD37	5	1
AP13CTG27637_s_at				-0.722544		0.7048						-0.726906	-0.731925		-0.730011		LBD	AT3G58190.1	ASL16,LBD29	1	4
AP13ITG35732_s_at		0.708267															LBD	AT1G67100.1	LBD40	1	0
AP13ITG35733_s_at		0.722608															LBD	AT1G67100.1	LBD40	1	0
AP13ITG43809_s_at						-0.701709											LBD	AT5G67420.1	ASL39,LBD37	0	1
AP13ITG45237_s_at	-0.745768		-0.723302	-0.818901	0.806714							-0.808795	-0.744621		-0.779445	-0.784098	LBD	AT2G42430.1	ASL18,LBD16	1	7
AP13ITG45238_s_at	-0.721281			-0.817083	0.745675							-0.823406	-0.730375		-0.761798	-0.782743	LBD	AT2G42430.1	ASL18,LBD16	1	6
AP13ITG52754_at						-0.814323						0.710055				0.708607	LBD	AT5G67420.1	ASL39,LBD37	2	1
AP13ITG55241-RC_s_at	-0.785647			-0.800463	0.774796	0.748513						-0.878666	-0.764571		-0.773689	-0.869124	LBD	AT2G45420.1	LBD18	2	6
AP13ITG56623_s_at			-0.717208				-0.798836	-0.891031	-0.890464	-0.920012	-0.881832		-0.79637				LBD	AT5G67420.1	ASL39,LBD37	0	7
AP13ITG59409_at		0.734435															LBD	AT3G02550.1	LBD41	1	0
AP13ITG60013-RC_at	-0.7604		-0.717329	-0.862354	0.80546	0.781999						-0.908647	-0.786549		-0.837992	-0.907163	LBD	AT2G45420.1	LBD18	2	7
AP13ITG65823-RC_at	0.758779			0.731937	-0.733385							0.804556				0.749965	LBD	AT5G67420.1	ASL39,LBD37	4	1
AP13ITG66291_at			-0.775015	-0.777499	0.822977							-0.767062	-0.77279		-0.806962	-0.755546	LBD	AT2G40470.1	ASL11,LBD15	1	6
AP13ITG71761_at	0.760851																LBD	AT3G02550.1	LBD41	1	0
KanlowCTG09878_x_at								-0.888786	-0.846417	-0.89818	-0.855496		-0.74165				LBD	AT5G67420.1	ASL39,LBD37	0	5
KanlowCTG35091_at				-0.808484						-0.716103		-0.72687	-0.712956			-0.70046	LBD	AT3G58190.1	ASL16,LBD29	0	5
AP13CTG17209_s_at		0.898214															LSD	AT4G20380.2	LSD1	1	0
KanlowCTG12420_s_at		-0.778675															LSD	AT1G32540.1	LOL1	0	1
KanlowCTG40960_s_at		0.8827															LSD	AT4G20380.2	LSD1	1	0
AlamoCTG02074_s_at	-0.793605	-0.802531						-0.723371	-0.81068		-0.81027						MIKC	AT1G69120.1	AGL7,AP1	0	5
AlamoSLT15835_s_at	-0.806254											-0.789873				-0.700862	MIKC	AT3G57230.1	AGL16	0	3
AP13CTG05578_at			0.806837			-0.843546	0.762395	0.908988		0.72908		0.704344	0.91389		0.783961	0.703046	MIKC	AT3G57230.1	AGL16	8	1
AP13CTG09208_at		-0.771662															MIKC	AT3G57230.2	AGL16	0	1
AP13CTG10829_at				0.715792													MIKC	AT4G18960.1	AG	1	0
AP13CTG11109_at						-0.847033											MIKC	AT2G22540.1	AGL22,SVP	0	1
AP13CTG19262_at						-0.823516							0.700073				MIKC	AT2G45660.1	AGL20,ATSOC1,SOC1	1	1
AP13ITG38080-RC_at	-0.734641			-0.732069	0.80337	0.72996		-0.779137		-0.749322	-0.770113	-0.863796	-0.770067		-0.789037	-0.771769	MIKC	AT5G23260.2	ABS,AGL32,TT16	2	9
AP13ITG38082-RC_s_at					0.708922	0.767375		-0.736582			-0.755103	-0.740931	-0.752362		-0.711528		MIKC	AT5G23260.2	ABS,AGL32,TT16	2	5
AP13ITG71896_at		0.73078															MIKC	AT1G22130.1	AGL104	1	0
KanlowCTG04079_s_at				-0.727744								-0.742512				-0.747841	MIKC	AT2G45650.1	AGL6	0	3
KanlowCTG14783_s_at		0.830352															MIKC	AT1G24260.2	AGL9,SEP3	1	0
KanlowCTG32517_s_at	-0.843261				0.739407							-0.790389				-0.712189	MIKC	AT3G57230.1	AGL16	1	3
OTHSWCTG17719_at				-0.70359											-0.828231	-0.750597	MIKC	AT1G71692.1	AGL12,XAL1	0	3
AP13.12698.m00006_s_at										-0.721393							MYB	AT5G06100.2	ATMYB33,MYB33	0	1
AP13CTG02705_s_at		-0.70845															MYB	AT2G02820.2	AtMYB88,MYB88	0	1
AP13CTG04694_at								0.703335									MYB	AT3G55730.1	AtMYB109,MYB109	1	0
AP13CTG04965RC_s_at			-0.721439			0.726848							-0.779223		-0.804524		MYB	AT5G06100.2	ATMYB33,MYB33	1	3
AP13CTG07700_at										0.723234							MYB	AT3G55730.1	AtMYB109,MYB109	1	0
AP13CTG09749_s_at						0.770505		-0.738811									MYB	AT5G02320.1	ATMYB3R5,MYB3R-5	1	1
AP13CTG09945_s_at				0.823842		-0.816573						0.82576	0.710067		0.800381	0.8914	MYB	AT3G46130.1	ATMYB48,ATMYB48-1,ATMYB48-2,ATMYB48-3,MYB48	5	1
AP13CTG12186_at				0.707719		-0.720745		0.848825	0.778192	0.793804	0.77733	0.723675	0.820307		0.702394	0.703909	MYB	AT5G57620.1	AtMYB36,MYB36	9	1
AP13CTG14225RC_s_at				0.742382		-0.745678						0.736495			0.805983	0.823327	MYB	AT3G46130.1	ATMYB48,ATMYB48-1,ATMYB48-2,ATMYB48-3,MYB48	4	1
AP13CTG14227RC_s_at				0.754092	-0.723665	-0.744719						0.882854			0.819021	0.878553	MYB	AT3G46130.1	ATMYB48,ATMYB48-1,ATMYB48-2,ATMYB48-3,MYB48	4	2
AP13CTG15726_at											0.762302						MYB	AT2G38090.1		1	0
AP13CTG19208RC_at						-0.730915											MYB			0	1
AP13CTG22878_at	0.834113		0.799942	0.828537	-0.919738	-0.729144						0.951426	0.82107		0.916818	0.947209	MYB	AT4G12350.1	AtMYB42,MYB42	7	2
AP13CTG25456_s_at				0.822124		-0.777561						0.841582			0.755536	0.880794	MYB	AT5G59780.3	ATMYB59,ATMYB59-1,ATMYB59-2,ATMYB59-3,MYB59	4	1
AP13CTG29033_at		0.71081															MYB	AT5G23000.1	ATMYB37,MYB37,RAX1	1	0
AP13CTG29037_s_at	0.72249								0.759688		0.76384						MYB	AT4G38620.1	ATMYB4,MYB4	3	0
AP13CTG29042_s_at	0.726923								0.77647		0.753336						MYB			3	0
AP13CTG38939_s_at		0.766152															MYB	AT4G38620.1	ATMYB4,MYB4	1	0
AP13CTG59051_s_at		0.813638							0.75647		0.767072						MYB			3	0
AP13CTG59164_s_at			-0.737661			0.877273		-0.761014				-0.764512	-0.86727		-0.788218	-0.81282	MYB	AT5G67300.1	ATMYB44,ATMYBR1,MYB44,MYBR1	1	6
AP13ITG35913_s_at				0.830112	-0.736353	-0.793885						0.842763			0.834005	0.880226	MYB	AT3G46130.1	ATMYB48,ATMYB48-1,ATMYB48-2,ATMYB48-3,MYB48	4	2
AP13ITG35915_s_at				0.78931	-0.720322	-0.749907						0.835721			0.782671	0.842029	MYB	AT3G46130.1	ATMYB48,ATMYB48-1,ATMYB48-2,ATMYB48-3,MYB48	4	2
AP13ITG36814_at									0.794953		0.745573						MYB	AT5G15310.1	ATMIXTA,ATMYB16,MYB16	2	0
AP13ITG39267_s_at		0.799662									0.728291						MYB	AT3G49690.1	ATMYB84,MYB84,RAX3	2	0
AP13ITG39342_s_at	0.718255				-0.704938							0.780878				0.712533	MYB	AT4G38620.1	ATMYB4,MYB4	3	1
AP13ITG40550_s_at		0.719829															MYB	AT3G23250.1	ATMYB15,ATY19,MYB15	1	0
AP13ITG40801_at									-0.712382								MYB	AT5G52260.1	AtMYB19,MYB19	0	1
AP13ITG41326_s_at											0.722074						MYB	AT3G23250.1	ATMYB15,ATY19,MYB15	1	0
AP13ITG41938_at				-0.839181								-0.830385				-0.800963	MYB	AT5G67300.1	ATMYB44,ATMYBR1,MYB44,MYBR1	0	3
AP13ITG56055_at			0.843577	0.730698	-0.775612	-0.816036	0.840259	0.877219	0.788343	0.805546	0.73846	0.80163	0.934548		0.849651	0.799091	MYB	AT1G79180.1	ATMYB63,MYB63	11	2
AP13ITG57153RC_at			0.735318				0.822374	0.908313	0.918718	0.811536	0.860405		0.766957				MYB	AT1G79180.1	ATMYB63,MYB63	7	0
AP13ITG57154RC_at	0.768518		0.885304		-0.801529		0.876852	0.921136	0.820135	0.774699	0.758052	0.715805	0.899446		0.781399		MYB	AT1G79180.1	ATMYB63,MYB63	10	1
AP13ITG57686_s_at	0.739575							0.732306	0.701074		0.749495						MYB	AT1G66230.1	AtMYB20,MYB20	4	0
AP13ITG58606-RC_at	0.815803				-0.735656	-0.757835						0.897499				0.80332	MYB	AT1G34670.1	AtMYB93,MYB93	3	2
AP13ITG58607-RC_at	0.810721				-0.71378	-0.729494						0.886537				0.784857	MYB	AT1G34670.1	AtMYB93,MYB93	3	2
AP13ITG58997_at	0.83383			0.712154	-0.797052			0.728988	0.744388		0.742533	0.776018				0.713939	MYB	AT4G25560.1	AtMYB18,MYB18	7	1
AP13ITG61104_x_at	-0.782169		-0.833347	-0.741959	0.833417	0.869673	-0.702889	-0.808404				-0.917058	-0.916784		-0.898517	-0.931337	MYB	AT5G67300.1	ATMYB44,ATMYBR1,MYB44,MYBR1	2	9
AP13ITG61596_s_at	0.786595				-0.738258			0.706983			0.719423						MYB	AT3G23250.1	ATMYB15,ATY19,MYB15	3	1
AP13ITG61860-RC_s_at	0.841969			0.769531	-0.832157	-0.724754						0.925269	0.742689		0.752655	0.854647	MYB	AT1G34670.1	AtMYB93,MYB93	6	2
AP13ITG65360_at											0.774269						MYB	AT4G38620.1	ATMYB4,MYB4	1	0
AP13ITG65665_s_at	0.832782		0.733565	0.854272	-0.814376			0.719818				0.859672	0.789521		0.789989	0.845653	MYB	AT4G25560.1	AtMYB18,MYB18	8	1
AP13ITG65795_at	0.820299		0.807858	0.819397	-0.887294	-0.761545						0.95147	0.845294		0.920913	0.955526	MYB	AT4G12350.1	AtMYB42,MYB42	7	2
AP13ITG66229_at				0.711736													MYB	AT5G57620.1	AtMYB36,MYB36	1	0
AP13ITG68559-RC_at		0.725536															MYB	AT3G06490.1	AtMYB108,BOS1,MYB108	1	0
AP13ITG68954_at										0.750517							MYB	AT5G57620.1	AtMYB36,MYB36	1	0
AP13ITG72645-RC_at								0.810926	0.821576	0.841399	0.892104						MYB	AT3G23250.1	ATMYB15,ATY19,MYB15	4	0
AP13ITG73550_s_at	0.805028																MYB	AT4G38620.1	ATMYB4,MYB4	1	0
AP13ITG73551_s_at					-0.711166												MYB	AT1G49010.1		0	1
AP13ITG73896_at		0.703211															MYB	AT3G06490.1	AtMYB108,BOS1,MYB108	1	0
AP13ITG73948RC_s_at					-0.717623												MYB	AT1G49010.1		0	1
AP13ITG74185_at	0.849382				-0.775979							0.86604				0.741805	MYB	AT4G38620.1	ATMYB4,MYB4	3	1
AP13ITG75235_at		0.701701									0.72394						MYB	AT4G38620.1	ATMYB4,MYB4	2	0
AP13ITG75527_s_at	0.706093		0.851599		-0.827751		0.775503	0.808934	0.804321	0.714674	0.795187		0.84289		0.743641		MYB	AT5G49620.1	AtMYB78,MYB78	9	1
AP13ITG77369_at					-0.723809			0.709495		0.715021		0.706203	0.709517		0.74323		MYB	AT5G26660.1	ATMYB86,MYB86	5	1
AP13ITG77508_at	0.764841							0.71798			0.718615	0.785101					MYB	AT4G38620.1	ATMYB4,MYB4	4	0
KanlowCTG12282_s_at			-0.796013			0.765971	-0.75283	-0.787929		-0.760885			-0.85211		-0.813015		MYB	AT5G06100.2	ATMYB33,MYB33	1	6
KanlowCTG12944_at	0.803744											0.752358					MYB	AT1G68320.1	AtMYB62,BW62B,BW62C,MYB62	2	0
KanlowCTG16207_at			0.700453														MYB	AT1G66230.1	AtMYB20,MYB20	1	0
KanlowCTG17630_s_at	0.852943				-0.730169			0.767962				0.89083	0.734648		0.729991	0.802812	MYB	AT2G38090.1		6	1
KanlowCTG18563_s_at	0.85412				-0.770311							0.811466					MYB	AT4G38620.1	ATMYB4,MYB4	2	1
KanlowCTG19534_s_at		0.734803															MYB	AT3G23250.1	ATMYB15,ATY19,MYB15	1	0
KanlowCTG35590_at									0.741511								MYB			1	0
KanlowCTG39717_at				0.846904								0.818153	0.723125		0.797347	0.837449	MYB	AT5G17800.1	AtMYB56,MYB56	5	0
KanlowCTG40305_s_at						0.777978											MYB	AT5G02320.1	ATMYB3R5,MYB3R-5	1	0
KanlowCTG40943_s_at	-0.703941	-0.731585							-0.720864		-0.744396						MYB	AT5G26660.1	ATMYB86,MYB86	0	4
KanlowCTG41044_s_at		-0.853782															MYB	AT2G32460.1	ATM1,ATMYB101,MYB101	0	1
KanlowCTG41091_at								0.801906	0.879024	0.72666	0.871405						MYB	AT5G49620.1	AtMYB78,MYB78	4	0
KanlowCTG41650_at								0.768306	0.703828		0.706375						MYB	AT1G66230.1	AtMYB20,MYB20	3	0
KanlowCTG44346_at						-0.880502											MYB			0	1
KanlowCTG46494_s_at	0.763881		0.714729	0.77382	-0.781423			0.830556	0.821899	0.791282	0.792535	0.824554	0.818341		0.788637	0.771025	MYB	AT1G79180.1	ATMYB63,MYB63	11	1
OTHSWCTG01766_s_at	0.798961		0.764874		-0.763775	-0.844939		0.848974				0.85672	0.861009		0.778856	0.825207	MYB	AT2G38090.1		7	2
OTHSWCTG07475_s_at		-0.723922															MYB	AT5G06100.2	ATMYB33,MYB33	0	1
AlamoCTG02390_s_at																0.777477	MYB_related	AT1G49950.1	ATTRB1,TRB1	1	0
AlamoCTG02527_s_at				0.717582													MYB_related	AT1G01060.1	LHY,LHY1	1	0
AlamoCTG13197_s_at						-0.714866						0.754395				0.758844	MYB_related	AT2G47210.1		2	1
AlamoSLT16341_s_at																0.70497	MYB_related	AT5G52660.2		1	0
AP13CTG00954_x_at		0.735479															MYB_related	AT2G03470.1		1	0
AP13CTG01432_at					-0.704814							0.745502				0.702716	MYB_related	AT5G52660.2		2	1
AP13CTG02795_s_at		0.795149															MYB_related	AT1G07540.1	TRFL2	1	0
AP13CTG03817_at						-0.752495											MYB_related	AT5G52660.2		0	1
AP13CTG05730_x_at								0.733744			0.711567						MYB_related	AT4G16420.1	ADA2B,PRZ1	2	0
AP13CTG06041_at					-0.779436												MYB_related	AT5G47390.1		0	1
AP13CTG06393_s_at								-0.70214	-0.850654	-0.760906	-0.897996						MYB_related	AT3G16350.1		0	4
AP13CTG07001_s_at				0.779638								0.785078				0.819244	MYB_related	AT5G37260.1	CIR1,RVE2	3	0
AP13CTG09680_s_at				0.826618		-0.840859						0.793541			0.714869	0.862034	MYB_related	AT5G52660.2		4	1
AP13CTG11291_at																0.70101	MYB_related	AT1G19510.1	ATRL5,RL5,RSM4	1	0
AP13CTG11983_at						-0.811343									0.702875	0.791405	MYB_related	AT1G49950.1	ATTRB1,TRB1	2	1
AP13CTG14242_at			0.822559			-0.772833	0.707854	0.70368					0.833375		0.798075	0.710405	MYB_related	AT4G39160.2		6	1
AP13CTG16366_s_at	0.797586		0.745652		-0.924838							0.716585					MYB_related	AT5G47390.1		3	1
AP13CTG21985-1_at		0.849253															MYB_related	AT1G07540.1	TRFL2	1	0
AP13CTG23456_at								-0.874487	-0.886672	-0.754772	-0.901203						MYB_related	AT3G57980.1		0	4
AP13CTG24344_at	-0.834218				0.723888			-0.851003	-0.926189	-0.782964	-0.922823						MYB_related	AT5G56840.1		1	5
AP13CTG24918_at																0.706854	MYB_related	AT1G49950.1	ATTRB1,TRB1	1	0
AP13CTG26972_s_at			0.740495	0.794072	-0.702643	-0.709545						0.71966	0.726818		0.845	0.826265	MYB_related	AT3G16350.1		6	2
AP13CTG29783_s_at						-0.73812											MYB_related	AT1G49950.1	ATTRB1,TRB1	0	1
AP13ITG37041_s_at		0.710221															MYB_related	AT5G58900.1		1	0
AP13ITG38384-RC_s_at						0.726476		-0.760718		-0.810251	-0.750228						MYB_related	AT2G44430.1		1	3
AP13ITG41531_at		0.779486															MYB_related	AT5G56840.1		1	0
AP13ITG71040_at						-0.860111											MYB_related	AT3G16350.1		0	1
KanlowCTG04948_s_at			0.704447			-0.853001							0.76812		0.748197	0.739935	MYB_related	AT5G52660.1		4	1
KanlowCTG08721_s_at															0.752153	0.720109	MYB_related	AT1G70000.1		2	0
KanlowCTG11356_s_at					-0.707233												MYB_related	AT5G47390.1		0	1
KanlowCTG42993_s_at			0.721792	0.755478	-0.711532	-0.753589						0.716093	0.736479		0.834876	0.799988	MYB_related	AT3G16350.1		6	2
KanlowCTG43819_s_at				0.762482												0.718789	MYB_related	AT1G01060.1	LHY,LHY1	2	0
OTHSWCTG12341_s_at						0.715888											MYB_related	AT5G53200.1	TRY	1	0
VS16ITG12151_s_at						-0.780086											MYB_related	AT4G16420.1	ADA2B,PRZ1	0	1
AlamoCTG00695_s_at	-0.786184										-0.703876						NAC	AT1G25580.1	ANAC008,SOG1	0	2
AlamoCTG13514_s_at						-0.801211		0.764924					0.75973			0.710517	NAC	AT5G04410.1	anac078,NAC2	3	1
AlamoCTG14323_s_at		0.743019															NAC	AT5G17260.1	anac086,NAC086	1	0
AP13.12336.m00003_s_at	0.849863		0.764263		-0.876193			0.707356				0.73622	0.725558		0.716883		NAC	AT1G69490.1	ANAC029,ATNAP,NAP	6	1
AP13.12743.m00003_s_at								-0.714374									NAC	AT1G25580.1	ANAC008,SOG1	0	1
AP13CTG00917_s_at		0.709866															NAC	AT4G35580.1	NTL9	1	0
AP13CTG01631_x_at						-0.78075											NAC	AT5G04410.1	anac078,NAC2	0	1
AP13CTG02209_s_at						-0.840123		0.7463				0.736202	0.794374		0.717254	0.760885	NAC	AT5G04410.1	anac078,NAC2	5	1
AP13CTG03288_at	0.859902				-0.823832			0.755232				0.795183					NAC	AT1G69490.1	ANAC029,ATNAP,NAP	3	1
AP13CTG04295_s_at						-0.746839		0.827238		0.832359			0.735114				NAC	AT3G10500.1	anac053,NAC053	3	1
AP13CTG05129_s_at							0.714788	0.712777	0.777789	0.811652	0.740968						NAC	AT1G77450.1	anac032,NAC032	5	0
AP13CTG05235_s_at		-0.752014															NAC	AT5G16610.2		0	1
AP13CTG05547_at		0.789981															NAC	AT1G77450.1	anac032,NAC032	1	0
AP13CTG08694_at		0.757574															NAC	AT5G17260.1	anac086,NAC086	1	0
AP13CTG14538_s_at		0.843644															NAC	AT1G77450.1	anac032,NAC032	1	0
AP13CTG15049_s_at			-0.805619	-0.864282	0.758913	0.869108						-0.865974	-0.868007		-0.930921	-0.925413	NAC	AT4G28500.1	ANAC073,NAC073,SND2	2	6
AP13CTG15383_at		0.732497															NAC	AT5G17260.1	anac086,NAC086	1	0
AP13CTG16310_s_at	0.754209			0.702291		-0.780222						0.887921				0.824101	NAC	AT5G64530.1	ANAC104,XND1	4	1
AP13CTG23468_at			-0.729107	-0.717899		0.7501		-0.715552		-0.760336			-0.807953		-0.806375	-0.704171	NAC	AT5G61430.1	ANAC100,ATNAC5,NAC100	1	7
AP13CTG23730_at									0.741991								NAC	AT1G34180.1	anac016,NAC016	1	0
AP13CTG23952RC_at		0.770814															NAC	AT5G63790.1	ANAC102,NAC102	1	0
AP13CTG23992_at	-0.785158			-0.847858	0.749288							-0.912933			-0.727476	-0.867615	NAC	AT2G24430.1	ANAC038,ANAC039,NAC038	1	5
AP13CTG27954_s_at			-0.732937			0.851764		-0.711859					-0.815756		-0.767779	-0.721445	NAC	AT1G25580.1	ANAC008,SOG1	1	5
AP13CTG29766_s_at	0.819504				-0.789328			0.780146	0.841883		0.847233						NAC	AT1G56010.2	anac021,ANAC022,NAC1	4	1
AP13CTG31466_at						0.749133											NAC	AT1G25580.1	ANAC008,SOG1	1	0
AP13CTG37442_s_at	0.873829		0.709071		-0.860766			0.700108				0.763325					NAC	AT1G69490.1	ANAC029,ATNAP,NAP	4	1
AP13CTG72209_s_at	-0.749665				0.716214												NAC	AT5G09330.1	anac082,NAC082,VNI1	1	1
AP13ITG35143_x_at			0.764707				0.772372						0.706109				NAC			3	0
AP13ITG39161_s_at	-0.798835			-0.719821	0.840096							-0.898269			-0.789234	-0.804319	NAC	AT5G07680.1	ANAC079,ANAC080,ATNAC4,NAC080	1	5
AP13ITG39451-RC_s_at				-0.704072		0.795875										-0.745588	NAC	AT5G22380.1	anac090,NAC090	1	2
AP13ITG40115_s_at	0.764884	0.723832			-0.730494				0.73731								NAC	AT5G08790.1	anac081,ATAF2	3	1
AP13ITG40730-RC_s_at	0.847585		0.701186		-0.846237	-0.700528		0.701365				0.914343	0.754544		0.839074	0.845461	NAC	AT4G17980.1	anac071,NAC071	7	2
AP13ITG44580_s_at		0.825415															NAC	AT1G01720.1	ANAC002,ATAF1	1	0
AP13ITG50311_at								0.740758		0.713639							NAC	AT3G10500.1	anac053,NAC053	2	0
AP13ITG55121-RC_s_at	0.804748		0.754069		-0.865773							0.869824	0.76813		0.841515	0.830881	NAC	AT4G17980.1	anac071,NAC071	6	1
AP13ITG55143_at		0.760474															NAC	AT5G63790.1	ANAC102,NAC102	1	0
AP13ITG58482_at			-0.812437	-0.82357	0.776724	0.860007						-0.812495	-0.866267		-0.904562	-0.855649	NAC	AT4G29230.1	anac075,NAC075	2	6
AP13ITG60228_at	-0.717272				0.752317												NAC	AT2G33480.1	ANAC041,NAC041	1	1
AP13ITG60641_at			0.892214			-0.849681	0.780245	0.854833		0.725034			0.948502		0.843907	0.716486	NAC	AT3G12977.1		7	1
AP13ITG61387_at	0.866103				-0.824175							0.806505					NAC	AT1G56010.2	anac021,ANAC022,NAC1	2	1
AP13ITG63118_at			-0.739391	-0.89189	0.836885	0.760153						-0.90329	-0.770085		-0.910789	-0.934823	NAC	AT3G44350.2	anac061,NAC061	2	6
AP13ITG64904_at	-0.815483				0.825919							-0.78471				-0.758402	NAC	AT3G15510.1	ANAC056,ATNAC2,NAC2,NARS1	1	3
AP13ITG71892_at				-0.715867		0.83823						-0.720927	-0.766108		-0.831774	-0.800905	NAC	AT4G28500.1	ANAC073,NAC073,SND2	1	5
AP13ITG71919_at		0.849379															NAC	AT1G52880.1	ANAC018,ATNAM,NAM,NARS2	1	0
AP13ITG72279_s_at			0.90141	0.713665	-0.760601	-0.857955	0.781788	0.849698		0.745887		0.805321	0.963883		0.919417	0.827088	NAC	AT3G12977.1		9	2
AP13ITG72394-RC_at				-0.89826		0.8415						-0.827285	-0.76794		-0.819497	-0.874483	NAC	AT5G22380.1	anac090,NAC090	1	5
AP13ITG74055_at	-0.842295			-0.815939	0.848239	0.741101		-0.734516			-0.704005	-0.929252	-0.781961		-0.803312	-0.856253	NAC	AT2G24430.1	ANAC038,ANAC039,NAC038	2	8
AP13ITG74381_at														0.790492			NAC	AT5G18270.2	ANAC087	1	0
AP13ITG74807_s_at				-0.829533		0.888391						-0.771056	-0.775812		-0.837899	-0.846927	NAC	AT4G28500.1	ANAC073,NAC073,SND2	1	5
AP13ITG77135_at	0.813906			0.76724	-0.797668	-0.77408						0.934236	0.717859		0.763451	0.853387	NAC	AT5G64530.1	ANAC104,XND1	6	2
KanlowCTG01006_x_at						-0.766157											NAC	AT5G04410.1	anac078,NAC2	0	1
KanlowCTG02978_s_at		0.8471															NAC	AT1G01720.1	ANAC002,ATAF1	1	0
KanlowCTG14733_s_at							0.77872							0.734143			NAC	AT1G52880.1	ANAC018,ATNAM,NAM,NARS2	2	0
KanlowCTG14756_s_at	0.854386				-0.810991			0.735318				0.803145	0.702052				NAC	AT3G15510.1	ANAC056,ATNAC2,NAC2,NARS1	4	1
KanlowCTG17625_s_at		0.72236															NAC	AT5G63790.1	ANAC102,NAC102	1	0
KanlowCTG22944_at	-0.731017			-0.89438	0.735776							-0.89693			-0.752105	-0.889213	NAC	AT2G24430.1	ANAC038,ANAC039,NAC038	1	5
KanlowCTG24155RC_at								0.748344	0.773396		0.823294						NAC	AT1G56010.2	anac021,ANAC022,NAC1	3	0
KanlowCTG27763_s_at		0.847197															NAC	AT5G13180.1	ANAC083,NAC083,VNI2	1	0
KanlowCTG31531_at						-0.759842									0.732658	0.71889	NAC	AT5G18270.1	ANAC087	2	1
KanlowCTG32622_at			-0.792051	-0.858558	0.801157	0.861938						-0.870718	-0.851315		-0.918198	-0.910175	NAC	AT4G29230.1	anac075,NAC075	2	6
KanlowCTG33503_s_at	-0.78624		-0.753254	-0.771363	0.835103							-0.807648			-0.790524	-0.847965	NAC	AT2G33480.1	ANAC041,NAC041	1	6
KanlowCTG35681_at			0.752452				0.751113						0.759936				NAC	AT1G69490.1	ANAC029,ATNAP,NAP	3	0
KanlowCTG37619_s_at				-0.730162		0.884931						-0.709545	-0.72933		-0.809112	-0.810741	NAC	AT4G28500.1	ANAC073,NAC073,SND2	1	5
KanlowCTG38579_at	0.873169		0.784843		-0.889095	-0.745038	0.739401	0.818259				0.902601	0.835995		0.825645	0.823724	NAC	AT4G17980.1	anac071,NAC071	8	2
KanlowCTG39653_s_at			-0.793881		0.843491								-0.758832		-0.747195		NAC	AT1G01720.1	ANAC002,ATAF1	1	3
KanlowCTG41448_at				-0.700234													NAC	AT5G18270.2	ANAC087	0	1
KanlowCTG42783_x_at		0.700503															NAC	AT5G08790.1	anac081,ATAF2	1	0
KanlowCTG43583_s_at				-0.836504		0.840556						-0.72792	-0.749276		-0.819126	-0.808389	NAC	AT4G28500.1	ANAC073,NAC073,SND2	1	5
KanlowCTG45878_s_at						-0.718976											NAC	AT2G33480.1	ANAC041,NAC041	0	1
KanlowCTG46048_x_at			0.792164				0.754749						0.720934				NAC	AT2G33480.1	ANAC041,NAC041	3	0
KanlowCTG56474_s_at			0.867422			-0.835241	0.75837	0.821028				0.787762	0.93515		0.90103	0.816632	NAC	AT3G12977.1		7	1
VS16ITG11747_s_at	-0.758729			-0.813328	0.751408	0.744873						-0.880639	-0.710001		-0.740838	-0.834037	NAC	AT2G24430.1	ANAC038,ANAC039,NAC038	2	6
VS16ITG21738_s_at				-0.761317								-0.770996			-0.7194	-0.766226	NAC	AT2G24430.1	ANAC038,ANAC039,NAC038	0	4
AP13CTG10725_at		0.824771															NF-X1	AT1G10170.1	ATNFXL1,NFXL1	1	0
AP13CTG58177_at						-0.806368							0.737115			0.766595	NF-X1	AT5G05660.1	ATNFXL2	2	1
KanlowCTG41094_at						-0.733129										0.759339	NF-X1	AT5G05660.1	ATNFXL2	1	1
KanlowCTG47012_s_at																0.779612	NF-X1	AT5G05660.1	ATNFXL2	1	0
AP13CTG04411_s_at					-0.784973												NF-YA	AT3G20910.1	NF-YA9	0	1
AP13CTG04852_s_at			0.824844		-0.71056	-0.758003						0.727377	0.803687		0.851459	0.788962	NF-YA	AT1G72830.1	ATHAP2C,HAP2C,NF-YA3	5	2
AP13CTG09162_s_at				0.871941	-0.730125	-0.7676						0.877556			0.848116	0.917327	NF-YA	AT3G20910.1	NF-YA9	4	2
AP13CTG17676_at	0.769623			0.744437	-0.712418	-0.757168						0.911608			0.715616	0.851193	NF-YA	AT1G54160.1	NF-YA5,NFYA5	5	2
AP13CTG26615_s_at				0.779734		-0.880771						0.767551	0.732685		0.782789	0.84987	NF-YA	AT1G30500.2	NF-YA7	5	1
AP13CTG62623_at				0.822287		-0.842739						0.807351			0.773339	0.869137	NF-YA	AT1G30500.2	NF-YA7	4	1
AP13ITG56112_at						-0.712484											NF-YA	AT5G06510.1	NF-YA10	0	1
KanlowCTG06009_s_at						-0.804245											NF-YA	AT5G06510.1	NF-YA10	0	1
KanlowCTG19345_s_at		-0.713118															NF-YA	AT3G14020.1	NF-YA6	0	1
KanlowCTG20064_s_at															0.70826		NF-YA	AT1G72830.1	ATHAP2C,HAP2C,NF-YA3	1	0
KanlowCTG40885_s_at			0.703843			-0.787637							0.723375			0.700267	NF-YA	AT5G06510.1	NF-YA10	3	1
OTHSWCTG11764_s_at				0.808631		-0.785175						0.828872			0.749694	0.819569	NF-YA			4	1
OTHSWCTG20312_at						-0.713616											NF-YA	AT3G14020.1	NF-YA6	0	1
VS16ITG18899_s_at															0.769139	0.734846	NF-YA			2	0
AlamoCTG04105_s_at				0.711344		-0.8443		0.718325		0.718841		0.759016	0.768542		0.738339	0.785102	NF-YB	AT3G53340.1	NF-YB10	7	1
AP13CTG01398_at		0.793133															NF-YB	AT5G08190.2	NF-YB12	1	0
AP13CTG12705_s_at			0.766175			-0.885653		0.754124				0.730894	0.872289		0.785807	0.798166	NF-YB	AT3G53340.1	NF-YB10	6	1
AP13CTG17239_s_at			0.752708	0.759628		-0.881983		0.822755		0.750058		0.824977	0.880396		0.833636	0.834851	NF-YB	AT3G53340.1	NF-YB10	8	1
AP13ITG61888_s_at						-0.727117						0.710945				0.726007	NF-YB	AT3G53340.1	NF-YB10	2	1
KanlowCTG19848_s_at				0.779879								0.817171				0.845024	NF-YB	AT3G53340.1	NF-YB10	3	0
OTHSWCTG15751_at	0.744082				-0.730644												NF-YC	AT3G12480.1	NF-YC11	1	1
AlamoCTG14792_s_at	0.803641			0.868614	-0.794606	-0.702493		0.727783				0.877281	0.784394		0.784714	0.864594	Nin-like	AT1G20640.1		7	2
AP13CTG00791_s_at			0.728401			-0.790407							0.779517				Nin-like	AT1G64530.1		2	1
AP13CTG06515_s_at	0.786305			0.866775	-0.771029							0.862626	0.743545		0.737542	0.863464	Nin-like	AT1G20640.1		6	1
AP13CTG14279ST_s_at				0.834977		-0.832331						0.881908	0.738547		0.764778	0.886798	Nin-like	AT1G76350.1		5	1
AP13ITG64902-RC_at				0.762471		-0.811321						0.814956	0.74026		0.850392	0.887827	Nin-like	AT1G64530.1		5	1
KanlowCTG38050_s_at				0.845797		-0.868059						0.876721	0.798277		0.800398	0.882321	Nin-like	AT1G20640.1		5	1
KanlowCTG45619_s_at						-0.791433											Nin-like	AT1G20640.1		0	1
OTHSWSLT35254_s_at			0.723136	0.870352	-0.726141	-0.822855						0.928848	0.822138		0.91601	0.943579	Nin-like	AT4G35270.1		6	2
AP13CTG14471RC_s_at						0.729819											RAV	AT1G68840.1	EDF2,RAP2.8,RAV2,TEM2	1	0
AP13CTG27073RC_at						0.774877										-0.707521	RAV	AT1G68840.1	EDF2,RAP2.8,RAV2,TEM2	1	1
AP13ITG54358RC_at						0.731088											RAV	AT1G68840.1	EDF2,RAP2.8,RAV2,TEM2	1	0
AP13ITG54360RC_at				-0.797444		0.708503										-0.735203	RAV	AT1G68840.1	EDF2,RAP2.8,RAV2,TEM2	1	2
AP13ITG59443-RC_at		0.78609															RAV	AT1G25560.1	EDF1,TEM1	1	0
AP13ITG73862-RC_at		0.812324															RAV	AT1G68840.1	EDF2,RAP2.8,RAV2,TEM2	1	0
AlamoCTG12960_s_at		-0.876199									-0.714474						S1Fa-like	AT3G09735.1		0	2
AP13CTG06689_at		-0.817484															S1Fa-like	AT3G09735.1		0	1
AP13CTG12352_at	-0.762172	-0.801127															S1Fa-like	AT3G09735.1		0	2
AP13CTG07375_x_at				0.812957		-0.827215						0.769253			0.70037	0.823165	SBP	AT5G18830.3	ATSPL7,SPL7	4	1
AP13CTG11480_s_at																0.73321	SBP	AT5G43270.1	SPL2	1	0
AP13CTG26979_at				0.846297		-0.871713						0.876197	0.728196		0.822931	0.892616	SBP	AT5G18830.3	ATSPL7,SPL7	5	1
AP13ITG47414_s_at						-0.760991											SBP	AT3G60030.1	SPL12	0	1
AP13ITG58443-RC_at						-0.913818		0.757707				0.854215	0.830216		0.779203	0.847793	SBP	AT5G50670.1		5	1
AP13ITG58444-RC_s_at						-0.821954						0.800027	0.762458		0.755849	0.778724	SBP	AT5G50670.1		4	1
AP13ITG60657_at						-0.719126											SBP	AT5G43270.1	SPL2	0	1
AP13ITG73048_s_at				0.849354		-0.733349						0.917944			0.826736	0.903757	SBP	AT5G18830.3	ATSPL7,SPL7	4	1
KanlowCTG05767_s_at						-0.923829							0.780332		0.730286	0.725993	SBP	AT5G43270.1	SPL2	3	1
KanlowCTG23235_s_at				0.871059	-0.737307	-0.870125						0.929929	0.788377		0.863411	0.9202	SBP	AT5G18830.3	ATSPL7,SPL7	5	2
KanlowCTG30731_at			0.762446														SBP	AT5G50670.1		1	0
AP13CTG23834RC_at					0.721787												SRS	AT3G51060.1	SRS1,STY1	1	0
AP13ITG67322_at						-0.812917											SRS	AT5G12330.4	LRP1	0	1
KanlowCTG20311_s_at							-0.718484										SRS	AT5G12330.4	LRP1	0	1
KanlowCTG28264_s_at	-0.729706		-0.766998	-0.814369	0.857014	0.810348		-0.713064				-0.92275	-0.836623		-0.898145	-0.881684	SRS	AT3G51060.1	SRS1,STY1	2	8
AP13CTG11551_s_at											-0.721131						STAT	AT1G17040.1	ATSHA,SHA,STATLA	0	1
KanlowCTG21121_at									-0.706232		-0.779501						STAT	AT1G78540.1	ATSHB,SHB,STATLB	0	2
AlamoCTG10405_at				-0.779413													TALE	AT5G25220.2	KNAT3	0	1
AP13CTG00030_at			0.76733	0.733538	-0.850947	-0.700034						0.790025	0.758162		0.81807	0.8105	TALE	AT4G34610.1	BLH6	6	2
AP13CTG01241_s_at			0.824464	0.757467		-0.922865		0.71889				0.790935	0.917103		0.897127	0.874303	TALE	AT4G34610.1	BLH6	7	1
AP13CTG02192_at				-0.70494													TALE	AT5G25220.2	KNAT3	0	1
AP13CTG04812RC_at		-0.725939															TALE	AT1G23380.2	KNAT6,KNAT6L,KNAT6S	0	1
AP13CTG04980_at			0.715311					0.850011	0.802669	0.765967	0.805719		0.766835				TALE	AT5G25220.2	KNAT3	6	0
AP13CTG16149_s_at	0.704853		0.779498	0.854235	-0.739638	-0.824594						0.882248	0.829494		0.858419	0.939827	TALE	AT5G25220.1	KNAT3	7	2
AP13CTG29439_s_at		-0.773882															TALE	AT1G23380.2	KNAT6,KNAT6L,KNAT6S	0	1
AP13CTG56771_at				0.784198		-0.871135						0.825232	0.814804		0.833977	0.909976	TALE	AT5G25220.1	KNAT3	5	1
AP13ITG40747_s_at	0.753029		0.771564	0.803144	-0.81124	-0.840821		0.734327				0.900632	0.850885		0.857569	0.879192	TALE	AT2G16400.1	BLH7	8	2
AP13ITG43954_s_at			0.739221			-0.761768							0.771009		0.747766		TALE	AT2G23760.1	BLH4,SAW2	3	1
AP13ITG43955_s_at						-0.887153							0.724764		0.732111	0.709209	TALE			3	1
AP13ITG48354_s_at			0.789082	0.715685		-0.908736						0.755439	0.873484		0.865	0.842353	TALE	AT4G34610.1	BLH6	6	1
AP13ITG55159_s_at	0.753838				-0.704485	-0.812985		0.731132				0.839883	0.742361		0.704586	0.796426	TALE	AT2G16400.1	BLH7	6	2
AP13ITG61831_at						0.712128											TALE	AT1G75430.1	BLH11	1	0
AP13ITG63290_at			0.755054		-0.726726	-0.842959						0.770069	0.834127		0.887165	0.797585	TALE	AT2G35940.1	BLH1,EDA29	5	2
KanlowCTG13932_s_at			0.744096	0.778119		-0.933621						0.794099	0.849873		0.875633	0.87594	TALE	AT4G34610.1	BLH6	6	1
KanlowCTG19945RC_s_at			0.889448	0.738223	-0.777579	-0.883117	0.74751	0.766011				0.823753	0.940379		0.949389	0.857793	TALE	AT2G35940.1	BLH1,EDA29	8	2
KanlowCTG21348_s_at	0.772813			0.777934	-0.770435	-0.839925		0.75019				0.904294	0.80549		0.793254	0.857753	TALE	AT2G16400.1	BLH7	7	2
KanlowCTG36664_s_at	0.909544				-0.806232						0.708621	0.800664					TALE	AT5G41410.1	BEL1	3	1
KanlowCTG40833_s_at	0.833648				-0.756066			0.716512			0.714238	0.881343				0.736666	TALE	AT5G41410.1	BEL1	5	1
OTHSWCTG08973_s_at			0.805248	0.73234		-0.774514						0.827611	0.858473		0.875618	0.868721	TALE	AT4G34610.1	BLH6	6	1
OTHSWCTG11582_s_at								0.707579	0.756378	0.765978	0.844985						TALE	AT2G35940.1	BLH1,EDA29	4	0
AP13CTG27092_s_at			0.700499	0.747497		-0.768815							0.722486		0.82012	0.791214	TCP	AT1G58100.1		5	1
AP13CTG58992_at				-0.759621		0.738751						-0.760596				-0.77346	TCP	AT3G27010.1	AT-TCP20,ATTCP20,PCF1,TCP20	1	3
AP13ITG57040-RC_at						-0.732585											TCP	AT1G69690.1		0	1
AP13ITG58005_at				0.847346								0.760502				0.808734	TCP	AT5G23280.1		3	0
AP13ITG58006_at				0.837618								0.734638				0.792359	TCP	AT5G23280.1		3	0
AP13ITG63037_at	-0.718297	-0.817022															TCP	AT1G30210.1	ATTCP24,TCP24	0	2
AP13.12692.m00013_s_at		0.724062															Trihelix	AT2G44730.1		1	0
AP13.12738.m00005_s_at						0.71796											Trihelix	AT5G05550.1		1	0
AP13CTG02590_at						-0.813166											Trihelix	AT1G21200.1		0	1
AP13CTG07607_at		0.732857															Trihelix	AT3G14180.1		1	0
AP13CTG08665_at				0.797319		-0.906383						0.775158	0.772922		0.77879	0.808654	Trihelix	AT1G21200.1		5	1
AP13CTG12179RC_at			0.719325		-0.774896								0.701729		0.795562	0.734642	Trihelix	AT2G44730.1		4	1
AP13CTG18572_at	-0.776222																Trihelix	AT5G63420.1	emb2746	0	1
AP13CTG20008_s_at			0.767837		-0.718056												Trihelix	AT3G24490.1		1	1
AP13CTG22939RC_at		0.729264															Trihelix	AT3G54390.1		1	0
AP13CTG24115_at		0.755586							0.718576								Trihelix			2	0
AP13CTG25624_at		0.784303															Trihelix			1	0
AP13CTG29200_at			0.806727		-0.745882		0.723164	0.73677					0.752522				Trihelix	AT3G24490.1		4	1
AP13CTG29842_at											0.740624						Trihelix	AT3G54390.1		1	0
AP13CTG32661_at				0.851878		-0.710851						0.75569			0.706933	0.869722	Trihelix	AT2G33550.1		4	1
AP13ITG37878_s_at		-0.800824															Trihelix	AT1G13450.3		0	1
AP13ITG40188RC_s_at						0.702916											Trihelix	AT5G05550.1		1	0
AP13ITG56877_at			0.72326		-0.727219								0.70095				Trihelix	AT3G14180.1		2	1
AP13ITG60709-RC_at						0.811802							-0.725335				Trihelix	AT1G76890.2	AT-GT2,GT2	1	1
KanlowCTG15016_s_at		-0.787931									-0.726156						Trihelix	AT1G13450.1		0	2
KanlowCTG17113_s_at						0.78674											Trihelix	AT5G05550.1		1	0
KanlowCTG20476_s_at	0.715868																Trihelix	AT1G21200.1		1	0
KanlowCTG23288_s_at						-0.897793							0.800434		0.731977	0.740147	Trihelix	AT1G21200.1		3	1
AP13CTG03795_at			0.757901			-0.895025							0.857814		0.787064	0.735615	VOZ	AT1G28520.1	ATVOZ1,VOZ1	4	1
AP13CTG04563_s_at						-0.804047							0.731868				VOZ	AT1G28520.1	ATVOZ1,VOZ1	1	1
AP13CTG01676_at		-0.815															Whirly	AT1G71260.1	ATWHY2,WHY2	0	1
KanlowCTG37587_s_at		-0.739881															Whirly	AT1G71260.1	ATWHY2,WHY2	0	1
OTHSWCTG08706_s_at		-0.808352															Whirly	AT1G71260.1	ATWHY2,WHY2	0	1
AP13CTG08643_at						-0.873505		0.700706									WOX	AT4G35550.1	ATWOX13,HB-4,WOX13	1	1
AP13ITG73115_at										0.769648							WOX	AT3G03660.2	WOX11	1	0
KanlowCTG27646_s_at			0.716674			-0.829166		0.817072	0.702607	0.781603	0.717262		0.847357		0.714711		WOX	AT3G03660.2	WOX11	7	1
AlamoCTG09004_s_at		-0.825568															WRKY	AT3G29185.1		0	1
AP13CTG03390_s_at									0.705379		0.74053						WRKY	AT2G03340.1	WRKY3	2	0
AP13CTG11082_at			0.724409			-0.734751							0.718447		0.706263		WRKY	AT1G13960.1	WRKY4	3	1
AP13CTG17579_s_at				-0.778615		0.753791							-0.717402		-0.712012		WRKY	AT5G56270.1	ATWRKY2,WRKY2	1	3
AP13CTG18597-RC_s_at		0.748369															WRKY	AT2G38470.1	ATWRKY33,WRKY33	1	0
AP13CTG19169_at	0.78824			0.742175	-0.839955							0.914666	0.701326		0.827037	0.862906	WRKY	AT5G22570.1	ATWRKY38,WRKY38	6	1
AP13CTG19863_at		0.713797															WRKY	AT1G80840.1	ATWRKY40,WRKY40	1	0
AP13CTG23136_at															-0.709141		WRKY	AT2G40740.1	ATWRKY55,WRKY55	0	1
AP13CTG24500_at		0.72154															WRKY	AT2G38470.1	ATWRKY33,WRKY33	1	0
AP13CTG27420_at						-0.806704							0.789958		0.821841		WRKY	AT3G56400.1	ATWRKY70,WRKY70	2	1
AP13CTG27461_s_at		0.722869															WRKY	AT4G31550.1	ATWRKY11,WRKY11	1	0
AP13CTG29413_s_at			0.806592		-0.770275							0.744926	0.754783		0.863826	0.82969	WRKY	AT1G29280.1	ATWRKY65,WRKY65	5	1
AP13CTG34640_s_at	0.779776			0.797202	-0.71948	-0.8334		0.73108				0.946147	0.773585		0.800013	0.903111	WRKY	AT4G11070.1	AtWRKY41,WRKY41	7	2
AP13CTG44093_s_at		0.761463															WRKY	AT4G31550.1	ATWRKY11,WRKY11	1	0
AP13CTG58954_at		0.930412															WRKY	AT4G18170.1	ATWRKY28,WRKY28	1	0
AP13ITG33944_s_at		0.803871															WRKY	AT2G38470.1	ATWRKY33,WRKY33	1	0
AP13ITG36816_s_at						0.829703		-0.720823									WRKY	AT4G11070.1	AtWRKY41,WRKY41	1	1
AP13ITG39378_s_at						0.707259											WRKY	AT2G25000.1	ATWRKY60,WRKY60	1	0
AP13ITG39566_s_at		0.794513															WRKY	AT4G31550.1	ATWRKY11,WRKY11	1	0
AP13ITG40484_s_at				-0.769971											-0.70024	-0.747358	WRKY	AT1G29860.1	ATWRKY71,WRKY71	0	3
AP13ITG41668-RC_at		0.818967															WRKY	AT1G66550.2	ATWRKY67,WRKY67	1	0
AP13ITG41775_s_at				-0.71373													WRKY	AT3G58710.1	ATWRKY69,WRKY69	0	1
AP13ITG43830_s_at		0.778135							0.771581		0.753462						WRKY	AT2G38470.1	ATWRKY33,WRKY33	3	0
AP13ITG44855_s_at		0.869211															WRKY	AT4G22070.1	ATWRKY31,WRKY31	1	0
AP13ITG44856_s_at		0.772944															WRKY	AT4G22070.1	ATWRKY31,WRKY31	1	0
AP13ITG44999_at						0.732121											WRKY	AT4G01250.1	AtWRKY22,WRKY22	1	0
AP13ITG54405_at												0.708589					WRKY	AT5G64810.1	ATWRKY51,WRKY51	1	0
AP13ITG55607_at		0.705684															WRKY	AT5G15130.1	ATWRKY72,WRKY72	1	0
AP13ITG57772_s_at		0.741003				0.719173											WRKY	AT1G80840.1	ATWRKY40,WRKY40	2	0
AP13ITG58151_x_at	0.781953							0.808563	0.789223		0.832783						WRKY	AT4G22070.1	ATWRKY31,WRKY31	4	0
AP13ITG58265_s_at				-0.716034						-0.77112							WRKY	AT5G60190.1		0	2
AP13ITG61931_at					-0.740309												WRKY	AT5G24110.1	ATWRKY30,WRKY30	0	1
AP13ITG62802_s_at		-0.727841															WRKY	AT2G46130.1	ATWRKY43,WRKY43	0	1
AP13ITG63554-RC_at			-0.728733	-0.801726	0.79449	0.813921						-0.842616	-0.782863		-0.885137	-0.889827	WRKY	AT3G04670.1	ATWRKY39,WRKY39	2	6
AP13ITG66006_at		0.741177															WRKY	AT5G49520.1	ATWRKY48,WRKY48	1	0
AP13ITG68279-RC_at	0.800818							0.74822			0.718801	0.741573					WRKY	AT5G15130.1	ATWRKY72,WRKY72	4	0
AP13ITG68607_s_at						0.719822											WRKY	AT1G69310.1	ATWRKY57,WRKY57	1	0
AP13ITG68815_at		0.777053															WRKY	AT1G62300.1	ATWRKY6,WRKY6	1	0
AP13ITG70807_s_at		0.710297															WRKY	AT5G15130.1	ATWRKY72,WRKY72	1	0
AP13ITG74118_at		0.71579															WRKY	AT4G31550.1	ATWRKY11,WRKY11	1	0
KanlowCTG05717_s_at									0.703623								WRKY	AT5G28650.1	ATWRKY74,WRKY74	1	0
KanlowCTG25219_at		0.788675															WRKY	AT1G69310.1	ATWRKY57,WRKY57	1	0
KanlowCTG25549RC_at	0.777204																WRKY			1	0
KanlowCTG29136_at					-0.706829	-0.740784						0.798315			0.828584	0.795322	WRKY	AT2G40750.1	ATWRKY54,WRKY54	3	2
KanlowCTG35551_at		0.798664															WRKY	AT2G34830.1	AtWRKY35,MEE24,WRKY35	1	0
KanlowCTG37754_s_at		0.76692															WRKY	AT4G22070.1	ATWRKY31,WRKY31	1	0
KanlowCTG39592_s_at		0.907923															WRKY	AT4G18170.1	ATWRKY28,WRKY28	1	0
KanlowCTG40645_x_at				-0.851752		0.732044						-0.73256			-0.738507	-0.771457	WRKY	AT5G56270.1	ATWRKY2,WRKY2	1	4
KanlowCTG40750_s_at						0.703841											WRKY	AT1G29860.1	ATWRKY71,WRKY71	1	0
OTHSWCTG15870_s_at		0.76321															WRKY	AT5G13080.1	ATWRKY75,WRKY75	1	0
VS16ITG16028_x_at						0.860241							-0.774958			-0.714087	WRKY	AT2G38470.1	ATWRKY33,WRKY33	1	2
VS16ITG22685-RC_s_at											0.711176						WRKY	AT5G64810.1	ATWRKY51,WRKY51	1	0
AP13ITG71946_x_at						0.707488											ZF-HD	AT4G24660.1	ATHB22,HB22,MEE68	1	0
