# Supplementary material for: Dynamic changes in transcriptome and cell wall composition underlying brassinosteroid-mediated lignification of switchgrass suspension cells
Source: Biotechnol Biofuels. 2017 Nov 30;10:266. doi: 10.1186/s13068-017-0954-2 (PMC5707915; doi:10.1186/s13068-017-0954-2)
Supplement: Supplementary file 10 — Additional file 10: Table S6. Sequences of qRT-PCR primers. [file 13068_2017_954_MOESM10_ESM.xlsx]

## Sheet: Sheet1
Table S6. qRT-PCR primers
Probe Set ID	PviUT sequence ID	Annotation	Forward	Reverse
AP13CTG06092_at	AP13CTG06092	CESA1	GCTCTCTCAGAAACTGCGGAAT	TCTCGGTTCAATGTTGTGCTTT
AP13ITG52811_s_at	AP13ISTG52811	CESA8	CCAAGTACAAGCGCCACAAG	GCATCGGTATCATCACCTTCCT
AP13ISTG37355	AP13ITG37355_s_at	CESA5	CTCGCCCCAGTCGATTTCT	TGTGACCAACGGAGGTTCCT
KanlCTG34110	KanlowCTG34110_at	CESA7	GCGGAGTCGAGTGCTGATC	GCACTGTCGCGTCCGTATC
AP13CTG25049_s_at	AP13CTG25049	CESA9	GCCATGAACGCCCTGATC	CACAATCCAAGTTGAGCATGAAG
KanlCTG12907	KanlowCTG12907_s_at	CESA4	GCCGTGTTCCAGGGTATCC	GGCCGTGACCGTGAAGTT
KanlCTG19494	KanlowCTG19494_s_at	CSLF6	CATGCGACCGACGACGTA	CACCATCTTTCAATTTCTGGACAA
AP13CTG00856_at	AP13CTG00856	CSLF4	CCATTGCAGTTTTGGTTGTGA	CAGATTGCAGCCTTGCCTATT
AP13CTG20100_s_at	AP13CTG20100	GAUT4	GGCCTGCCCAAGTTCCA	GCAGGAAAGGTTGGTCATAATCTAG
