# Supplementary material for: Dynamic changes in transcriptome and cell wall composition underlying brassinosteroid-mediated lignification of switchgrass suspension cells
Source: Biotechnol Biofuels. 2017 Nov 30;10:266. doi: 10.1186/s13068-017-0954-2 (PMC5707915; doi:10.1186/s13068-017-0954-2)
Supplement: Supplementary file 11 — Additional file 11: Table S8. The Student’s t-tests on the monosaccharide composition and sequential extraction between pairwise samples. [file 13068_2017_954_MOESM11_ESM.xlsx]

## Sheet: Sheet1
Table S8. The Student’s t-tests on the monosaccharide composition between pairwise samples
The significant differences between induced and non-induced samples
P-value	0	6h	1d	3d	7d
Arabinose	1	0.0113034	0.045488	0.00226717	0.0570986
Rhamnose	1	0.000163356	0.00222465	0.00218785	0.0169078
Xylose	1	0.0347655	0.205208	0.00776289	0.107392
Mannose	1	7.65488e-06	0.17342	0.558654	0.00300843
Galactose	1	0.0030331	0.0721805	0.326046	0.117844
Glucose	1	0.0018607	0.0132817	1.72836e-05	0.0030259
The significant differences in Non-induced samples from 0 h control
P-value (noninduced)	0	6h	1d	3d	7d
Arabinose	1	0.254667	0.0881918	0.398282	0.382307
Rhamnose	1	0.655759	0.00523757	0.000617278	0.120524
Xylose	1	0.286215	0.963718	0.310631	0.946737
Mannose	1	0.42265	0.057191	0.0132447	0.000729661
Galactose	1	0.677147	0.625453	0.0401604	0.416777
Glucose	1	0.564214	0.289115	0.0243628	0.0902636
Ratio	1	0.0113923	0.0428456	0.528084	0.693012
The significant differences in Induced samples from 0 h control
P-value (induced)	0	6h	1d	3d	7d
Arabinose	1	0.00146801	0.00496339	0.00015581	0.0411095
Rhamnose	1	9.99057e-05	0.0142913	0.00647501	0.0616582
Xylose	1	0.127398	0.246472	0.0233937	0.0899493
Mannose	1	0.000594354	0.057191	0.042523	0.0205778
Galactose	1	0.0236879	0.0610496	0.0191502	0.662342
Glucose	1	9.20246e-06	6.07728e-07	0.000267519	0.00549748
Ratio	1	0.0109738	0.0149587	0.00115645	0.0210572

## Sheet: Sheet2
Table S8. The Student’s t-tests on the sequential extraction between pairwise samples.
The significant differences between induced and non-induced samples
P-value	0	6h	1d	3d	7d
Amm Oxalate	1	0.0741139	0.063807	0.258566	0.481054
Sodium carbonate	1	0.00390737	0.0184542	0.00431941	0.00962137
1M KOH	1	0.0482569	0.162788	0.838549	0.00675927
4M KOH	1	0.0152276	0.0364069	0.00957334	0.0538822
Chlorite	1	0.00755286	0.00464361	0.00585356	0.00390855
The significant differences in Non-induced samples from 0 h control
P-value (noninduced)	0	6h	1d	3d	7d
Amm Oxalate	1	0.014599	0.0433481	0.320978	0.0101945
Sodium carbonate	1	0.0192985	0.423941	0.0708817	0.0446042
1M KOH	1	0.0754841	0.171057	0.491413	0.348444
4M KOH	1	0.347335	0.190421	0.01718	0.484465
Chlorite	1	0.00614574	0.00787265	0.120692	0.00392513
The significant differences in Induced samples from 0 h control
P-value (induced)	0	6h	1d	3d	7d
Amm Oxalate	1	0.0433481	0.646893	0.0780763	0.00993927
Sodium carbonate	1	0.00394192	0.0346938	0.00589744	0.004798
1M KOH	1	0.662772	0.967382	0.385714	0.00951053
4M KOH	1	0.0307239	0.176909	0.297007	0.117455
Chlorite	1	0.474028	0.056603	0.00447228	0.00622764
